# Supplementary material for: Complete mitochondrial genome analyses confirm that bat Polychromophilus and ungulate Plasmodium constitute a distinct clade independent of other Plasmodium species
Source: Sci Rep. 2023 Nov 20;13:20258. doi: 10.1038/s41598-023-45551-z (PMC10662395; doi:10.1038/s41598-023-45551-z)
Supplement: Supplementary file 2 — Supplementary Information. [file 41598_2023_45551_MOESM2_ESM.xml]

<?xml version="1.0" encoding="UTF-8" standalone="no"?><beast beautitemplate='Standard' beautistatus='' namespace="beast.core:beast.evolution.alignment:beast.evolution.tree.coalescent:beast.core.util:beast.evolution.nuc:beast.evolution.operators:beast.evolution.sitemodel:beast.evolution.substitutionmodel:beast.base.evolution.alignment:beast.pkgmgmt:beast.base.core:beast.base.inference:beast.base.evolution.tree.coalescent:beast.pkgmgmt:beast.base.core:beast.base.inference.util:beast.evolution.nuc:beast.base.evolution.operator:beast.base.inference.operator:beast.base.evolution.sitemodel:beast.base.evolution.substitutionmodel:beast.base.evolution.likelihood" required="BEAST.base v2.7.5:bModelTest v1.3.3:CA v2.1.0:FastRelaxedClockLogNormal v1.2.0" version="2.7">
        

    <data
id="MtGenome_Polyc+Refs_88_seqs"
spec="Alignment"
name="alignment">
                            
        <sequence id="seq_AB250690_Plasmodium_gallinaceum" spec="Sequence" taxon="AB250690_Plasmodium_gallinaceum" totalcount="4" value="GGATAATTCTATTTATTAGGAGTCTCACACTAGCGACAATGGGGAAGTCGTTACACCGTTCATGCAGGACGGAGATTACCCGACAAGGAATTTTGCTACCTTAGGACCGTTTACG-ATACAGCCGCCGTTTAT---CATTGATGCCGGGCAGATGTCAGTAACTTGAACTATTCATCGGAATTATCAGTGACTTGTGTTGTAACCTTACAGACGCTTCCAGATTAT----TAACTTCTTATAAATGGTAGCGCCGGTTTCCCGGGTCTCCAATCCAGTGCTCCATTCAAGGCATAGAGACTCAGCCTATGTTCAACTTTGTAGGGT----------------------------------------TATTTATAAT-------ATAA---GCTTTTGGTATCTCGTAATGTAGAACAATAATGGGTTGACCGTCAAATCCTTTTCATTAAAAGAGTGG--ATTTAATGCCCAGCCAACACCATCCAATTTGATTGGGAATTATCTGTGTTACTATA-C-TTTTTGATCCCAGGCTGGTAAAAAATGTAAACTTTTAGCCCAAAAGAATAGAAACAGATGCCAGGCCAATAACCCA---------TTAA-----------------------------------AGAGCTATGACGCTATCGATTTTG-ACAAGGCGGGTAAATTCTTTCATAGAACTTAACGTATCATCTTCCATACAAAGA-TAAAACGGTAGATAGGGAACAAACTGCCTCAAGACGTTCTTAACCCAGCTCACGCATCGCTTCTAACGGTGAACTCTCATTCCAATGGAACCTTGTTCAAGTTC-AAATTGATTGGTAAGGTGTAGCGTTTACTATCGAATGAAACAATGTGTTCCACCGCTAGTGTTTGCTTCTAACATTCCATTTGC-TTATAACTGTATGGACGTAA-CCTCCAGGCAAAGAA----AATGACCGGTCAAAACGGAATCAGTTTACTATGGATAGCTGATACTAGCAATTTATCATTACTCAAGTCAGCATAGTCTATATGAAGGTT-TCTAT-GGAAACACACTTCCCTTCTCGCCA-------TTTATTTTTGATAGCGGTTAACCTTTCTTTTTCCTTACGTACTCTAGCTATGAACACAATTA-------------TTAGTTCG--TCCATAT---T--AGCAACAATACTTGAAACAGGACATA--TATGTTCAAA-----------------------TTATTCTGAATAGAATAAGAACTCTATAAATAACCAAATAATTTCTACAAAATGCCAATATAATAAAGTAATTTGATCAGAATGAGGTAAAACAATATATGATATACC-AAATAATGAGTATGACCATTCACTATTTGTATCATAAACTTCAACTATTCTTATAAAGTATGTTAATAATAATATTAAACCAACAATAACATGTGAAAAATGTAAACCTGTTACACAATAGAATAATGTTCCTAAAATGGCATCATTTATACAATACTCTAAATGTAGATATTCAGTTGTTTGAAGAGATGCAAAACATTCACCAATTAAATATATTATACATACAATACTTGATATTTCAAAACTCATTCCTTTTTCTATTAGAAATTGAAGACATGCAGTCATACAAGATGCACTAGCTAATATAAATGTAATTGTTAAAATTAACATTCTAGAAGAAGTTAAAATTATACCTTCATTTGATAATGGATAAGGAGATAAACTAA--AATGTAATATACCCCAAAAATATGTAACAAATAATAAAGCTTCTGAAATTATTAATGATAACATACCAGATGCTAATGATGAAAATGTAGAATAGAAACTTTCTCTTTTAGAATAAATAAATATCATTAAAATAATTGGATTAAAAGTAAATAAAATACCAACTGAAAAATATTTTAAAGATGTTCCATATAATGAAGTTAATGATGGATAAGAAACTAAGTGTGCTTTTATATTACTATAATTTCTAAATATA-AAGAA--TA-----TT------------------------------ATTTATAAGAACGG-TTTTTTTTGTGTGCCGTAAACATATAACGGTAAGAAGGTTCGCCGGGGATAACAGGTTATAGTATATATGGAGCTCTTATCCTTATATACTATTGG-CACCTCCATGTCGTCTCATCGCAGCCTTGCA--------------AT-------ATAATAAAAAAT----ATAGCGTGTATTGTTGCCTTGTACACACCGCTCGTCACGCAAGAAT-TATTCA-AT-TTAGATGAA--GAACTCCAGGCGTTAACCTGTAGAGTTGAGATGGAAACAGCCGGAAAGGAAATATTACGCCC-AAACGATAAGATCATATATGAAATATACTAGCATGGGAC-TAA-A-AAATGTTATGCTGTTGGTTTAAGCCCTTTTTTACCATACAAGAGATCGCGTACTTTGGACCGAAAAAAGCTGTGAGGAAACTACATTAAAGGAACTCGACTGGCCTAC-ACA---A-----------------------------TAAGAACGAACGCTTTTAACGCCTGACATGGATGGATAATACTCGGCTTTTCCAAAGTATAACCGCTGTCGCTGGGACTGTATGGATCGAATCTTACTCATTCATATCCAAGCCTCAAATATATATTA-------------------------------------------------------------------------------------------------------------------------------------------------------TTTA--TTGTTTTTCAAAGATATGCACTTATTACAAATTGTAACCATAAAACTTTAGGTTTATACTATTTATGGTTTTCATTTATATTTGGTAGTTATGGATTTTTATTATCTGTTATTTTACGTACTGAATTATACTCTTCATCATTAAGAATAATTGCTCAAGAAAATGTTAATTTATATAATATGATATTTACAATTCATGGCATTATTATGATATTCTTTAATATAATGCCTGGATTATTTGGTGGTTTTGGTAATTATTTCTTACCAATTCTATGTGGATCTCCAGAATTAGCATACCCAAGAATAAATAGTATATCTTTATTATTACAACCTATTGCTTTTGGGTTTGTAATTTTATCCACAGCAGCTGAATTTGGTGGTGGTACTGGATGGACTTTATATCCACCATTAAGTACTTCATTAATGTCTTTATCTCCTGTTGCAGTAGATGTTATAATAATTGGACTTTTAATTTCAGGTGTAGCAAGTATAATGTCTTCATTAAATTTTATTACTACAGTAATGCATCTACGTGCTAAAGGATTAACTCTTGGTATATTAAGTGTATCTACATGGTCATTAGTGATAACATCTGTTATGTTATTATTAACATTACCTGTATTAACTGGTGGAGTTTTAATGTTATTATCTGATTTACATTTTAATACTTTATTTTATGATCCTACATTTGCAGGTGATCCTGTACTATATCAACATTTATTCTGGTTTTTTGGTCATCCAGAAGTATATATTCTAATATTACCAGGTTTTGGTGTAATTAGTCATGTAATATCTACTAACTATTCCTGAAGCTTACTTGGTAATCAATCTATGATTTTAGCTATGAGCTGTATTGCAATATTAGGAAGTTTAGTATGGGCTCATCATATGTATACAACAGGTTTAGAAGTAGATACAAGAGCATATTTTACTTCTACAACTATTTTAATATCTATTCCAACTGGTACAAAAGTATTTAATTGGATATGTACATATATGGGTAGTAATTTTGGAATAACACATAGTTCATCTCTTCTAGCATTATTATTTATATGTACATTTACTTTTGGTGGTACTACTGGAGTAATATTAGGTAATGCTGCTATTGACATAGCTTTACATGATACATATTATGTAATTGCTCATTTCCACTTTGTTCTATCAATTGGAGCAATTATTGCATTATTTACAACAGTAAGTGCATTCCAAGAAAATTTCTTTGGTAAACATTTACGTGAAAACTCAATTATTATATTATGGTCAATGTTATTCTTCGTAGGTGTAGTTTTAACATTTTTACCTATGCATTTCCTTGGATTTAATGTAATGCCTAGACGTATTCCTGATTATCCAGACGCTTTAAATGGTTGGAATATGATTTGCTCTATCGGATCAACTATGACTTTATTTGGTTTATTAATTTTTAAATA----ATATA-------TAACTA---------------------------------------------------------------------------------------------------------TTTTTTGTTTATATG---AATTATTATTCTATTAATTTAGCTAAAGCACACTTAATTCATTATCCATGTCCACTAAATATTAATTTCTTATGGAATTATGGATTTCTTTTAGGAATAGTATTTTTTATACAAATTTTAACAGGTGTATTATTAGCAACTTGTTATACTCCAGAAATATCTTATGCATATTATAGTGTACAACACATATTAAGAGAATTATGGAGTGGATGGTGTTTTAGATATATGCATGCAACAGGTGCTTCATTTGTATTTATTTTAACTTACTTACATATTTTAAGAGGATTAAATTATTCATATTCATATTTACCTTTATCATGGATATCTGGATTAATGATATTCTTAATATCTATTGTTACAGCTTTTATGGGTTATGTATTACCTTGGGGTCAAATGAGTTTCTGGGGTGCTACTGTTATAACTAATTTACTTTATTTTATTCCTGGACTTGTTTCATGGATTTGTGGTGGATATCTTGTAAGTGACCCAACTTTAAAAAGATTCTTTGTATTACATTTTACTTTTCCATTTATAGCTTTATGTATCGTATTTATACACATATTCTTCTTACATCTACAAGGTAGCACTAATCCTTTAGGGTATGATACAGCTTTAAAAATACCCTTCTATCCAAATCTTTTAAGTCTTGACATTAAAGGATTTAATAATGTATTAGTATTATTCTTAGCTCAAAGTTTATTTGGAATATTACCATTATCACATCCAGATAATGCAATTACAGTAGATAGATATGCTACACCTTTACATATTGTTCCAGAATGGTATTTCTTACCTTTTTATGCAATGTTAAAAACCATTCCTAACAAAACTGCTGGTTTATTAGTTATGTTAGCATCACTACAAATATTATTTCTATTAGCAGAACAAAGAAATTTAACAACTCTTATCCAATTTAAATTTGCTTTTGGTGCTAGAGAATATTCAGTTCCTACAATTTGGTTTATATGTTCATTCTATGCTTTATTATGGATTGGATGTCAATTACCACAAGATATTTACATTTTATATGGTCGTTTATTTATTATATTATTCTTTTTTAGTGGTTTATTTACACTTGTTCAATCTAAAAGAACAC--------------------------------------------------------------------------------ATTATGATTACAGCTCCCAAGCAAAC--ATTTAATATTACA-AGGCTGCGATAAGACGACATTTCTGAGCATTGAGCGGAACAATACAGACCGTAAGGTTATAATTATGT------------------------------------------------------------------TT-------------------TTAGTTAG----------------------------G-ATAATGTAAAT-ATAGTTACCATAGCTGTTGATGGATGATTCGAT-CATTA-AGTATGT-TTGAGTATCAATCGAGTTAACATGCTCAGCCGCCAAA---AATAATATA--ACGATATTATTACCGTACAAGCCGTTAGCAAGACATGACAGGGAGTTGGCAAGTT-AAAGAAGTTCTGGTTTATA--ATAGATACGTT---ATTAAAGTTAGGATGTATGGGATAATTGTAGTACACCTTGATTGGTTTTACT--ATTT-ATGGT------ATATAGAA---GTA---CTT-ATATGTTCGGTATTGCATGCCTGGTGTTTTT-AATTAAGACGCTGACTTCCTGGCTAAACTTCCCAA---TGATGTATCTTCCAAATAGATTTCGCAGAAAACCGTCTATATTCATGTTTGATT"/>
                            
        <sequence id="seq_AB299369_Leucocytozoon_sabrazesi" spec="Sequence" taxon="AB299369_Leucocytozoon_sabrazesi" totalcount="4" value="GGATAATTCTATTTATTTGGAGACTCATACTAGCGACAATGGGGAAGTCGTTACACCATTCATGCAGGTCGGAATTTACCCGACAAGGAATTTCGCTACCTTAGGACCGTTTACG-ATACAGCCGCCGTTTAT---CATTGATACCGGGCAGATGTCAGTAACTTGAACTCTTTATCGAAATTATCAGTGACTTGTGTTGTAACCCTACAGACGCTTCCAGCAATT----TAACTTCTTATAAATGATAGCGCCGGTAACCTGGGTATCCAATCCAGTGCTCCATTTAAGGCTTAGAGACTCAGCCTAAGTTCAACTTTGTAGGGT------------------------------------CATTCATTTATAT--------ATA----GCTTTTGGTATCTCGTAGTGTAGAACAATATTGGGTTGACCGTCAAATCCTTTTCATTAAAAGAGTGG---GTTAATGTCCAGCCAACACCATCCATTTTGATTGGGGA-TATCTGTGTTACAAAA---TTTTTGATCCCAGGCTGGTAAAAAATGTAAACTTTTAGCC-AAAAGAATAGAAACAGATGCCAGGCCAATAACCCA--------AAATT-----------------------------------AGAGCTACGACGCTATCGATTGT--ACAAGACGGACACAATCTTTCATAGAACTTTACGTATCATCTTCCATACAAAGA-TATAACGGTAGATAGGGAACAAACTGCCTCTAGACGTTCTTAACCCAGCTCACGTATCGCTTCTAACGGTGAACTCTCATTCCATTGGAACCTTATTCAAGTTC-AAATTGATTGGTAAGGTGTAGCGTTTACTATCGAATGAAGTAATATGTTCCACCGCTAGTGTTTGCTTCTAACATTCCATTTGC-TTAAAGCTATATGGACATAA-CCTCCAGGCAAAGAA----AATGACCGGTCAAAACGGAATCAATTAACTATGGATAGCTGATACTATACATTTATCATTACTCAAGTCAGCATAGTCTATATGAAGGTT-TCTAT-GGAAACACACTTCCCTTCTCGCCA--------TTATTTTTGATAGCGGTTAACCTTTCCTTTTCCTTTCGTACTCTAGCTATGAACACAATA--------------ATGGGTTG--TCAATAT------AGCCA-TTTACTTGAAACAGGACATA--TTTGTTCACA-----------------------TTATTCAGAATAGAATAGGAACTTGATGAATAACCATACAATTTCTACGAAATGCCAGTATAGTAAAGTTATTTGATCTGATTGATATAAAACAACATATGAGAAACC--AATAACAGATGGTATA--TTATTGTTTACATCAAATACTTCTGTTAATCTTATAAAATATATTGTTAGAAATAATAGTCCTACAATTACATGCATAAAGTGTAAACCAGTAACACAATAGAATAATGTACCTAATATAGAGTCATTTATATTATATTCTATATGTAAGTATTCTGTTGTTTGTAAAGATGCAAAGCATTCTCCAACGATAAAGATAATACATACGATATTTGATATTAAGAAACTCATTCCTTTATCAATTAGATATTGAACGCATGCTGTCATACAAGATGCACTAGCTAATATAAATGTTATGGTTAGTATTAACATTCTACATGATGTAGTTACTATACCTTCATTACTTAATGGATAAGGTGATAGAATAA--AATGGAATATACCCCAGAAGTAAGTTATGAATAATAATGCTTCTGATATAATTAAACTAAACATACCAGAAACTAATGAAGAAAATGTTGAGTATAAACATTCTCTAATTGAGTATAAGAATATTAATAATGTAATTAAATTTAATGAGAATAATATTCCAACTGAAAAGTATTTTAAAGATGTAGCATATAATGATGTAATACTTGGATAACTAGATAAGTGTGCTTTTACAGTTGTGTTGAATCCAAAAATA-AAGAA--CA-----TT------------------------------ATTTATAAGAACGG-TGTTTTTTGTGTGCCGTAAACATATAACGGTAAGAAGGTTCGCCGGGGATAACAGGTTGTAGAATGTAAGGAGCTCTAATCCTTATATTCTATTGG-CACCTCCATGTCGTCTCATCGCAGCCTTGTA--------------AT---------AATCA---------TCAGCGTGTATTGTTGCCTTGTACACACCGCTCGTCACGCAATAAC--------AT------------GAACTCCAGGCGTTAACCTGTAGAGTTGAGATGGAAACAGCCGGAAAGGAAATATTACGCCC-ATACGTAAAGATCATATATGAAATATTCTAGCATGGGAC-TTT-TTAAATGTTATGTTGTTGGTTTAAGCCCTTTT--ACCATACAAGAGATCGCGTACTTTGGACCGAA--AAGCTGTGAGGAAACTATATTAAAGGAACTCGACTGGCCTTC-------A-----------------------------TGAGAACGAACGCTTTTAACGCCTGACATGGATGGATAATACTCGGCTTTTCCAAAGTATAACCGCTGTCGCTGGGACTGTATGGATCGAATCTTTCTCATTCATATCCAAGCCTCAAATCTTATTTA-------------------------------------------------------------------------------------------------------------------------------------------------------------TTGTTTTATTTAGATATGCAATAATAACAAATTGTAACCATAAAGTTTTAGGTTTATATTATTTATGGTTTTCATTCATATTTGGTGTTTATGGTTTCTTATTATCAATTATAATTAGAACTGAATTATATTCATCATCTTTAAGAATTATTGCTCAAGAAAACATTAATTTATATAACATGATATTCACTGTTCACGGTATTATTATGATCTTCTTCAATGTAATGCCTGGACTATTTGGTGGATTCGGTAATTACTTCTTACCAATATTATGTGGATTTGCAGAATTAGCATATCCTAGATTAAATAGTATATCTTTATTATTACAACCAGTTGCATTCGGATTAATCGTTTTATCTACAGCTGCTGAATTCGGTGGAGGAACTGGATGGACTTTATATCCACCATTAAGTACATCTTTGATGTCATTATCTCCTGTATCTGTAGATGTTATTGTAATTGGACTTCTAATCTCTGGTGTAGCTTCTATAATGTCTTCATTAAATTCCCTAACTACTGGTGCTCCCCTACGTGCTAAAGGATTAACTTTAGGTATCCTAAGTGCATCAGTATGGGCAGTCGTTATTACATCAATTATGTTATTAATAACTTTACCAGTATTAACTGGTGGTGTATTAATGCTATTATCTGATCTACACTTTAATACTTTATTCTATGATCCAACATTTGCAGGTGATCCTGTATTATATCAACATTTATTCTGGTTCTTTGGACATCCTGAAGTATATATTCTAATATTACCTGCATTTGGTATTATTAGCCATGTAATATCATCTAATTATTCAAAATGCTTATTCGGTCATCAACCTATGATATTAGCTATGGGTTGCATTGGAGTATTAGGTAGCTTAGTATGGGCTCATCACATGTACACTACTGGTTTAGAAGTAGATACAAGAGCTTTCTTTACTTCAGCAACCATTTTAGTAGCCTTACCTACAGGTACTAAAGTATTTAACTGGATATGTACATATATGAGTAGCAACTTTGGAATAACTCATAGTTCTTCTCTATTAGTAATATTATTTATATGTACATTCACTTTTGGAGGTACTACAGGTGTAATATTAGGTAACGCTGCTATTGATATAGCCTTACATGATACATACTTTGTAGTAGGACACTTCCATTTCGTCCTATCAATTGGTGCCATTATTGGATTATTCACCTTAGTAAGCGCTTTCCAAGAAAATTTCTTTGGTAGACATTTACGTGATAATGTTATAATAGTGTTATGGATTGGTCTATTCTTTATTGGAGTTATATTAACTTTCTTACCTATGCATTTCCTTGGATATACTGTAATGCCTAGACGTATTCCTGATTATCCAGATAATCTAAATGGATGGAATATGGTATGTTCTCTTGGATCAACTACCATTTTATTTGGTTTATTAATTTTTAAATA----ATA---------ACACTTA--------------------------------------------------------------------------------------------------------TTTTTTGTAAATATGAATAACTATAATGTTATAAACTTAGCTAAAGCACATCTAATATACTACCCTTGCCCTTTAAATATCAATTTCTTATGGAATTATGGATTCTTATTAGGAATAATATTCTTTATTCAAATCTTAACTGGTGTATTATTAGCTACTGCATATACTCCAGAAATATCTCACGCATACTATAGCGTTCAACATATATTAAGAGAATTATGGAGTGGATGGTGCTTCAGATATTTACACTCTACTGGTGCATCATTTGTATTTATCCTTGCATACTTACATATATTAAGAGGATTAAATTATTCTTATTCATACTTACCTTTAACATGGAATACTGGACTAATAATATTCTTAATTTCTATTATGACTGCTTTCATGGGATATGTATTACCATGGGGTCAAATGAGTTTTTGGGGTGCAACTGTAATTACTAATTTATTATATTTCATTCCTGGACTAATCACATGGGTTTGTGGAGGATTTATTGTTAATGATCCAACACTAAAAAGATTCTTTATACTTCATTTCATATTTCCATTTGTAGTATTAGTAGTAGTATTTATTCACATATTCTTCTTACACTTACAAGGTAGCACTAATCCTTTAGGATATGATACAGCTTTAAAAATACCCTTCTATCCAAATCTTTTATGTCTAGATATTAAAGGATTTAGCAATGTATTGGTATTATTCTTAGCCCAAAGCTTGTTTGGAATTTTAACATTATCTCATCCTGATAATGCAATTATGGTAGATAGATATTCTACACCTTTACATATTGTACCAGAATGGTATTTCTTATCATTTTATGCAATTCTTAAAACAATACCTAATAAAACTTCTGGATTATTAATTATGTTATCATCATTACAAGTATTATTCTTACTAGCTGAACAAAGAAATCTAACAACAATAATATTGTTTAAATTTGTCTTTGGTGCTAGAGATTATTCATTATCTATAATCTGGTTTATATGTGCATTCTATGCTTTGATGGTAATAGGTTATCAATTACCACAAGATATATTTATATATTATGGTCGTATGTTCATTATAATTTTATTTGTTTCAATATTATTTACACTTGTTCAATCTAAAAGATTAC--------------------------------------------------------------------------------ACTATGATTACAGCTCTCAAGCAAAC--ATATA--TTTACA-AGACTGTGATGTAATGACATTTCTGAGCATTGAGCGGATCAAATCAGACCGTAAGGTTATAATTATGA------------------------------------------------------------------TT-------------------ATAGTTTA-------------------------------------TAAT-ATAGTTACCATAGCTATAGATGGATGCTTTGAT-CATAA-AATATGT-GAAAGTATCGATCGTGTTTACATGCTCAACCGCCAA---------------ACGATATTATTACCGTACAAATCGTTAGCAAGACATGACAGGGAGTTGGCAAGTC-AAAGAAGTTCTGGTTTATA--ATCGATACGTT---ATAAAAGTTTGGATGTATGGGATACTTGTTAAGCACCTTGATTGGTTTAACT--ACTT-TTGGA------ATATAGAA-----ATATACATATATGTTCGGTATTGCATGCCTGGTGTTTTT-AA--AAGACGCTGACTTCCTGGCTAAACTTCCCAT---AGATGAATCTTCCAAATAGATTTCGCAGAAAACCGTCTATATTCATGTTTGATT"/>
                            
        <sequence id="seq_AB302215_Leucocytozoon_caulleryi" spec="Sequence" taxon="AB302215_Leucocytozoon_caulleryi" totalcount="4" value="GGATATTTCTATTTATTAGGAGTCTCATACTAGCGACAATGGGGAAGTCGTTACATCATTCATGCAGGACGGAGATTACCCGACAAGGAATTTTGCTACCTTAGGACCGTTTATG-ATACAGCCGCCGTTTAT---CATTAATGCCGGGCAGATGTCAGTAACTTGAACTCTTCATCGGAGTTATCAGTGACTTGTGTTGTAACTTTACAGACGCTTCCAGATGAT----TAACTTCTTAAAAATGATAGCGCCGGTTTCCTGGGTATCCAATCCAGTGCTCCATTCAAGGCCTAGAGACTCAGCCTATGTTCAACTTTGTAGGGT------------------------------------------TTATTAAT---T---ATA----GCTTTTGGTATCTCGTAATGTAGAACAATAATGGGTTGACCGTCAAATCCTTTAATATTAAAGAGTGG--GTTTAATGCCCAGCCAACATTATCCAATTTTATTGGGAAATATCTGTGTTACTATA---TTTTTGATCCCAGGCTGGTAAAAAATGTAAACTCTTAGCC-AAAAGAATAGAAACAGATGCCAGGCCAATAACCCA--------AAAAA-----------------------------------AGAGCTATGACGCTATCGATTTTG-ACAAGGCGGGTGAATTCTTTCATAGAACTTAACTTATCATCTTCCATACATAAA-TAAAACGGTAGATAGGGAACAAACTGCCTCAAGACGTTCTTAACCCAGCTCACGCATCGCTTCTAACGGTGAACTCTCATTCCATTGGAACCTTGTTCAAGTTC-AAATATATTGGTAAGGTATAGCGTTTACTATCGAATGAAACATTGTGTTCCACCGCTAGTGTTTGCTTCTAACATTCCATTTGC-TTATAACTGTATGGACATAA-CCTCCAGGCAAAGAT----AATGACCGGTCAAAACGGAATCAGTTAACTATGGATAGCTGATACTAGCAATTTATCATTACTCAAGTCAGCATAATTCATATGAAGGTT-TCTAT-GGAAACACACTTCCCTTCTCGCCA-------TTTATTTTTGATAGCGGTTAACCTTTCCTTTTCCTTACGTACTCTAGCTTTGAACACGAAT--------------ATATTTCG--TCTAATA---T--AGCCA-TATACTTGAAACAGGACATA--------TAAA-----------------------CTATTCTGAATAGAATAGGAATTCTATAAATAACCAAACTATTTCTACAAAATGCCAGTATAGTAAAGTAATTTGATCAGAATGAGGTAATACTACATATGAAATACC-AAATAAAGAATGTGACCATTCACTATTTGTATCATAAATTTCAACAATTCTTATAAAGTATATTAATAATAATAATAAACCTACAATAACATGAGTAAAATGTAAACCTGTTACACAATAAAATAAAGTACCTAATATAGCATCATTAATACAATATTCTAAATGTAAGTATTCGGTTGTTTGAAGTGATGCAAAACATTCACCAATTAAAAATATAATACATACAATACTTGATACTTCAAAGCTCATTCCTTTTTCAATTAAATATTGAACACATGCAGTCATACAAGATGCACTAGCTAAAATAAATGTTATTGTTAATATTAACATTCTAGATGATGTTAAAACAATTCCTTCATTAGATAATGGATAAGGAGATAAAGCAA--AATGTAAAATACCCCAGAAATATGTAATAAATAATAAAGCTTCAGAAATAATAATACTTAATATACCTGATGCTAAAGATGAAAATGTAGAATATAAACTTTCTCTTATTGAATAAATAAATATTAATAAAATTATTGGATTTAATGAAAATAAAATACCAACTGAAAAATATTTTAAAGATGTTGCATATAATGATGTTAATGAAGCATAAGAAACTAAATGTGCTTTTACATTATTATGAACTCTAAATATA-AATAA--TA-----TT------------------------------ATTTATAAGAACGG-TTTGATTTGTGTGCCGTAAACATGTAACAACATGAAGGTTCGCCGGGGATAACAGGTTATAGTATATATAGAGCTCTAATCTTTATATACTATTGG-CACTTCCATGTCGTCTCATCGCAGCCTTGTA--------------AT---------------AAATAC--ATAGCGTGTATTGTTGCCTTGTACACACCGCTCGTCACGCAAGAAT-TAATCT-AT-CAAGATTAA--GAACTCCAGGCGTTAACCTGTAGAGTTGAGATGGAAACAGCCGGAAAGGAAATATTACGCCC-AAATGACAAGATAATATATGAAATATACTAGCATGGGAC-TAA-A-AAATGTTATGCTGTTGGTTTAAGCCCTTTTTTACCATACAAGAGATCGCGTACTTTGGACCGAAAAAAGCTGTGAGGAAACTATATTAAAGGAACTCGACTGGCCTAC-ATA---A-----------------------------TGAGAAAGAACGCTTTTAACGCCTGACATGGATGGATAATACTCGACTTTTCCAAAGTATAACCGCTGTCGCTGGGACTGTATGTATCGAATCTTACTCATTCATATCCAAGCCTCAAGTATTATTTA------------------------------------------------------------------------------------------------------------------------------------------------------------TTTGTTTTTTCAAGATATGCATTAATTACAAATTGTAATCACAAATCTTTAGGTTTATATTATTTATGGTTTTCATTTATATTTGGTGTATATGGTTTTCTATTATCTGTTATAATACGTACTGAATTATATTCATCATCACTAAGAATAATTGCTCAAGAAAATGTTAATTTCTATAATATGATATTTACTATACATGGTATTATTATGATATTTTTTAATATTATGCCTGGATTATTTGGTGGTTTTGGAAATTATTTTTTACCAATATTATGTGGTTCTTCAGAATTAGCTTATCCTAGAATAAATAGTATATCTTTATTATTACAACCAATTGCATTTATATTAGTAATATTATCAACAGCAGCTGAATTTGGTGGTGGTACAGGATGGACATTATATCCACCTTTAAGTACATCTTTAATGTCTTTATCTCCAGTAGCTGTAGATGTAATTGTAATTGGTCTTTTAGTTTCAGGTGTAGCAAGCATAATGTCTTCTTTAAACTTTATTACTACAGTTGTACATTTACGTGCTAAAGGATTAACACTTGGTATATTAAGTGTTTCTACATGGTCATTAGTAATTACATCTTTTATGTTATTATTAACATTACCTGTATTAACTGGTGGTGTACTTATGTTATTATCAGACTTACATTTCAATACATTATTTTATGATCCTACATTTGCAGGAGATCCTGTATTATACCAACATCTATTCTGGTTTTTTGGTCATCCCGAAGTATATATTTTAATTTTACCAGCTTTTGGTGTTGTTAGTCATGTAATCTCAACTAATTATTGTAGAAGCTTATTTGGAAACCAATCTATGATATTAGCTATGGCTTGTATTGGTATATTAGGAAGTATAGTATGGGCCCATCATATGTATACAACAGGTTTAGAAGTAGATACAAGAGCTTATTTTACTTCTACAACTATTTTAATATCTATTCCAACTGGTACTAAAGTATTTAATTGGATATGTACATATATGAGTAGTAATTTTGGTATTACTCATAGTTCATCTTTATTAGCTTTATTATTTATATGTACATTTACTTTTGGAGGTACAACAGGAGTAATATTAGGTAACGCTGCAGTCGATATAGCTCTACATGATACATATTATGTCATTGCTCATTTCCATTTTGTTTTATCTATTGGAGCTATTATTGGATTATTTACATCCGTAAGTGCTTTTCAAGAAAATTTCTTTGGTAAACATTTACGTGACAACACAATAATAGTATTATGGACAATATTATTCTTTGTAGGAGTTGTTCTAACATTTTTACCTATGCATTTTCTTGGATTTAATGTAATGCCTAGACGTATTCCCGATTATCCAGACGCTTTAAATGGTTGGAATATGATTTGTTCAATTGGATCTACTATGATTTTATTTGGTTTATTAATTTTTAAATA----ACATT-------TAACTATA-------------------------------------------------------------------------------------------------------TTTTTTGTTTTTATG---AATTATTATTCTATTAATTTAGTTAAATCACATTTAATATATTATCCATGCCCATTAAATATAAATTTCTTATGGAATTATGGATTTCTTTTAGGTATAGTATTTTTTATTCAAATATTAACTGGTGTATTATTAGCAACTTGTTATACTCCAGAAATATCTTATGCTTATTATAGTGTACAACATATATTAAGAGAATTATGGAGTGGATG-TGCTTTAGATATATGCATGCTACAGGAGCTTCATTTGTATTTATTTT-ACTTATTTACATATTTTAAGAGGGTTAAATTATTCATATTCTTACTTACCTTTATCATGGATATCTGGATTAATTATATTTTTAATATCAATAGTTACTGCTTTTATGGGTTATGTTTTACCTTGGGGTCAAATGAGTTTCTGGGGTGCAACTGTTATAACT-ATTTATTATATTTTATTCCTGGACTAGTTTCATGGATATGTGGTGGATATATTGTTAGTGATCCAACATTAAAAAGATTCTTTGTATTACACTTTATATTCCCTTTTATTGCCTTATGTATAGTATTTATACATATATTCTTTCTACATTTACAAGGTAGCTCTAATCCTTTAGGATATGATACAGCTTTAAAAATACCCTTCTATCCAAATCTATTATGTTTAGATATTAAAGGATTTAATAACGTATTAGTACTATTCTTATCACAAAGTTTATTTGGAATAATACCATTATCTCATCCAGATAATGCAATTCCAGTTGATAGATACGCTACTCCTTTACATATTGTCCCAGAATGGTATTTCTTACCATTTTATGCTATGTTAAAAACAATTCCTAATAAAACAGCAGGTTTATTAGTTATGTTAGCATCATTACAAATATTATTTTTATTAGCTGAACAAAGAAATTTAACAACAATAATTCAATTTAAATTTGCTTTCGGTGCAAGAGAATATTCAGTACCTACAATTTGGTTTATCTGTTCATTCTATGCTTTATTATGGATAGGATGTCAATTACCTCAATCTATTTACATTTTATATGGTCGTTTATTTATTATACTATTCTTTTTTAGTGGTTTATTTACACTTGTTCAATCAAAAAGAATCT--------------------------------------------------------------------------------ATTATGATTACAGCTCCCAAGCAAAC---------ATTATA-AGGCTGCGATGAGACGACATTTCTGAGCATTGAGCGGAACAAAACAGACCGTAAGGTTATAATTATGA------------------------------------------------------------------TT-------------------AATGTTTT-------------------------------------AAAT-ATAGTTACCATAGCTGTTGATAGATGCTTCGAT-AATTA-AATATAT-GAAAGTATCAATCGAGTAAACATGCTCAGCCGCCAAA-----------A--ACGATATTATTACCGTACAATTCGTTAGCAAGACATGACAGGGAGTTGGCAAGTC-AAAGAAGTTCTGGTTTATA--ATAGATACGTT---TTTAAAGTTAGGATGTATGTGATAATTGTAGTACACCTTGATTGGTTTAACT--ATTA-ATGGT------ACATAGAA---GTA---CAT-ATATGTTCGGTATTGCATGCCTGGTGTTTTG-TATTAAGACGCTAACTTCCTGGTTAAACTTCCCAA---TGATGTATCTTCATAATAGATTTCGCAGAAAACCGACTATATTCATGTTTGATT"/>
                            
        <sequence id="seq_AB354570_Plasmodium_malariae" spec="Sequence" taxon="AB354570_Plasmodium_malariae" totalcount="4" value="GGATAATTCTATTTATTAGGAGTCTCACACTAGCGACAATGGGGAAGTCGTTACACCGTTCATGCAGGACGGAGATTACCCGACAAGGAATTTTGCTACCTTAGGACCGTTTACG-ATACAGCCGCCGTTTAT---CATTGATGCCGGGCAGATGTCAGTAACTTGAATTATTCATCGGAATTATCAGTGACTTGTGTTGTAACCTTACAGACGCTTCCAGATAT-----TAACTTCTTATAAATGGTAGCGCCGGTTTCCCGGGTATCCAATCCAGTGCTCCATTCAAGGCATAGAGACTCAGCCTATGTTCAACTTTGTAGGA-------------------------------------------------AT---TATTATA----GCTTTTGGTATCTCGTAATGTAGAACAATAATGGGTTGACCGTCAAATCCTTTTCATTAAAAGAGTGG-AAAATAATGCCCAGCCAACACCATCCAATTTGATTGGGAATTATCTGTGTTACAATA---TTTTTGATCCCAGGCTGGTATTAAATGTAAACTTTTAGCCCAAAAGAATAGAAACAGATGCCAGGCCAAAAACCTA---------AAAT-----------------------------------AGAGCTATGACGCTATCAATTTTG-ACAAGGCAGATAAATTCTTTCATAGAACTTAACGTATCATCATCCATACATAAA-TAAAACGGTAGATAGGGAACAAACTGCCTCAAGACGTTCTTAACCCAGCTCACGCATCGCTTCTAACGGTGAACTCTCATTCCAATGGAACCTTGTTCAAGTTC-AAATTGATTGGTAAGGTATAACGTTTACTATCGAATGAAATAATGTGTTCCACCGCTAGTGTTTGCTTCTAACATTCCACTTGC-TTATAACTGTATGGACGAAA-CCTCCAGGCAAAGAA----AATGACCGGTCAAAACGGAATCAATTAACTATAGATAGCTGATACTAACAATTTATCATTACTCAAGTCAGCATAGTATATATGAAGGTT-TCTAT-GGAAACACACTTCCCTTCTCGCCA-------------TTTGATAGCGGTTAACCTTTCCTTTTCCTTACGTACTCTAGCTTTGTACACAAATT---------------AATTCG--TCTACAT---T--AGATACTATATTTGAAACAGGACATA--TATGTTCAA------------------------TTATTCTGAATAGAATAGGAACTCTATAAATAACCATACTATTTCTATAAAATGCCAATATAATATTGTTATTTGATCAGTATGAGGTAAAATAACATATGATATACC-ATATAATGAATATGACCATTCACTATTTATGTCATAAATATCTATCATTCTTATAAAGTATATTAATAATAATAATAAACCAATAATAACATGTGAAAAATGTAAACCTGTAACACAATAAAATAATGTTCCTGAAACTCCATCATTAATATAATATTCTAAATGTAAATATTCAGTTGTCTGTAATGATGCAAAACATTCTCCAAGTAAATATATTATAAATATAATACTTGATATTTCAAAACTCATACCTTTTTCTAAAAGAAATTGTAAACATGCAGTCATACATGATGCACTTGCTAAAGTAAATGTAATAGTTAAAATTAACATTCTTGATGAAGTTAATATAATTCCTTCATCATATAAAGGACATGGAGATAAACTAA--AATGTAATATACCCCAAAAATATGTAATAAATAATAATGCTTCAGATATAATAATTGATAACATACCAGATACTAATGAAGAAAATGTGGAATAAAAACTTTCTCTAATAGAATATACAAAAATTAATAAAATTATTGGATTAAAGGTAAATAAAATACCAACAGAAAAGTATTTTAAAGATGTTCCATATAATGATGTTAATGAAGGATAAGATATTAAATGTGCTTTTATATTATTGTAATTATTAAATACA-AAAAA--TA-----T-------------------------------ATTTATAAGAACGGTTA--TTTTGTGTACCGTTAACATATAACGGTAAGAAGGTTCGCCGGGGATAACAGGTTATAGTATATATAGAGCTCAAATCTTTATATACTATTGG-CACCTCCATGTCGTCTCATCGCAGCCTTGTA--------------AT------------AAATATTAT--TTAGCGTGTATTGTTGCCTTGTACACACCGCTCGTCACGCAAAATT-TATATA-TT-AAAGATAAA--GAACTCCAGGCGTTAACCTGTAGAGTTGAGATGGAAACAGCCGGAAAGGTAATATTACGTCC-AAATGATAAAAT-ATATATGAAATATACTAGCATGGGAC-TAA-A-AAATGTTATGTTGTTGGTTTAAGCCCTTTTT-ACCATACAAGAGATCGCGTACTTTGGATTGAAAAAAGCTGTGAGGAAACTACATTAAAGGAACTCGACTGGCCTAC-ACA---A-----------------------------TAAGAACGAACGCTTTTAACGCCTGACATGGATGGATAATACTCGACTTTTCCAAAGTTTAACCGCTGTCGCTGGGACTGTATGGATCGAATCTTACTTATTCATATCCAAGCCTCATTTGTAATTTA-------------------------------------------------------------------------------------------------------------------------------------------------------TTTTTTTTGTTTTAAATAGATATACACTCATTACAAATTGTAATCATAAAACTTTAGGATTATACTATTTATGGTTTTCATTTTTATTTGGTAGTTATGGTTTTTTATTATCTATTATTTTACGTACTGAATTATACTCTTCTTCTTTAAGAATTATAGCACAAGAAAATGTTAATTTATATAATATGATATTTACGATACATGGTATAATTATGATATTTTTCAATATAATGCCAGGATTATTTGGAGGATTTGGAAATTATTTTTTACCTATTTTATGTGGATCTCCAGAACTTTCATATCCAAGAATTAATAGTATATCTTTATTATTACAACCAATTGCTTTTATATTAATTATTTTATCTACAGCTGCTGAATTTGGAGGAGGAACAGGATGGACTTTATATCCACCATTAAGTACTTCTCTTATGTCTTTATCTCCTGTTGCTGTAGATGTAATTATTCTTGGTCTTTTAGTATCAGGAATTGCTAGTATTATGTCTTCTTTAAATTTCATTACTACTATAATGCATTTAAGATCAAAAGGATTAACATTAGGTATATTAAGTGTATCAACATGGTCATTATTAATTACATCTATAATGTTATTATTAACATTACCAATTTTAACAGGTGGTGTTTTAATGTTATTATCTGATCTACATTTTAATACATTATTTTTTGATCCTACATTTGCTGGTGATCCTATTTTATATCAACATTTATTTTGGTTTTTTGGACATCCAGAAGTGTATATTTTAATATTACCAGCTTTTGGTGTTATTAGTCATGTCATATCTACAAATTATTGTAGAAGTTTATTTGGTAATCAATCTATGATTTTAGCTATGAGTTGTATAGCTATATTAGGAAGTGTAGTTTGGGCTCATCATATGTATACTACTGGTTTAGAAGTAGATACAAGAGCTTTTTTTACATCTACAACAATACTAATATCTATTCCTACTGGAACAAAAGTTTTTAATTGGATATGTACATATATGGGAAGTAATTTTGGTATAACTCATAGTTCATCTTTATTAGCATTACTATTTATATGTACATTTACTTTTGGTGGAACTACAGGAGTAATATTAGGAAATGCTGCTATTAATATAGCATTACATGATACATATTATGTAATTGCTCACTTTCATTTTGTATTATCTATAGGTGCAATAATTGGATTATTTACTACAATAAGTCATTTTCAAGAAAACTTTTTTGGTAAATGTTTACGTGAAAATTCAATTATTGTATTATGGTCAATTTTATTTTTTATAGGAGTAATATTTATATTTTTACCTATGCATTTTCTTGGATTTAATGTAATGCCTAGACGTATTCCTGATTATCCAGACGCTTTAAATGGATGGAATATGATTTGTTCAATTGGATCAACAATGACTTTATTCGGTTTTTTAATTTTTAAATA----------------AAA------------------------------------------------------------------------------------------------------------TTTATTGTTTATATG---AATTATTATTCCATAAATTTAGCAAAAGCACATTTATTAAATTACCCATGTCCATTAAATATTAATTTTTTATGGAATTATGGATTCCTTTTAGGAATTATATTTTTTATACAAATATTAACAGGTGTATTTTTAGCTAGTCGTTATACTCCAGATATATCATATGCATATTATAGTATTCAACACATTTTAAGAGAATTATGGAGTGGATGGTGTTTTAGATATATGCATGCAACAGGTGCATCACTTGTATTTTTTCTAACTTATTTACATATTTTAAGAGGATTAAATTATTCTTATTTATATTTACCATTATCATGGATATCAGGATTAATTATATTTGCATTATTTATAGTTACAGCTTTTATAGGTTATGTTTTACCATGGGGACAAATGAGTTATTGGGGTGCAACAGTTATTACTAATTTATTATCTTCAATTCCAGCACTTGTTATTTGGTTATGTGGAGGATATACTGTAAGTGATCCAACTATAAAAAGATTTTTTGTATTACATTTTATACTTCCATTTGTTGCATTATGTATTGTATTTATACATATATTCTTTTTACATTTACATGGTAGCACTAATCCTTTAGGGTACGATACAGCTTTAAAAATACCCTTTTATCCAAATCTATTAAGTCTTGATGTAAAAGGATTTAATAATATTATTATTATATTTTTACTACAAAGTTTATTTGGTATTATACCATTATCTCATCCAGATAATGCAATTATTGTTAATACATATGTTACACCAATACAAATTGTTCCAGAATGGTATTTTTTACCATTTTATGCAATGTTAAAAACAATACCTAGTAAAACAGCAGGTTTATTAATTGTTTTAGCATCATTACAATTATTATTTTTAATGGCTGAACAAAGAAATTTAACTACTATTATACAATTTAAAATGTTATTTGGTGCAAGAGAATATTCTGTTCCAATTATATGGTTTATGTGTTCATTCTATGCTTTATTATGGATTGGATGTCAATTACCACAAGAAATTTTCATTTTATATGGTCGTCTATTTATTATATCATTCTTTTCTAGTGGTTTATTTGCACTTGTTCATTATAAAAGAACAT--------------------------------------------------------------------------------ATTATGATTACAGCTCCCAAGCAAAC--ATTAAAAATTACA-AGGCTACGATAAGACGATATTTCTGAATACTGTGCAGAACAATACAGACCGTAAGGTTATAATTATGT------------------------------------------------------------------TT-------------------AAAGTAAG----------------------------G-ATAATATAAAT-ATAGTTACCATAGCTGTTGATGGATGCTTCGAT--ATAT-AATATAT-TTTAGTATTTATCGAGTTAACATGCTCAGCCGCCAAA------AATATA--ACGATATTATTACCGTACAAGCCGTTAGCAAGACATGATAGGGAGTTGACAAGTT-AAAGAAGTTCTGGTTTAAT--ATAGATACGTT---TTTAAAGTTAGGATGTATGGGATAATTGTAGTACACCTTAATTGGTTTAACA--ATTT-ATGGT------ACATAGTAT------------AAATGTTCGGTATTGCATGCCTGGTGTTTTT-AATTAAGACGCTGACTTCCTGGCTAAACTTCCCAA---TGATATATCTTCCAAATAGATTTCGCAGAAAACCGTCTATATTCATGTTTGATT"/>
                            
        <sequence id="seq_AB354573_Plasmodium_hylobati" spec="Sequence" taxon="AB354573_Plasmodium_hylobati" totalcount="4" value="GGATAATTCTATTTATTAGGAGTCTCACACTAGCGACAATGGGGAAGTCGTTACACCGTTCATGCAGGACGGAGATTACCCGACAAGGAATTTTGCTACCTTAGGACCGTTTACG-ATACAGCCGCCGTTTAT---CATTGATGCCGGGCAGATGTCAGTAACTTGAACTATTCATCGGAATTATCAGTGACTTGTGTTGTAACCTTACAGACGCTTCCAGAATC-----TAACTTCTTATAAATGGTAGCGCCGGTTTCCCGGGTATCCAATCCAGTGCTCCATTCAAGGCATAGAGACTCAGCCTGTGTTCAACTTTGTAGGATA-------------------------------------TATA---------------ATA----GCTTTTGGTATCTCGTAATGTAGAACAATAATGGGTTGACCGTCAAATCCTTTTCATTAAAAGAGTGG---ACTAATGCCCAGCCAACACCATCCAATTTGATTGGGAATAATCTGTGTTACAATA-C-TTTTTGATCCCAGGCTGGTAAAAAATGTAAACTTTTAGCCCAAAAGAATAGAAACAGATGCCAGGCCAAAAACCCA--------AAAAT-----------------------------------AGAGCTATGACGCTATCAATTTG--ACAAGGCAGATAAATTCTTTCATAGAACTTAACGTTTCATCCTCCATACATAAA-TAAAACGGTAGATAGGGAACAAACTGCCTCAAGACGTTCTTAACCCAGCTCACGCATCGCTTCTAACGGTGAACTCTCATTCCAATGGAACCTTGTTCAAGTTC-AAATAGATTGGTAAGGTATAGCGTTTACTATCGAATGAAACAATGTATTCCACCGCTAGTGTTTGCTTCTAACATTCCACTTGC-TTATAACTGTATGGACGTAA-CCTCCAGGCAAAGAA----AATGACCGGTCAAAACGGAATCAGTTAACTATGGATAGCTGATACTAACAATTTATCATTACTCAAGTCAGCATAGTCTATATGAAGGTT-TCTAT-GGAAACACACTTCCCTTCTCGCCA-------------TTTGATAGCGGTTAACCTTTCTTTTTCCTTACGTACTCTAGCTTTTAACACAATTT----------------CATTG--TCTATAC---T--AGATACTATAGTTGAAACAGGACATA------TATTCA-----------------------TTATTCTGAATAGAAAAAGAACTCTACAAATAACCATACCATTTCAACAAAATGCCAGTATAATATTGTAATTTGATCAGTATGAGGTAATACGATATAAGATATACC-GTGTAGTGAATATGACCATTCACAATTAGTATCATATACTTCCACTATTCTTATAAAATATATTGATAATAATAATAAACCAACTATAACATGTGAAAAATGTAAACCTGTAACACAATAAAATAATGTACCAGATATAGCATCATTTATATAATATCCTAGATGTAAATATTCAGTTGTTTGAAGTGATGCAAAACATTCTCCGAGTAAGTATATTATAAATATAATACTGGAAATTTCTAAGCTCATTCCTTTTTCTATTAGAAATTGTAAACATGCTGTCATACATGATGCACTTGCTAAAATGAATGTAATAGTTAAAATTAACATTCTTGATGATGTTAGTATTATTCCTTCATTATATAATGGATATGGAGATAAACTAA--AATGTAAGATACCCCAAAAATATGTAATAAATAATATTGCCTCAGATATTATTATAGATAACATTCCTGATACTAATGATGAAAATATAGAATAAAAACTTTCTCTAATAGAGTATACAAATATTATACAAATAATAGGATTGAATGTAAACAAAATACCAACTGAAAAATATTTTAAAGATGTTCCATATAATGATGCTAATGAAGGGTAAGATATTAGATGTGCTTTAATACTATTATAGTTACTAAATATATAAAAT--TA-----T-------------------------------ATTTATAAGAACGGTGA--TTTAGTGTGCCGTTAACATATAACGGTAAGAAGGTTCGCCGGGGATAACAGGTTATAGTATATATAGAGCTCAAATCTTTATATACTATTGG-CACCTCCATGTCGTCTCATCGCAGCCTTGCA--------------AT---------AATTAATATTAT--TTAGCGTGTATTGTTGCCTTGTACACACCGCTCGTCACGCAAAT---TAATAT-AT-TAAGATAAA--GAACTCCAGGCGTTAACCTGTAGAGTTGAGATGGAAACAGCCGGAAAGGAAATATTACGTCC-AAATGATAAGAATATATATGAAATATACTAGCATGGGAC-TAA---AAATGTTATGTTGTTGGTTTAAGCCCTTTT--ACCATACAAGAGATCGCGTACTTTGGACTGAAATAAGCTGTGAGGAAACTACATTAAAGGAACTCGACTGGCCTAC-AAT---A-----------------------------TAAGAACGAACGCTTTTAACGCCTGACATGGATGGATAATACTCGACTTTTCCAAAGTATAACCGCTGTCGCTGGGACTGTATGGATCGAATCTTACTTATTCATATCCAAGCCTCACTTATTATTAA------------------------------------------------------------------------------------------------------------------------------------------------TTATATGTTCT--TTGTTTTAAATAGATATGCACTTATTACAAATTGTAATCATAAAACTTTAGGTTTATACTATTTATGGTTTTCATTTTTATTTGGTAGTTATGGTTTTTTATTATCTGTTATTTTACGTACAGAATTATATTCTTCTTCTTTAAGAATTATCGCACAAGAGAATGTTAATTTATATAATATGATATTTACATTACATGGAATTATTATGATATTCTTTAATATAATGCCAGGATTATTCGGAGGATTTGGTAATTACTTTTTACCAATTTTATGTGGTTCTTCAGAACTTGCATACCCAAGAATTAATAGTATATCTTTATTATTACAACCTATAGCTTTTATATTAGTAATTTTATCTACAGCAGCAGAATTTGGTGGAGGTACTGGATGGACTTTATATCCACCACTAAGTACATCACTTATGTCTTTATCTCCTGTTGCAGTAGATGTAATAATTGTTGGTCTTTTAGTATCTGGTATTGCTAGTATTATGTCTTCTTTAAATTTTATTACTACAGTAATGCATTTAAGATCTAAAGGTTTAACACTCGGTATATTAAGTGTATCTACATGGTCACTAATAATTACATCTGTAATGTTATTATTAACATTACCTGTCTTAACAGGTGGTGTTTTAATGTTATTATCAGATTTACATTTTAATACATTATTTTTTGATCCTACATTTGCAGGAGATCCTATTTTATATCAACATTTATTTTGGTTTTTTGGACATCCTGAAGTATATATTTTAATATTACCAGCATTTGGTGTGATTAGTCACGTAATATCTACAAATTATTGTAGAAGTTTATTTGGTAATCAATCTATGATTTTAGCAATGAGTTGTATTGCTATATTAGGAAGTGTTGTATGGGCTCATCATATGTATACTACAGGTTTAGAAGTAGATACAAGAGCATTCTTTACATCTACAACTATATTAATATCTATACCTACTGGAACAAAAATATTTAATTGGATATGTACATATATGGGTAGTAATTTTGGTATAACTCATAGTTCATCTTTATTATCACTACTATTTATATGTACATTTACTTTTGGTGGTACTACAGGAGTAATCTTAGGTAATGCAGCTATTGACATAGCATTACATGATACTTACTATGTAATAGCACATTTCCATTTCGTATTATCTATAGGTGCAATAATTGGATTGTTTACATTAGTAAGTAGTTTTCAAGAAAACTTTTTTGGTAAACATTTACGTGAAAATTCTATAATAATATTATGGTCAATCTTATTTTTTATTGGAGTTGTTTTAACATTCTTACCTATGCATTTTCTTGGATTTAATGTAATGCCTAGACGTATTCCTGATTATCCAGACGCTTTAAATGGATGGAATATGATTTGTTCAATTGGATCAACAATGACTTTATTTGGTTTATTTATTTTTAAATA----ATATA-------AAATA----------------------------------------------------------------------------------------------------------TTTTTTGTTTATATG---AATTATTATTCTATTAATTTAGCAAAAGCACATTTATTAAATTATCCATGCCCATTAAATATTAATTTCTTATGGAATTATGGATTTCTTTTAGGTATTATATTCTTTATACAAATATTAACAGGTGTATTCTTAGCTAGTCGTTATACTCCAGAAGTATCTTATGCATATTATAGTATACAACATATTTTAAGAGAATTATGGAGTGGATGGTGTTTTAGATATATGCATGCTACAGGTGCATCTCTTGTATTCTTATTAACTTATTTACACATTTTAAGAGGATTAAATTATTCATATTTATACCTACCTTTATCATGGATATCAGGGTTAATAATATTTGCATTATTTATAGTTACAGCTTTTATAGGTTATGTTTTACCTTGGGGACAAATGAGTTATTGGGGTGCAACAGTTATAACTAATTTATTATCTTCAATTCCAGTACTAGTCATTTGGTTATGTGGAGGATATACAGTGAGTGATCCTACTATTAAAAGATTTTTTGTATTACATTTTATACTTCCTTTTGTAGCATTATGTATTGTTTTTATACATATATTCTTTTTACATTTACATGGTAGCACAAATCCTTTAGGGTATGATACAGCTTTAAAAATACCCTTCTATCCAAATCTATTAAGTCTTGATGTAAAAGGATTTAACAATATATTTATATTATTCTTACTACAAAGTATTTTTGGTATAATTCCATTATCTCATCCAGATAATGCTATATTAGTTAATACATATGTTACACCAATTCAAATTGTTCCTGAATGGTACTTTTTACCATTTTATGCAATGTTAAAAACAATACCTAGTAAAACAGCAGGTTTATTAATTGTTTTAGCATCTTTACAATTATTATTTTTATTAGCTGAACAAAGAAATTTAACTACTATAATACAGTTTAAAATGACATTTGGTGCTAGAGAATATTCAGTACCAATGATATGGTTTATGTGTTCATTCTATGCTCTACTATGGATTGGATGTCAATTACCACAAGATATTTTCATTTTATATGGTCGTTTATTTATAATATTATTCTTCTCTAGTGGATTATTTGCACTTGTTCATTATAAAAGAACAC--------------------------------------------------------------------------------ATTATGATTACAGCTTCCAAGCAAAC--ATTTAA-ATTACA-AGGCTACGATAAGATGATATCTCTGAATACTGAGCAGAACAATACAGACCGTAAGGTTATAATTATGT------------------------------------------------------------------TA-------------------AAAGTTAG----------------------------G-ATAATG-ACATAATAGTTACCATAGCTGTAGATGGATGCTTCGAT--ATAT-TATATAT-TAAAGTATTAATCGAGATTACATGCTCAGCCGCCAAA------AATATA--ACGATATTATTACCGTACAAGCCGTTAGCAAGACATGATAGGGAGTTGACAAGTT-AAAGAAGTTCTGGTTTATA--ATAGATACGTT---TTTAAAGTTAGGATGTATGGGATAATTGTAGTACACCTTAATTGGTTTAACT--TTAT-TTGGT------TTATAGAT---ATA---------ATGTTCGGTATTGCATGCCTGGTGTTTTT-TATTAAGACGCTGACTTCCTGGCTAAACTTCCCAA---TGATATATCTTCCAAATAGATTTCGCAGAAAACCGTCTATATTCATGTTTGATT"/>
                            
        <sequence id="seq_AB354574_Plasmodium_fieldi" spec="Sequence" taxon="AB354574_Plasmodium_fieldi" totalcount="4" value="GGATAATTCTATTTATTAGGAGTCTCACACTAGCGACAATGGGGAAGTCGTTACACCGTTCATGCAGGACGGAGATTACCCGACAAGGAATTTTGCTACCTTAGGACCGTTTACG-ATACAGCCGCCGTTTAT---CATTGATGCCGGGCAGATGTCAGTAACTTGAACTATTCATCGGAATTATCAGTGACTTGTGTTGTAACCTTACAGACGCTTCCAGAATC-----TAACTTCTTATAAATGGTAGCGCCGGTTTCCCGGGTATCCAATCCAGTGCTCCATTCAAGGCATAGAGACTCAGCCTGTGTTCAACTTTGTAGGAT-------------------------------------------ATATAAT-------ATA----GCTTTTGGTATCTCGTAATGTAGAACAATAATGGGTTGACCGTCAAATCCTTTTCATTAAAAGAGTGG---ATTAATGCCCAGCCAACACCATCCAATTTGATTGGGAATAATCTGTGTTACAATA-C-TTTTTGATCCCAGGCTGGTAAAAAATGTAAACTTTTAGCCCAAAAGAATAGAAACAGATGCCAGGCCAAAAACCCA--------AAAAT-----------------------------------AGAGCTATGACGCTATCAATTTG--ACAAGGCAGATAAATTCTTTCATAGAACTTAACGTTTCATCCTCCATACATAAG-TAAAACGGTAGATAGGGAACAAACTGCCTCAAGACGTTCTTAACCCAGCTCACGCATCGCTTCTAACGGTGAACTCTCATTCCAATGGAACCTTGTTCAAGTTC-AAATAGATTGGTAAGGTATAGCGTTTACTATCGAATGAAACAATGTATTCCACCGCTAGTGTTTGCTTCTAACATTCCACTTGC-TTATAACTGTATGGACGTAA-CCTCCAGGCAAAGAA----AATGACCGGTCAAAACGGAATCAATTAACTATGGATAGCTGATACTAACAATTTATCATTACTCAAGTCAGCATAGTCTATATGAAGGTT-TCTAT-GGAAACACACTTCCCTTCTCGCCA-------------TTTGATAGCGGTTAACCTTTCTTTTTCCTTACGTACTCTAGCTTTTTACACAATT----------------AAATTG--TCTATAC---T--AGATACTATAGTTGAAACAGGACATA--TATATTCA-------------------------TTATTCTGAATAGAAAAAGAACTCTATAAATAACCATACAATTTCAACAAAATGCCAGTATAATATTGTAATTTGATCAGTATGAGGTAATACAATATAAGATATACC-GTATAATGAATATGACCATTCACAATTAGTATCATAAATTTCAACTATTCTTATAAAATATATTAATAATAATAATAAACCAACTATAACATGTGAAAAATGTAAACCTGTAACACAATAGAATAATGTACCAGATATAGCATCATTTATACAATATCCTAAATGTAAATATTCAGTTGTTTGAAGTGATGCAAAACATTCTCCAAGTAAATATATTATAAATATAATACTAGAAATTTCTAAACTCATTCCTTTTTCTATTAGAAATTGTAAACATGCTGTCATACATGATGCACTTGCTAAAATAAATGTAATAGTTAAAATTAACATTCTTGATGATGTTAAAATTATTCCTTCATTATATAATGGATATGGAGATAAACTAA--AATGTAAAATACCCCAAAAATATGTAATAAATAATAATGCTTCAGATATAATTATAGATAACATTCCTGATACTAATGATGAGAATATAGAATAAAAACTTTCTCTAATAGAATATACAAATATTATAAAAATAATAGGATTGAATGTAAATAAAATACCAACAGAAAAATATTTTAAAGATGTTCCATATAATGATGTTAATGAAGGATAAGATACTAAATGTGCTTTAATATTATTATAGTTACTAAATATA-AAAAA--TA-----T-------------------------------ATTTATAAGAACGGTGATTTTTTTTGTGCCGTTAACATATAACGGTAAGAAGGTTCGCCGGGGATAACAGGTTATAGTATATATAGAGCTCAAATCTTTATATACTATTGG-CACCTCCATGTCGTCTCATCGCAGCCTTGCA--------------AT--------AAATTAATATTAT--TTAGCGTGTATTGTTGCCTTGTACACACCGCTCGTCACGCAAATTTATATT---AT-TAAGATAAA--GAACTCCAGGCGTTAACCTGTAGAGTTGAGATGGAAACAGCCGGAAAGGAAATATTACGTCC-AAACGATAAGAATATATATGAAATATACTAGCATGGGAC-TAA-A-AAATGTTATGTTGTTGGTTTAAGCCCTTTTT-ACCATACAAGAGATCGCGTACTTTGGACTGAAAAAAGCTGTGAGGAAACTACATTAAAGGAACTCGACTGGCCTAC-AAT---A-----------------------------TAAGAACGAACGCTTTTAACGCCTGACATGGATGGATAATACTCGACTTTTCCAAAGTATAACCGCTGTCGCTGGGACTGTATGGATCGAATCTTACTTATTCATATCCAAGCCTCACTTATTATTAA-------------------------------------------------------------------------------------------------------------------------------------------------TTATATTTTTTTTTGTTTTAAATAGATATACACTTATTACAAATTGTAATCATAAAACTTTAGGTTTATACTATTTATGGTTTTCATTTTTATTTGGTAGTTATGGTTTTTTATTATCTGTTATTTTACGTACAGAATTATATTCTTCTTCTTTAAGAATAATTGCACAAGAAAATGTTAACTTATATAATATGATATTTACATTACATGGAATTATTATGATATTCTTTAATATAATGCCAGGATTATTTGGAGGATTCGGTAATTATTTTTTACCAATTTTATGTGGTTCTCCAGAACTTGCATATCCAAGAATTAATAGTATATCTTTATTATTACAACCAATAGCTTTTATATTAGTAATTTTATCTACAGCAGCAGAATTTGGAGGAGGTACTGGATGGACTTTATATCCACCATTAAGTACATCACTTATGTCTTTATCTCCTGTTGCAGTAGATGTAATCATTGTTGGTCTTTTAGTATCTGGTATTGCTAGTATTATGTCTTCTTTAAATTTTATTACTACAGTAATGCATCTAAGATCTAAAGGTTTAACACTTGGTATATTAAGTGTATCTACATGGTCATTAATTATTACATCTGTAATGTTATTATTAACATTACCTGTCTTAACAGGTGGTGTTTTAATGTTATTATCAGATTTACATTTTAATACATTATTCTTTGATCCTACATTTGCTGGAGATCCTATCTTATATCAACATCTATTTTGGTTTTTTGGACATCCTGAAGTATATATTTTAATATTACCAGCATTTGGTGTTATTAGTCATGTAATATCTACAAACTATTGTAGAAGTTTATTTGGTAATCAATCTATGATTTTAGCAATGAGTTGTATTGCTATATTAGGAAGTGTTGTATGGGCTCATCATATGTATACTACAGGTTTAGAAGTAGATACAAGAGCATTTTTTACATCTACAACTATATTAATATCTATACCTACTGGAACAAAAATATTTAATTGGATATGTACATATATGGGTAGTAATTTTGGTATAACTCATAGTTCATCTTTATTATCATTACTATTTATATGTACATTTACTTTTGGTGGTACTACAGGAGTAATATTAGGTAATGCAGCTATTGATATTGCATTACATGATACTTACTATGTCATTGCTCATTTCCATTTTGTATTATCTATAGGTGCAATTATTGGATTGTTTACATTAGTAAGTAGTTTTCAAGAAAACTTTTTTGGTAAACATTTACGTGAAAATTCTATAATAATATTATGGTCAATCTTATTTTTTATTGGAGTTGTTTTAACATTCTTACCTATGCATTTTCTTGGATTTAATGTAATGCCTAGACGTATTCCTGATTATCCAGACGCTTTAAATGGATGGAATATGATTTGTTCAATTGGATCAACAATGACTTTATTTGGTTTATTTATTTTTAAATA----ATATA-------AAATA----------------------------------------------------------------------------------------------------------TTTTTTGTTTATATG---AATTATTATTCTATTAATTTAGCAAAAGCACATTTATTAAATTACCCATGCCCATTAAATATTAACTTTTTATGGAATTATGGATTTCTTTTAGGTATAATATTTTTTATACAAATATTAACAGGTGTATTTTTAGCTAGTCGTTATACTCCAGAAATATCTTATGCATATTATAGTATACAACATATTTTAAGAGAATTATGGAGTGGATGGTGTTTTAGATATATGCATGCTACTGGTGCATCTCTTGTATTCTTATTAACTTATTTACATATTTTAAGAGGATTAAATTATTCATATTTATATCTACCTTTATCATGGATATCAGGATTAATAATATTTGCATTATTTATAGTTACAGCTTTTATAGGTTATGTTTTACCTTGGGGACAAATGAGTTATTGGGGTGCAACTGTTATAACTAATTTATTATCTTCAATTCCAGTATTAGTAATTTGGTTATGTGGAGGATATACAGTAAGTGATCCTACAATTAAAAGATTTTTTGTATTACATTTTATACTTCCTTTTGTAGCATTATGTATTGTATTTATACATATATTCTTTTTACATTTACATGGTAGCACAAATCCTTTAGGGTATGATACAGCTTTAAAAATACCCTTCTATCCAAATCTATTAAGTCTTGATGTAAAAGGATTTAATAATATATTTATATTATTCTTATTACAAAGTATTTTTGGTATAATTCCATTATCTCATCCAGATAATGCTATATTAGTTAATACATATGTTACACCAATTCAAATTGTTCCTGAATGGTACTTTTTACCATTTTATGCAATGTTAAAAACAATACCTAGTAAAACAGCAGGTTTATTAATTGTTTTAGCATCTTTACAATTATTATTTTTATTAGCTGAACAAAGAAGTTTAACTACTATAATACAATTTAAAATGACATTTGGTGCTAGAGAATATTCTGTACCAATGATATGGTTTATGTGTTCATTCTATGCTTTATTATGGATTGGATGTCAATTACCACAAGATATTTTCATTTTATATGGTCGTTTATTTATAATATCATTCTTCTCTAGTGGATTATTTGCACTTGTTCATTATAAAAGAACAC--------------------------------------------------------------------------------ATTATGATTACAGCTCCCAAGCAAAC--ATTTAA-ATTACA-AGGCTACGATAAGACGATATTTCTGAATATTGAGCAGAACAATACAGACCGTAAGGTTATAATTATGT------------------------------------------------------------------TA-------------------AAAGTTAG----------------------------G-ATAATG-AAATAATAGTTACCATAGCTGTAGATGGATGCTTCGAT--ATAT-TATATAT-TTAAGTATTAATCGAGATTACATGCTCAGCCGCCAAA------AATATA--ACGATATTATTACCGTACAAGCCGTTAGCAAGACATGATAGGGAGTTGACAAGTT-AAAGAAGTTCTGGTTTATA--ATAGATACGTT---TTTAAAGTTAGGATGTATGGGATAATTGTAGTACACCTTAATTGGTTTAACT--TTAT-TTGGT------TTATAGATT------------TTATGTTCGGTATTGCATGCCTGGTGTTTTT-TATTAAGACGCTGACTTCCTGGCTAAACTTCCCAA---TGATATATCTTCCAAATAGATTTCGCAGAAAACCGTCTATATTCATGTTTGATT"/>
                            
        <sequence id="seq_AB354575_Plasmodium_coatneyi" spec="Sequence" taxon="AB354575_Plasmodium_coatneyi" totalcount="4" value="GGATAATTCTATTTATTAGGAGTCTCACACTAGCGACAATGGGAAAGTCGTTACACCGTTCATGCAGGACGGAGATTACCCGACAAGGAATTTTGCTACCTTAGGACCGTTTACG-ATACAGCCGCCGTTTAT---CATTGATGCCGGGCAGATGTCAGTAACTTGAATTATTCATCAGAATTATCAGTGACTTGTGTTGTAACCTTACAGACGCTTTCAGATTT-----TAACTTCTTATAAATGGTAGCGCCGGTTTCCCGGGTATCCAATCCAGTGCTCCATTCAAGGCATAGAGACTCAGCCTGTGTTCAACTTTGTAGGAT------------------------------------------------AT-------ATA----GCTTTTGGTATCTCGTAATGTAGAACAATAATGGGTTGACCGTCAAATCCTTTTCATTAAAAGAGTGG---ATTAATGCCCAGCCAACACCATCCAATTCGATTGGGAATAATCTGTGTTACAATA-C-TTTTTGATCCCAGGCTGGTAAAAAATGTAAACTTTTAGCCCAAAAGAATAGAAACAGATGCCAGGCCAAAAACCCT--------AATAT-----------------------------------AGAGCTATGACGCTATCAATTTG--ACAAGGCAGATAAATTCTTTCATAGAACTTAACGTTTCATCCTCCATACATAAA-TAAAACGGTAGATAGGGAACAAACTGCCTCAAGACGTTCTTAACCCAGCTCACGCATCGCTTCTAACGGTGAACTCTCATTCCAATGGAACCTTGTTCAAGTTC-AAATAGATTGGTAAGGTATAGCGTTTACTATCGAATGAAACAATGTATTCCACCGCTAGTGTTTGCTTCTAACATTCCACTTGC-TTATAACTGTATGGACGTAA-CCTCCAGGCAAAGAA----AATGACCGGTCAAAACGGAATCAGTTAACTATGGATAGCTGATACTAACAATTTATCATTACTCAAGTCAGCATAGTCTATATGAAGGTT-TCTAT-GGAAACACACTTCCCTTCTCGCCA-------------TTTGATAGCGGTTAACCTTTCTTTTTCCTTACGTACTCTAGCTATCTACACAACTT----------------AATTG--CCTATTC---T--AGATACTATGGATGAAACAGGACATA----TATTCA-------------------------TTATTCTGAATAGAAAAAGAACTCTATAAATAACCATACAATTTCTACAAAATGCCAATATAATATTGTAACTTGATCAGTATGAGGTAATATAATATAAGATATACC-ATATAATGAATATGACCATTCACAATTAGTATCATAAACTTCTATTATTCTTATAAAATATATTAATAATAATAATAAACCAACAATAACATGTGAAAAATGTAAACCAGTTACACAATAAAACAATGTACCAGATATAGCATCATTTATACAATATCCTAAATGTAAATATTCAGTTGTTTGAAGTGATGCAAAACATTCTCCAAGTAAGTATATTATAAATATAATACTAGAAATTTCTAAACTCATTCCTTTTTCTATTAGAAATTGTAAACATGCTGTCATACATGATGCACTTGCTAAAATAAATGTAATAGTTAAAATTAGCATTCTTGATGATGTAAAAATTATTCCTTCATTATATAATGGATATGGAGATAAACTAA--AATGTAAAATACCCCAAAAATATGTAATAAATAATAATGCTTCAGATATAACTATAGATAACATTCCTGATACTAATGATGAAAATATAGAATAAAAACTTTCTCTAATAGAATATACAAATATTATAAAAATAATAGGATTGAATGTAAATAAAATACCAACAGAAAAATATTTTAAAGATGTTCCATATAATGATGTTAATGAAGGATAAGATATTAAATGTGCTTTAATATTATTATAGTTACTAAATATA-AAAAA--TA-----T-------------------------------ATTTATAAGAACGGTAA--TTTTGTGTGCCGTTAACATATAACGGTAAGAAGGTTCGCCGGGGATAACAGGTTATAGTATATATAGAGCTCAAATCTTTATATACTATTGG-CACCTCCATGTCGTCTCATCGCAGCCTTGCA--------------AT--------AAATAAATATTAT--TTAGCGTGTATTGTTGCCTTGTACACACCGCTCGTCACGCAAATTTATAAT---AC-TAGGATAAA--GAACTCCAGGCGTTAACCTGTAGAGTTGAGATGGAAACAGCCGGAAAGGTAATATTACGTCC-AAATGATAAGAATATATATGAAATATACTAGCATGGGAC-TAA---AAATGTTATGTTGTTGGTTTAAGCCCTTTT--ACCATACAAGAGATCGCGTACTTTGGACTGAA-AAAGCTGTGAGAAAACTACATTAAAGGAACTCGACTGGCCTAC-AAT---A-----------------------------TAAGAACGAACGCTTTTAACGCCTGACATGGATGGATAATACTCGACTTTTCCAAAGTATAACCGCTGTCGCTGGGACTGTATGGATCGAATCTTACTTATTCATTTCCAAGCCTCACTTATAATTAA------------------------------------------------------------------------------------------------------------------------------------------TTTATATTTATTTTTTTTTTTGTTTTAAATAGATATACACTTATTACAAATTGCAATCATAAAACTTTAGGTTTATACTATTTATGGTTTTCATTTTTATTTGGTAGTTATGGATTTTTATTATCTGTTATTTTACGTACAGAATTATATTCTTCTTCTTTAAGAATTATTGCACAAGAAAATGTTAACTTATATAATATGATATTTACATTACATGGAATTATTATGATATTCTTTAACATAATGCCAGGATTATTTGGAGGATTTGGTAACTATTTTCTACCAATTTTATGTGGTTCTCCAGAACTTGCATATCCAAGAATTAATAGTATATCTTTATTATTACAACCAATAGCTTTTATATTAGTTATCCTATCTACAGCAGCAGAATTTGGAGGAGGTACTGGGTGGACTTTATATCCACCATTAAGTACATCACTTATGTCTTTATCCCCTGTTGCAGTAGATGTAATTATTGTTGGTCTTTTAGTATCTGGTATTGCTAGTATAATGTCTTCTTTAAATTTTATTACTACAGTAATGCATTTAAGATCTAAAGGTTTAACACTTGGTATATTAAGTGTATCTACATGGTCATTAATTATTACATCTGTAATGTTGTTATTAACATTACCTGTATTAACAGGTGGTGTTTTAATGTTATTATCAGATTTACATTTTAATACATTATTTTTTGATCCTACATTTGCTGGAGACCCTATTTTATATCAACATCTATTTTGGTTTTTTGGACATCCTGAAGTATATATTTTAATATTACCAGCATTTGGAGTCATTAGTCATGTAATATCTACAAATTATTGTAGAAGTTTATTTGGTAATCAATCTATGATTTTAGCAATGAGTTGTATTGCTATATTAGGAAGTGTTGTATGGGCTCATCATATGTATACTACAGGTTTAGAAGTAGATACAAGAGCATTTTTTACATCTACAACTATATTAATATCTATACCTACTGGAACAAAAATATTTAATTGGATATGTACATATATGGGTAGTAATTTCGGTATAACCCATAGTTCATCTTTATTATCATTACTATTTATATGTACATTTACCTTTGGTGGTACTACAGGGGTTATCTTAGGTAATGCTGCTATTGACATTGCATTACATGATACTTATTATGTAATCGCTCATTTCCACTTTGTTTTATCTATAGGTGCAATTATTGCATTATTTACATTAGTAAGTAGTTTTCAAGAAAACTTTTTTGGTAAACATTTACGTGAAAATTCTATTATTATATTATGGTCAATCTTATTTTTTATTGGAGTTGTTTTAACATTCTTACCTATGCATTTTCTTGGTTTTAATGTAATGCCTAGACGTATTCCTGATTATCCAGACGCTTTAAATGGATGGAACATGATTTGTTCAATTGGTTCAGCAATGACTTTATTTGGTTTATTTATTTTTAAATA----ATATA-------TAATT----------------------------------------------------------------------------------------------------------TTTTTTGTTTATATG---AATTATTATTCTATTAATTTAGCAAAAGCACATTTATTAAATTACCCATGCCCATTAAATATAAATTTCTTATGGAATTACGGATTTCTTCTAGGTATTATATTCTTTATACAAATATTAACAGGTGTATTTTTAGCTAGTCGTTATACTCCAGAAATTTCTTATGCATATTATAGTATACAACATATTTTAAGAGAGTTATGGAGTGGATGGTGTTTTAGATATATGCATGCTACAGGTGCATCTCTTGTGTTCTTATTAACTTATTTACATATTTTAAGAGGATTAAATTATTCATATTTATATTTACCTTTATCATGGATATCAGGATTAATTATATTTGCATTATTTATAGTTACAGCTTTTATAGGTTATGTTTTACCTTGGGGACAAATGAGTTATTGGGGTGCAACTGTTATAACTAATTTATTATCTTCAATTCCAGTACTAGTTATTTGGTTATGTGGAGGATATACAGTAAGTGATCCAACAATAAAAAGATTTTTTGTATTACATTTTATACTTCCTTTTGTAGCATTATGTATTGTATTTATACATATATTCTTTTTACATTTACATGGTAGCACAAATCCTTTAGGGTATGATACAGCATTAAAAATACCCTTTTATCCAAATCTATTAAGTCTTGATGTTAAAGGATTTAATAATATATTTATATTATTCTTATTGCAAAGTATTTTTGGTATAATTCCATTATCTCATCCAGATAATGCTATATTAGTCAATACATATGTTACACCAATTCAAATAGTTCCTGAATGGTACTTTTTACCATTTTATGCAATGTTAAAAACAATACCTAGTAAAACAGCAGGATTATTAATTGTTTTAACATCTTTACAATTATTATTTTTATTAGCTGAACAAAGAAGTTTAACTACTATAATACAATTTAAAATGACATTTGGTGCTAGAGAATATTCAGTACCAATGATATGGTTTATGTGTTCATTCTATGCTTTATTATGGATTGGATGTCAATTACCACAAGATATTTTCATTTTATATGGTCGTTTATTTATAATATTATTCTTCTCTAGTGGATTATTTACACTTGTTCATTATAAAAGAACAC--------------------------------------------------------------------------------ATTATGATTACAGCTCCCAAGCAAAC--ATTAAA-ATTACA-AGGCTACGATAAGACGATATCTCTGAATATTGAGCAGAACAATACAGACCGTAAGGTTATAATTATGT------------------------------------------------------------------TT-------------------AAAGTTAG----------------------------G-ATAAT--AAATAATAGTTACCATAGCTGTAGATGGATGCTTCGAT--ATAT-TATATAT-TAAAGTATAAATCGAGATTACATGCTCAGCCGCCAAA---------AAAAAACGATATTATTACCGTACAAACCGTTAGCAAGACATGATAGGGAGTTGACAAGTT-AAAGAAGTTCTGGTTTATA--ATAGATACGTT---TTAAAAGTTAGGATGTATGGGATAATTGTAGTACACCTTAATTGGTTTAACT--ATAT-TTGGT------TTATAGAT---ATA---------ATGTTCGGTATTGCATGCCTGGTGTTTTT-AATTAAGACGCTGACTTCCTGGCTAAACTTCCCAA---TTATATATCTTCCAAATAGATTTCGTAGAAAACCGTCTATATTCATGTTTGATT"/>
                            
        <sequence id="seq_AB434918_Plasmodium_gonderi" spec="Sequence" taxon="AB434918_Plasmodium_gonderi" totalcount="4" value="GGATAATTCTATTTATTAGGAGTCTCACACTAGCGACAATGGGGAAGTCGTTACACCGTTCATGCAGGACGGAGATTACCCGACAAGGAATTTTGCTACCTTAGGACCGTTTACG-ATACAGCCGCCGTTTAT---CATTGATGCCGGGCAGATGTCAGTAACTTGAACTATTCATCAGAATTATCAGTGACTTGTGTTGTAACCTTACAGACGCTTCCAGAATT-----TAACTTCTTATAAATGGTAGCGCCGGTTTCCCGGGTATCCAATCCAGTGCTCCATTCAAGGCATAGAGACTCAGCCTATGTTCAACTTTGTAGGAA---------------------------------------ATATTTTTAAT---A---ATA----GCTTTTGGTATCTCGTAATGTAGAACAATAATGGGTTGACCGTCAAATCCTTTTCATTAAAAGAGTGG---ATTAATGCCCAGCCAACACCATCCAATTTGATTGGGAATTATCTGTGTTACAATA-C-TTTTTGATCCCAGGCTGGTAAAAAATGTAAACTTTTAGCCTAAAAGAATAGAAACAGATGCCAGGCCAAAAACCCA---------AAAT-----------------------------------AGAGCTATGACGCTATCAATTTG--ACAAGGCAGATAAATTCTTTCATAGAACTTAACGTATCATCCTCCATACATAAA-TAAAACGGTAGATAGGGAACAAACTGCCTCAAGACGTTCTTAACCCAGCTCACGCATCGCTTCTAACGGTGAACTCTCATTCCAATGGAACCTTGTTCAAGTTC-AAATAGATTGGTAAGGTATAGCGTTTACTATCGAATGAAACAATGTATTCCACCGCTAGTGTTTGCTTCTAACATTCCACTTGC-TTATAACTGTATGGACGTAA-CCTCCAGGCAAAGAA---AAATGACCGGTCAAAACGGAATCAGTTAACTATGGATAGCTGATACTAACAATTTATCATTACTCAAGTCAGCATAGTCTATATGAAGGTT-TCTAT-GGAAACACACTTCCCTTCTCGCCA-------------TTTGATAGCGGTTAACCTTTCTTTTTCCTTACGTACTCTAGCTTTTTACACAACTT----------------TATTG--TCTATAC---T--AGATACTATAGTTGAAACAGGACATA--TATGTTCA-------------------------TTATTCAGAATAGAAAAAGAACTCTATAAATAACCATATAATTTCTACAAAATGCCAATATAATATAGTAATTTGATCTGTATGTGGTAATACAATATAAGATATTCC-ATATAATGAATATGACCATTCACAATTTACATCATAAACTTCTATTATTCTTATAAAATATATTAATAATAATAATAAACCAACAATAACATGTGAAAAATGTAAACCTGTAATACAATAAAATAATGTACCATAAATAGCATCATTTATATAATATCCTAAATGTAAGTATTCAGTTGTTTGAAGTGATGCAAAACATTCTCCAAGTAAATATATTATAAATATAATACTAGAAATTTCTAAACTCATTCCTTTTTCTATAAGAAATTGTAAACATGCAGTCATACATGATGCACTAGCTAATATAAATGTAATTGTTAAGATTAACATTCTTGATGATGTTAATACTATACCTTCATTATATAAAGGTAATGGTGATAGACTAA--AATGTAAAATACCCCAAAAATATGTCATAAATAATAACGCTTCTGATATTATTATAGATAACATACCAGATACTAATGATGAAAATATTGAATAAAAACTTTCTCTAATTGAATATATAAATATAATAAATATTATAGGATTGAATGTAAATAAAATACCTACAGAAAAATATTTTAAAGATGTTCCATATAATGATGTTAATGAAGGGTAAGATATTAAATGTGCTTTTATATTATTATAGTTACTAAATATA-AAAAA--TA-----T-------------------------------ATTTATAAGAACGGTGA--TTTTGTGTGCCGTTAACATATAACGGTAAGAAGGTTCGCCGGGGATAACAGGTTATAGTATATATAGAGCTCTAATCTTTATATACTATTGG-CACCTCCATGTCGTCTCATCGCAGCCTTGCA--------------AT--------AAATAAATATTAT--TTAGCGTGTATTGTTGCCTTGTACACACCGCTCGTCACGCAAATTTTTAAT---AT-AAAGATAAA--GAACTCCAGGCGTTAACCTGTAGAGTTGAGATGGAAACAGCCGGAAAGGAAATATTACGTCC-AAACGATAAGAATATATATGAAATATACTAGCATGGGAC-TAA-A-AAATGTTATGTTGTTGGTTTAAGCCCTTTT--ACCATACAAGAGATCGCGTACTTTGGACTGAAAAAAGCTGTGAGGAAACTACATTAAAGGAACTCGACTGGCCTAC-ATT---A-----------------------------TAAGAACGAACGCTTTTAACGCCTGACATGGATGGATAATACTCGACTTTTCCAAAGTATAACCGCTGTCGCTGGGACTGTATGGATCGAATCTTACTTATTCATATCCAAGCCTCATTTCATATTTA---------------------------------------------------------------------------------------------------------------------------------------------TTTATATATATTTTTTTTGTTTTTAATAGATATACACTTATTACAAATTGTAATCATAAAACTTTAGGTTTATACTATTTATGGTTTTCATTTTTATTTGGTAGTTATGGTTTCTTATTATCTGTTATTTTACGTACTGAATTATATTCTTCTTCTTTAAGAATTATTGCACAAGAAAATGTTAATTTATATAATATGATATTTACATTACATGGAATTATTATGATATTTTTTAATATAATGCCAGGATTATTCGGAGGATTTGGTAATTATTTTTTACCAATTTTATGTGGTTCACCTGAACTTGCATACCCAAGAATTAATAGTATATCTTTATTATTACAACCAATTGCTTTTATCTTAGTAATACTATCTACAGCAGCAGAATTTGGAGGAGGAACAGGATGGACTTTATATCCACCATTAAGTACATCACTTATGTCTTTATCTCCTGTTGCAGTAGATGTAATTATTATAGGTCTTTTAGTATCTGGTATTGCTAGTATAATGTCTTCTTTAAATTTTATTACTACAGTAATGCATTTAAGATCAAAAGGTTTAACATTAGGTATATTAAGTGTATCTACATGGTCATTAATAATAACATCTATAATGCTATTATTAACATTACCAGTTTTAACAGGTGGTGTTTTAATGTTATTATCAGATTTACATTTTAATACATTATTTTTTGATCCTACATTTGCTGGAGATCCAATATTATATCAACATCTATTCTGGTTTTTTGGACATCCTGAAGTATATATTTTAATTCTACCAGCATTTGGTGTAATTAGTCATGTAATATCTACAAATTATTGTAGAAGTTTATTTGGAAATCAATCTATGATTTTAGCAATGAGTTGTATTGCTATATTAGGAAGTGTAGTTTGGGCTCATCATATGTATACTACAGGTTTAGAAGTAGATACAAGAGCATTTTTCACATCTACAACTATTTTAATTTCTATTCCTACTGGTACTAAAATATTTAATTGGATATGTACATATATGGGTAGTAATTTAGGAATAACTCATAGTTCATCTTTATTATCATTATTATTTATTTGTACATTTACTTTTGGTGGAACTACAGGAGTAATATTAGGAAATGCAGCTATCGATATTGCATTACATGATACATATTATGTAATTGCTCATTTCCATTTCGTATTATCAATAGGTGCAATAATTGCATTATTTACATTAATTAGTAGTTTTCAAGAAAATTTTTTTGGTAAATCTTTACGTGAAAATTCAATAATTATATTATGGTCAATATTATTTTTTATTGGAGTTGTTTTAACTTTTTTACCTATGCATTTTCTTGGATTTAATGTAATGCCTAGACGTATTCCTGATTATCCAGACGCTTTAAATGGATGGAATATGATTTGTTCAATTGGTTCAACAATGACTTTATTTGGTTTTTTAATTTTTAAATA----ATATA-------AATGTAATATT----------------------------------------------------------------------------------------------------TTTTTTGTTTATATG---AATTATTATTCTATTAATTTAGCAAAAGCACATTTATTAAATTATCCATGCCCATTAAACATTAATTTTTTATGGAATTATGGATTTCTTTTAGGTATTATATTCTTTATACAAATATTAACAGGTGTATTTTTAGCTAGTCGTTATACTCCAGAAATATCATATGCATATTATAGTATACAACATATTTTAAGAGAATTATGGAGTGGATGGTGTTTTAGATATATGCATGCTACAGGTGCATCTCTTGTATTTTTATTAACTTATTTACATATTTTAAGAGGATTAAATTATTCATATTTATATTTACCTTTATCATGGATATCAGGATTAATCATATTTGCATTATTTATAGTAACAGCTTTCATAGGTTATGTTTTACCTTGGGGACAAATGAGTTATTGGGGTGCAACTGTTATAACTAACTTATTATCTTCTATTCCAGTATTAGTTATATGGTTATGTGGAGGATATACAGTAAGTGATCCAACAATTAAAAGATTTTTTGTATTACATTTTATACTTCCATTTGTAGCATTATGTATTGTATTTATACATATTTTCTTTTTACATTTACATGGTAGCACTAATCCTTTAGGGTATGATACAGCTTTAAAAATACCCTTTTATCCAAATCTATTAAGTCTTGATGTAAAAGGATTTAATAATATATTTATATTATTTTTATTACAAAGTTTATTTGGTATTATTCCATTATCTCATCCAGATAATGCAATATTAGTTAATACATATGTTACACCAATACAAATTGTTCCAGAATGGTATTTTTTACCATTTTATGCAATGTTAAAAACAATACCTAGTAAAACAGCAGGTTTATTAATTGTTTTAGCATCTTTACAATTATTATTTTTATTAGCTGAACAAAGAAGTTTAACAACTATAATACAATTTAAAATGACATTTGGTGCTAGAGAATATTCTGTACCAATGATATGGTTTATGTGTTCATTCTATGCTTTATTATGGATTGGATGTCAATTACCACAAGATATTTTCATTTTATATGGTCGTTTATTTATAATATCATTCTTCTCTAGTGGATTATTTGTACTTGTTCATTATAAAAGAACAC--------------------------------------------------------------------------------ATTATGATTACAGCTCCCAAGCAAAC--ATTTAA-ATTACA-AGGCTACGATAAGACGATATTTCTGAATATTGAGCAGAACAATACAGACCGTAAGGTTATAATTATGT------------------------------------------------------------------TT-------------------AAAGTTAG----------------------------G-ATAATTTGATT-ATAGTTACCATAGCTGTAGATGGATGCTTCGAT--ATATATATATAT---AAGTATTAATCGAGATTACATGCTCAGCCGCCAAA-----------AAAACGATATTATTACCGTACAAGCCGTTAGCAAGACATGATAGGGAGTTGACAAGTT-AAAGAAGTTCTGGTTTATA--ATAGATACGTT---ATTAAAGTTAGGATGTATGGGATATTTGTAGTACACCTTAATTGGTTTTACT--ATTA-TTGGT------TTATAGAA-------------ATATGTTCGGTATTGCATGCCTGGTGTTTTT-AATTAAGACGCTGACTTCCTGGCTAAACTTCCCAA---TGATATATCTTCCAAATAGATTTCGCAGAAAACCGTCTATATTCATGTTTGATT"/>
                            
        <sequence id="seq_AB434919_Plasmodium_cynomolgi" spec="Sequence" taxon="AB434919_Plasmodium_cynomolgi" totalcount="4" value="GGATAATTCTATTTATTAGGAGTCTCACACTAGCGACAATGGGGAAGTCGTTACACCGTTCATGCAGGACGGAGATTACCCGACAAGGAATTTTGCTACCTTAGGACCGTTTACG-ATACAGCCGCCGTTTAT---CATTGATGCCGGGCAGATGTCAGTAACTTGAACTATTCATCGGAATTATCAGTGACTTGTGTTGTAACCTTACAGACGCTTCCAGAATA-----TAACTTCTTATAAATGGTAGCGCCGGTTTCCCGGGTATCCAATCCAGTGCTCCATTCAAGGCATAGAGACTCAGCCTGTGTTCAACTTTGTAGGAT--------------------------------------AATAT-----AT-------ATA----GCTTTTGGTATCTCGTAATGTAGAACAATAATGGGTTGACCGTCAAATCCTTTTCATTAAAAGAGTGG---ATTAATGCCCAGCCAACACCATCCAATTTGATTGGGAATAATCTGTGTTACAATA-C-TTTTTGATCCCAGGCTGGTAAAAAATGTAAACTTTTAGCCCTAAAGAATAGAAACAGATGCCAGGCCAAAAACCCA--------AAAAT-----------------------------------AGAGCTATGACGCTATCAATTTG--ACAAGGCAGATAAATTCTTTCATAGAACTTAACGTTTCATCCTCCATACATAAA-TAAAACGGTAGATAGGGAACAAACTGCCTCAAGACGTTCTTAACCCAGCTCACGCATCGCTTCTAACGGTGAACTCTCATTCCAATGGAACCTTGTTCAAGTTC-AAATAGATTGGTAAGGTATAGCGTTTACTATCGAATGAAACAATGTATTCCACCGCTAGTGTTTGCTTCTAACATTCCACTTGC-TTATAACTGTATGGACGTAA-CCTCCAGGCAAAGAA----AATGACCGGTCAAAACGGAATCAGTTAACTATGGATAGCTGATACTAACAATTTATCATTACTCAAGTCAGCATAGTCTATATGAAGGTT-TCTAT-GGAAACACACTTCCCTTCTCGCCA-------------TTTGATAGCGGTTAACCTTTCTTTTTCCTTACGTACTCTAGCTTTTAACACAATTT----------------AATTG--TCTATAC---T--AGATACTATAGTTGAAACAGGACATA--TATATATTCA-----------------------TTATTCTGAATAGAAAAAGAACTCTATAAATAACCATACAATTTCAACAAAATGCCAGTATAATATTGTAATTTGATCAGTATGAGGTAATACAATATAAGATATACC-ATATAATGAATATGACCATTCACAATTAGTATCATACATTTCAATTATTCTTATAAAATAAATTAATAATAATAATAAACCAACTATAACATGTGAAAAATGTAAACCTGTAACACAATAAAATAATGTACCAGATATAGCATCATTTATACAATATCCTAAATGTAAATATTCAGTTGTTTGAAGTGATGCAAAACATTCTCCAAGTAAGTATATTATAAATATAATACTAGAAATTTCTAAACTCATTCCTTTTTCTATTAGAAATTGTAAACATGCTGTCATACATGATGCACTTGCTAAAATAAATGTAATAGTTAAAATTAACATTCTTGATGATGTTAAAATAATTCCTTCATTATATAATGGATAAGGAGATAGACTAA--AATGTAAAATACCCCAAAAATATGTAATAAATAATATTGCTTCAGACATAATTATAGATAACATTCCTGATACTAATGATGAAAATATAGAATAAAAACTTTCTCTAATAGAATATACAAATATTATAAAAATAATAGGATTGAATGTAAATAAAATACCAACAGAAAAATATTTTAAAGATGTTCCATATAATGATGTTAATGAAGGATAAGATACTAAATGTGCTTTAACATTATTATAGTTACTAAATATA-AAAAA--TA-----T-------------------------------ATTTATAAGAACGGTGA--TTTTGTGTGCCGTTAACATATAACGGTAAGAAGGTTCGCCGGGGATAACAGGTTATAGTATATATAGAGCTCAAATCTTTATATACTATTGG-CACCTCCATGTCGTCTCATCGCAGCCTTGCA--------------AT--------AAATTAATATTAT--TTAGCGTGTATTGTTGCCTTGTACACACCGCTCGTCACGCAAATTTTTATT---AC-TAAGATAAA--GAACTCCAGGCGTTAACCTGTAGAGTTGAGATGGAAACAGCCGGAAAGGAAATATTACGTCC-AAACGATAAGAATATATATGAAATATACTAGCATGGGAC-TAA-A-AAATGTTATGTTGTTGGTTTAAGCCCTTTT--ACCATACAAGAGATCGCGTACTTTGGACTGAAAAAAGCTGTGAGGAAACTACATTAAAGGAACTCGACTGGCCTAC-AAT---A-----------------------------TAAGAACGAACGCTTTTAACGCCTGACATGGATGGATAATACTCGACTTTTCCAAAGTATAACCGCTGTCGCTGGGACTGTATGGATCGAATCTTACTTATTCATATCCAAGCCTCACTTATTGTTAA--------------------------------------------------------------------------------------------------------------------------------------------------TTTATTTTTTTTTGTTTTCAATAGATATACACTTATTACAAATTGCAATCATAAAACTTTAGGTTTATACTATTTATGGTTTTCATTTTTATTTGGTAGTTATGGTTTCTTATTATCTGTTATTTTACGTACAGAATTATATTCTTCTTCTTTAAGAATTATTGCACAAGAAAATGTTAACTTATATAATATGATATTTACATTACATGGAATTATTATGATATTCTTTAATATAATGCCAGGATTATTTGGAGGATTCGGTAATTATTTTTTACCAATTTTATGTGGTTCTCCAGAACTTGCATATCCAAGAATTAATAGTATATCTTTATTATTACAACCAATAGCTTTTATATTAGTAATTTTATCTACAGCAGCAGAATTTGGAGGAGGTACTGGATGGACTTTATATCCACCATTAAGTACATCACTTATGTCTTTATCTCCTGTTGCAGTAGATGTAATCATTGTTGGTCTTTTAGTATCTGGTATTGCTAGTATTATGTCTTCTTTAAATTTTATTACTACAGTAATGCATTTAAGATCTAAAGGTTTAACACTTGGTATATTAAGTGTATCTACATGGTCATTAATTATTACATCTGTAATGCTATTATTAACATTACCTGTCTTAACAGGTGGTGTTTTAATGTTATTATCAGATTTACATTTTAATACATTATTCTTTGATCCTACATTTGCTGGAGATCCAATTTTATATCAACATCTATTTTGGTTTTTTGGACATCCTGAAGTATATATTTTAATATTACCAGCATTTGGTGTTATTAGTCATGTAATATCTACAAATTATTGTAGAAGTTTATTTGGTAATCAATCTATGATTTTAGCAATGAGTTGTATTGCTATATTAGGAAGTGTTGTATGGGCTCATCATATGTATACTACAGGTTTAGAAGTAGATACAAGAGCATTTTTTACATCTACAACTATATTAATATCTATACCTACTGGAACAAAAATATTTAATTGGATATGTACATATATGGGTAGTAATTTTGGTATAACTCATAGTTCATCTTTATTATCATTACTATTTATATGTACATTTACTTTTGGTGGTACTACAGGAGTAATATTAGGTAATGCAGCTATTGATATTGCATTACATGATACTTACTATGTAATTGCTCATTTCCATTTTGTATTATCTATAGGTGCAATAATTGGATTGTTTACATTAGTAAGTAGTTTTCAAGAAAACTTTTTTGGTAAACATTTACGTGAAAATTCTATAATAATATTATGGTCAATCTTATTTTTTATTGGAGTTGTTTTAACATTCTTACCTATGCATTTTCTTGGATTTAATGTAATGCCTAGACGTATTCCTGATTATCCAGACGCTTTAAATGGATGGAATATGATTTGTTCAATTGGATCAACAATGACTTTATTTGGTTTATTTATTTTTAAATA----ATATA-------AAATATA--------------------------------------------------------------------------------------------------------TTTTTTGTTTATATG---AATTATTATTCTATTAATTTAGCAAAAGCACATTTATTAAATTACCCATGCCCATTAAATATTAATTTCTTATGGAATTATGGATTTCTTTTAGGTATAATATTCTTTATACAAATATTAACAGGTGTATTTTTAGCTAGTCGTTATACTCCAGAAATATCTTATGCATATTATAGTATACAACATATTTTAAGAGAATTATGGAGTGGATGGTGTTTTAGATATATGCATGCTACAGGTGCATCTCTTGTATTCTTATTAACTTATTTACATATTTTAAGAGGACTAAATTATTCATATTTATATCTACCTTTATCATGGATATCAGGATTAATCATATTTGCATTATTTATAGTTACAGCTTTTATAGGTTATGTTTTACCTTGGGGACAAATGAGTTATTGGGGTGCAACTGTTATAACTAATTTATTATCTTCAATTCCAGTATTAGTTATTTGGTTATGTGGAGGATATACAGTAAGTGATCCTACAATTAAAAGATTTTTTGTATTACATTTTATACTTCCTTTTGTAGCATTATGTATTGTATTTATACATATATTCTTTTTACATTTACATGGTAGCACAAATCCTTTAGGGTATGATACAGCTTTAAAAATACCCTTCTATCCAAATCTATTAAGTCTTGATGTAAAAGGATTTAATAATATATTTATATTATTCTTATTACAAAGTATTTTTGGTATAATTCCATTATCTCATCCAGATAATGCTATATTAGTAAATACATATGTTACACCAATTCAAATTGTTCCTGAATGGTACTTTTTACCATTTTATGCAATGTTAAAAACAATACCTAGTAAAACAGCAGGTTTATTAATTGTTTTAGCATCTTTACAATTATTATTTTTATTAGCTGAACAAAGAAGTTTAACTACTATAATACAATTTAAAATGACATTTGGTGCTAGAGAATACTCAGTACCAATGATATGGTTTATGTGTTCATTCTATGCTTTATTATGGATTGGATGTCAATTACCACAAGATATTTTCATTTTATATGGTCGTTTATTTATAATATTATTCTTCTCTAGTGGATTATTTGCACTTGTTCATTATAAAAGAACAC--------------------------------------------------------------------------------ATTATGATTACAGCTCCCAAGCAAAC--ATTTAA-ATTACA-AGGCTACGATAAGATGATATCTCTGAATATTGAGCAGAACAATACAGACCGTAAGGTTATAATTATGTTTATATAGTTCATGGAGATATGACTATACCACTATTCATAGAGACAACTTATGGCATCTCTCTCGATTTCCAGATGTTGAGTTACTAAAAGTTAG----------------------------G-ATAATG-AAATAATAGTTACCATAGCTGTAGATGGATGCTTCGAT--ATGT-TATATAT-TTAAGTATTAATCGAGATTACATGCTCAGCCGCCAAA------AATATA--ACGATATTATTACCGTACAAGCCGTTAGCAAGACATGATAGGGAGTTGACAAGTT-AAAGAAGTTCTGGTTTATA--ATAGATACGTT---TTTAAAGTTAGGATGTATGGGATAATTGTAGTACACCTTAATTGGTTTTACT--TTAT-TTGGT------TTATAGATA------------TTATGTTCGGTATTGCATGCCTGGTGTTTTT-AATTAAGACGCTGACTTCCTGGCTAAACTTCCCAA---TGATATATCTTCCAAATAGATTTCGCAGAAAACCGTCTATATTCATGTTTGATT"/>
                            
        <sequence id="seq_AB434920_Plasmodium_simiovale" spec="Sequence" taxon="AB434920_Plasmodium_simiovale" totalcount="4" value="GGATAATTCTATTTATTAGGAGTCTCACACTAGCGACAATGGGGAAGTCGTTACACCGTTCATGCAGGACGGAGATTACCCGACAAGGAATTTTGCTACCTTAGGACCGTTTACG-ATACAGCCGCCGTTTAT---CATTGATGCCGGGCAGATGTCAGTAACTTGAACTATTCATCGGAATTATCAGTGACTTGTGTTGTAACCTTACAGACGCTTCCAGAATC-----TAACTTCTTATAAATGGTAGCGCCGGTTTCCCGGGTATCCAATCCAGTGCTCCATTCAAGGCATAGAGACTCAGCCTGTGTTCAACTTTGTAGGAC-------------------------------------------ATAAAAT-------ATA----GCTTTTGGTATCTCGTAATGTAGAACAATAATGGGTTGACCGTCAAATCCTTTTCATTAAAAGAGTGG---ATTAATGCCCAGCCAACACCATCCAATTTGATTGGGAATAATCTGTGTTACAATA-C-TTTTTGATCCCAGGCTGGTAAAAAATGTAAACTTTTAGCCCAAAAGAATAGAAACAGATGCCAGGCCAAAAACCCA--------AAAAT-----------------------------------AGAGCTATGACGCTATCAATTTG--ACAAGGCAGATAAATTCTTTCATAGAACTTAACGTTTCATCCTCCATACATAAA-TAAAACGGTAGATAGGGAACAAACTGCCTCAAGACGTTCTTAACCCAGCTCACGCATCGCTTCTAACGGTGAACTCTCATTCCAATGGAACCTTGTTCAAGTTC-AAATAGATTGGTAAGGTATAGCGTTTACTATCGAATGAAACAATGTATTCCACCGCTAGTGTTTGCTTCTAACATTCCACTTGC-TTATAACTGTATGGACGTAA-CCTCCAGGCAAAGAA----AATGACCGGTCAAAACGGAATCAGTTAACTATGGATAGCTGATACTAACAATTTATCATTACTCAAGTCAGCATAGTCTATATGAAGGTT-TCTAT-GGAAACACACTTCCCTTCTCGCCA-------------TTTGATAGCGGTTAACCTTTCCTTTTCCTTACGTACTCTAGCTTTTTACACAATT----------------AAATTG--TCTATAC---T--AGATACTATAGTTGAAACAGGACATA--TATATTCA-------------------------TTATTCTGAATAGAAAAAGAACTCTATAAATAACCATATAATTTCAACAAAATGCCAGTATAATATTGTAATTTGATCAGTATGAGGTAATACAATATAAGATATACC-ATATGATGAATATGACCATTCACAATTAGTATCATAAACTTCAACTATTCTTATAAAATATATTAATAATAATAATAAACCAACTATAACATGTGAAAAATGTAAACCTGTAACACAATAAAATAATGTACCAGATATAGCATCATTTATACAATATCCTAAATGTAAATATTCAGTTGTTTGAAGTGATGCAAAACATTCTCCAAGTAAATATATTATAAATATAATACTAGAAATTTCTAAACTCATTCCTTTTTCTATTAGAAATTGTAAACATGCTGTCATACATGATGCACTTGCTAAAATAAATGTAATAGTTAAAATTAACATTCTTGATGATGTTAAAATTATTCCTTCATTATATAATGGATATGGAGATAAACTAA--AATGTAAAATACCCCAAAAATATGTAATAAATAATAATGCTTCAGATATAATTATAGATAACATTCCTGATACTAATGATGAAAATATAGAATAAAAACTTTCTCTAATAGAATATACAAATATTATAAAAATAATAGGATTAAATGTAAATAAAATACCAACAGAAAAATATTTTAAAGATGTTCCATATAATGATGTTAATGAAGGATAAGATACTAAATGTGCTTTAACATTATTATAGTTACTAAATATA-AAAAA--TA-----T-------------------------------ATTTATAAGAACGGTGA--TTTTTTGTGCCGTTAACATATAACGGTAAGAAGGTTCGCCGGGGATAACAGGTTATAGTATATATAGAGCTCAAATCTTTATATACTATTGG-CACCTCCATGTCGTCTCATCGCAGCCTTGCA--------------AT--------AAATTAATATTAT--TTAGCGTGTATTGTTGCCTTGTACACACCGCTCGTCACGCAAATTTATATC---TC-TAAGATAAA--GAACTCCAGGCGTTAACCTGTAGAGTTGAGATGGAAACAGCCGGAAAGGAAATATTACGTCC-AAACGATAAGAATATATATGAAATATACTAGCATGGGAC-TAA-A-AAATGTTATGTTGTTGGTTTAAGCCCTTTT--ACCATACAAGAGATCGCGTACTTTGGACTGAAAAAAGCTGTGAGGAAACTACATTAAAGGAACTCGACTGGCCTAC-AAT---A-----------------------------TAAGAACGAACGCTTTTAACGCCTGACATGGATGGATAATACTCGACTTTTCCAAAGTATAACCGCTGTCGCTGGGACTGTATGGATCGAATCTTACTTATTCATATCCAAGCCTCATTTATTATTAA----------------------------------------------------------------------------------------------------------------------------------------------TTATATATATTTTTTTTGTTTTTAATAGATATACACTTATTACAAATTGCAATCATAAAACTTTAGGTCTATACTATTTATGGTTTTCATTTTTATTTGGTAGTTATGGTTTTTTATTATCTGTTATTTTACGTACAGAATTATATTCTTCTTCTTTAAGAATTATTGCACAAGAAAATGTTAACTTATATAATATGATATTTACATTACATGGAATTATTATGATATTCTTTAATATAATGCCAGGATTATTTGGAGGATTCGGTAATTATTTTTTACCAATTTTATGTGGTTCTCCAGAACTTGCATATCCAAGAATTAATAGTATATCTTTATTATTACAACCAATAGCTTTTATATTAGTCATTTTATCTACAGCAGCAGAATTTGGAGGAGGTACTGGATGGACTTTATATCCACCATTAAGTACATCACTTATGTCTTTATCTCCTGTTGCAGTAGATGTAATCATTGTTGGTCTTTTAGTATCTGGTATTGCTAGTATTATGTCTTCTTTAAATTTTATTACTACAGTAATGCATCTAAGATCTAAAGGTTTAACACTTGGTATATTAAGTGTATCTACATGGTCATTAATTATTACATCTGTAATGCTATTATTAACATTACCTGTCTTAACAGGTGGTGTTTTAATGTTATTATCAGATTTACATTTTAATACATTATTTTTTGACCCTACATTTGCTGGAGATCCTATCTTATATCAACATCTATTTTGGTTTTTTGGACATCCTGAAGTATATATTTTAATATTACCAGCATTTGGTGTTATTAGTCATGTAATATCTACAAATTATTGTAGAAGTTTATTTGGTAATCAATCTATGATTTTAGCAATGAGTTGTATTGCTATACTAGGAAGTGTTGTATGGGCTCACCATATGTATACTACAGGTTTAGAAGTAGATACAAGAGCATTTTTTACATCCACAACTATATTAATATCTATACCTACTGGAACAAAAATATTTAATTGGATATGTACATATATGGGTAGTAATTTTGGTATAACTCACAGTTCATCTTTATTATCATTACTATTTATATGTACATTTACTTTTGGAGGTACTACAGGAGTAATATTAGGTAATGCAGCTATTGATATTGCATTACATGATACTTATTATGTAATTGCTCATTTCCATTTTGTATTATCTATAGGTGCAATTATTGGATTGTTTACATTAGTAAGTAGTTTTCAAGAAAACTTTTTTGGTAAACATTTACGTGAAAATTCTATAATAATATTATGGTCAATCTTATTTTTTATTGGAGTTGTTTTAACATTCTTACCTATGCATTTTCTTGGATTTAATGTAATGCCTAGACGTATTCCTGATTATCCAGACGCTTTAAATGGATGGAATATGATTTGTTCAATTGGATCAACAATGACTTTATTTGGTTTATTTATTTTTAAATA----ATATA-------AAATATTAT------------------------------------------------------------------------------------------------------TTTTTTGTTTATATG---AATTATTATTCTATTAATTTAGCAAAAGCACATTTATTAAATTACCCATGCCCATTAAATATTAATTTCTTATGGAATTATGGATTTCTTTTAGGTATTATATTTTTTATACAAATATTAACAGGTGTATTTTTAGCTAGTCGTTATACTCCAGAAATATCTTATGCATATTATAGTATACAACATATTTTAAGAGAATTATGGAGTGGATGGTGTTTTAGATATATGCATGCTACAGGTGCATCTCTTGTATTCTTATTAACTTATTTACACATTTTAAGAGGATTAAATTATTCATATTTATATCTACCTTTATCATGGATATCAGGATTAATAATATTTGCATTATTTATAGTTACAGCTTTTATAGGTTATGTTTTACCTTGGGGACAAATGAGTTATTGGGGTGCAACTGTTATAACTAATTTATTATCTTCAATTCCAGTATTAGTTATTTGGTTATGTGGAGGATATACAGTAAGTGATCCTACAATTAAAAGATTTTTTGTATTACATTTTATACTTCCTTTTGTAGCATTATGTATTGTATTTATACATATATTCTTTTTACATTTACATGGTAGCACAAATCCTTTAGGGTATGATACAGCTTTAAAAATACCCTTCTATCCAAATCTATTAAGTCTTGATGTAAAAGGATTTAATAATATATTTATATTATTCTTATTACAAAGTATTTTTGGTATAATTCCATTATCTCATCCAGATAATGCTATATTAGTCAATACATATGTTACACCAATTCAAATAGTTCCTGAATGGTACTTTTTACCATTTTATGCAATGTTAAAAACAATACCTAGTAAAACTGCAGGTTTATTAATTGTTTTAGCATCTTTACAATTATTATTTCTATTAGCTGAACAAAGAAGTTTAACTACTATAATACAATTTAAAATGACATTTGGTGCTAGAGAATATTCTGTACCAATGATATGGTTTATGTGTTCATTCTATGCTTTATTATGGATTGGATGTCAATTACCACAAGATATTTTCATTTTATATGGTCGTTTATTTATAATATCATTTTTCTCTAGTGGATTATTTGCACTTGTTCATTATAAAAGAACAC--------------------------------------------------------------------------------ATTATGATTACAGCTCCCAAGCAAAC--ATTAAA-ATTACA-AGGCTATGATAAGATGATATTTCTGAATATTGAGCAGAACAATACAGACCGTAAGGTTATAATTATGT------------------------------------------------------------------TA-------------------AAAGTTAG----------------------------G-ATAATG-AAATAATAGTTACCATAGCTGTAGATGGATGCTTCGAT--ATAT-TATATAT-TTAAGTATTAATCGAGATTACATGCTCAGCCGCCAAA------AATATA--ACGATATTATTACCGTACAAGCCGTTAGCAAGACATGATAGGGAGTTGACAAGTT-AAAGAAGTTCTGGTTTATA--ATAGATACGTT---TTTAAAGTTAGGATGTATGGGATAATTGTAGTACACCTTAATTGGTTTTACT--TTAT-TTGGT------TTATAGATA------------TTATGTTCGGTATTGCATGCCTGGTGTTTTT-AATTAAGACGCTGACTTCCTGGCTAAACTTCCCAA---TGATATATCTTCCAAATAGATTTCGCAGAAAACCGTCTATATTCATGTTTGATT"/>
                            
        <sequence id="seq_AB444115_Plasmodium_inui" spec="Sequence" taxon="AB444115_Plasmodium_inui" totalcount="4" value="GGATAATTCTATTTATTAGGAGTCTCACACTAGCGACAATGGGGAAGTCGTTACACCGTTCATGCAGGACGGAGATTACCCGACAAGGAATTTTGCTACCTTAGGACCGTTTACG-ATACAGCCGCCGTTTAT---CATTGATGCCGGGCAGATGTCAGTAACTTGAACTATTCATCGGAATTATCAGTGACTTGTGTTGTAACCTTACAGACGCTTCCAGAATC-----TAACTTCTTATAAATGGTAGCGCCGGTTTCCCGGGTATCCAATCCAGTGCTCCATTCAAGGCATAGAGACTCAGCCTGTGTTCAACTTTGTAGGAT-------------------------------------------ATATATT-------ATA----GCTTTTGGTATCTCGTAATGTAGAACAATAATGGGTTGACCGTCAAATCCTTTTCATTAAAAGAGTGG---ATTAATACCCAACCAACACCATCCAATTTGATTGGGAATAATCTGTGTTACAATA-C-TTTTTGATCCCAGGCTGGTAAAAAATGTAAACTTTTAGCCCAAAAGAATAGAAACAGATGCCAGGCCAAAAACCCA--------AAAAT-----------------------------------AGAGCTATGACGCTATCAATTTG--ACAAGGCAGATAAATTCTTTCATAGAACTTAACGTTTCATCTTCCATACATAAA-TAAAACGGTAGATAGGGAACAAACTGCCTCAAGACGTTCTTAACCCAGCTCACGCATCGCTTCTAACGGTGAACTCTCATTCCAATGGAACCTTGTTCAAGTTC-AAATAGATTGGTAAGGTATAGCGTTTACTATCGAATGAAACAATGTATTCCACCGCTAGTGTTTGCTTCTAACATTCCACTTGC-TTATAACTGTATGGACATAA-CCTCCAGGCAAAGAA----AATGACCGGTCAAAACGGAATCAGTTAACTATGGATAGCTGATACTAACAATTAATCATTACTCAAGTCAGCATAGTCTATATGAAGGTT-TCTAT-GGAAACACACTTCCCTTCTCGCCA------------TTTTGATAGCGGTTAACCTTTCTTTTTCCTTACGTACTCTAGCTTTTAACACAATTT----------------GATTG--TCTATAC---T--AGATACTATAGCTGAAACAGGACATA----TATTCA-------------------------TTATTCTGAATAGAAAAAGAACTCTATAAATAACCATACAATTTCAACAAAATGCCAGTATAATATTGTAATTTGATCAGTATGAGGTAACACAATATAAGATATACC-ATATAATGAATATGACCATTCACAGTTAGTATCATAGATTTCTACTATTCTTATAAAATATATTAATAATAATAATAAACCAACTATAACATGTGAAAAATGTAAACCTGTAACACAATAAAATAATGTACCAGATATAACATCATTTATATAATATCCTAAATGTAAATATTCAGTTGTTTGAAGTGATGTAAAACATTCTCCAAGTAAATATATTATAAATATAATACTGGAAATTTCTAAACTCATACCTTTTTCTATTAGAAATTGTAAACATGCTGTCATACATGATGCACTTGCTAAGATAAATGTAATAGTTAAAATTAACATTCTTGATGATGTTAAAATAATTCCTTCATTATATAATGGATATGGAGATAAACTAA--AATGTAAAATACCCCAAAAATATGTAATAAATAATATTGCTTCAGATATAATTATAGATAACATTCCTGATACTAATGATGAAAATATAGAATAAAAGCTTTCTCTAATAGAATATATAAATATTAATAAAATTATAGGATTAAATGTAAATAAAATACCAACAGAAAAATATTTTAAAGATGTTCCATATAGTGATGTTAATGAAGGAAAAGATATTAAATGTGCTTTAATATTATTATAGTTACTAAATATA-TAAAA--TA-----T-------------------------------ATTTATAAGAACGGTGA--TCTAGTGTGCCGTTAACATATAACGATAAGAAGGTTCGCCGGGGATAACAGGTTATAGTATATATAGAGCTCAAATCTTTATATACTATTGG-CACCTCCATGTCGTCTCATCGCAGCCTTGCA--------------AT---------AATTAATATTAT--TTAGCGTGTATTGTTGCCTTGTACACACCGCTCGTCACGCAAAT---TATTAT-AC-TAAGATAAA--GAACTCCAGGCGTTAACCTGTAGAGTTGAGATGGAAACAGCCGGAAAGGAAATATTACGTCC-AAATGATAAGAATATATATGAAATATACTAGCATGGGAC-TAA---AAATGTTATGTTGTTGGTTTAAGCCCTTTTT-ACCATACAAGAGATCGCGTACTTTGGATTGAAACAAGCTGTGAGGAAACTACATTAAAGGAACTCGACTGGCCTAC-AAC---A-----------------------------TAAGAACGAACGCTTTTAACGCCTGACATGGATGGATAATACTCGACTTTTCCAAAGTATAACCGCTGTCGCTGGGACTGTATGGATCGAATCTTACTTATTCATATCCAAGCCTCACTTATTATTTA--------------------------------------------------------------------------------------------------------------------------------------------------TTATATTTTCTTTGTTTTTAATAGATATGCACTTATTACAAATTGTAATCATAAAATTTTAGGTTTATACTATTTATGGTTTTCATTTTTATTTGGTAGTTATGGTTTTTTATTATCTGTGATTTTACGTACAGAATTATATTCTTCTTCTTTAAGAATTATTGCACAAGAAAATGTTAACTTATATAATATGATATTTACATTACATGGAATTATTATGATATTTTTTAATATAATGCCAGGATTATTCGGAGGATTTGGAAATTATTTTTTACCAATTTTATGTGGTTCCTCAGAACTTGCGTATCCAAGAATAAATAGTATATCTTTATTATTACAACCTATAGCTTTTATATTAGTAATTTTATCTACAGCAGCAGAATTTGGAGGAGGTACTGGGTGGACTTTATATCCACCATTAAGTACATCACTTATGTCTTTATCTCCTGTTGCAGTAGATGTAATAATTGTTGGTCTTTTAGTATCTGGTATTGCTAGTATTATGTCTTCTTTAAATTTTATTACTACAGTAATGCATTTAAGATCTAAAGGTTTAACACTCGGTATATTAAGTGTATCTACATGGTCATTAATAATTACATCTGTAATGTTATTAATAACATTACCTGTCTTAACAGGTGGTGTTTTAATGTTATTATCAGACTTACATTTTAATACATTATTTTTTGATCCTACATTTGCTGGAGATCCTATTTTATATCAACATCTATTTTGGTTTTTTGGACATCCTGAAGTATATATTTTAATATTACCAGCATTTGGTGTGATTAGTCATGTAATATCTACAAATTATTGTAGAAGTTTATTTGGTAATCAATCTATGATTTTAGCAATGAGTTGTATTGCAATTTTAGGAAGTGTTGTATGGGCTCATCATATGTATACTACAGGTTTAGAAATAGATACAAGAGCATTTTTTACATCTACAACTATATTAATTTCCATACCTACTGGAACAAAAATATTTAATTGGATATGTACATATATGGGTAGTAATTTTGGTATAACTCATAATTCATCTTTATTATCATTACTATTTATATGTACATTTACTTTTGGTGGTACTACAGGAGTAATTTTAGGTAATGCAGCTATTGATATAGCATTACATGATACTTACTATGTAATAGCCCATTTCCATTTCGTATTATCTATAGGTGCAATAATTGGATTGTTTACATTAGTAAGTAATTTTCAAGAAAACTTTTTTGGTAAACATTTACGTGAAAATTCTACAATAATATTATGGTCAATCTTATTTTTTATTGGAGTTGTTTTAACATTCTTACCTATGCATTTTCTTGGATTTAATGTAATGCCTAGACGTATTCCAGATTATCCAGACGCTTTAAATGGATGGAATATGATTTGTTCAATTGGATCAATAATGACTTTATTTGGTTTATTTATTTTTAAATA----ATATA-------AAA------------------------------------------------------------------------------------------------------------TTTTTTGTTTATATG---AATTATTATTCTATTAATTTAGCAAAAGCACATTTAATGAATTATCCATGCCCATTAAATATTAATTTCTTATGGAATTACGGATTTCTTTTAGGTATTATATTCTTTATACAAATATTAACAGGTATATTCTTAGCTAGTCGTTATACTCCAGAAATATCTTATGCATATTATAGTATACAACATATTTTAAGAGAATTATGGAGTGGATGGTGTTTTAGATATATGCATGCTACAGGTGCATCTCTTGTATTTTTATTAACTTACTTACACATTTTAAGAGGATTAAACTATTCATATTTATATCTACCTTTATCATGGATATCAGGATTAGTAATATTTGCATTATTTATAGTAACAGCTTTTATAGGTTATGTTTTACCTTGGGGACAAATGAGTTATTGGGGTGCAACAGTTATAACTAATTTATTATCTTCAATTCCAGTATTAGTTATTTGGTTATGTGGAGGATATACAGTTAGTGATCCTACAATTAAAAGATTTTTTGTATTACATTTTATACTTCCTTTTGTAGCACTATGTATTGTATTTATACATATATTCTTTTTACATTTACACGGTAGCACTAATCCTTTAGGGTATGATACAGCTTTTAAAATACCCTTCTATCCAAATCTATTAAGTCTTGATGTAAAAGGATTTAATAATATATTTATATTATTCTTATTACAAAGTATTTTTGGTATAATTCCATTATCTCATCCAGATAATGCTATATTAGTAAATACATATGTAACACCAATTCAAATTGTTCCTGAATGGTACTTTTTACCATTTTATGCAATATTAAAAACAATACCTAGTAAAACAGCAGGTTTATTAATTGTTTTAGCATCTTTACAATTATTATTTTTATTTGCTGAACAAAGAAATTTAACTACTATAATACAGTTTAAAATGACATTTGGTGCTAGAGAATATTCTCTACCAATGATATGGTTTATGTGTTCATTCTATGCTTTATTATGGATTGGATGTCAATTACCACAAGATATTTTCATTTTATATGGTCGTTTATTTATAATAATATTCTTTTCTAGTGGATTATTTGCACTTGTTCATTATAACAGAACAC--------------------------------------------------------------------------------ATTATGATTACAGCTCTCAAGCAAAC--ATTTAA-ATTACA-AGGCTACGATAAGACAATATTTCTGATTATTGAGCAGAACAGTACAGACCGTAAGGTTATAATTATGT------------------------------------------------------------------TT-------------------AAAGTTAG----------------------------G-ATAATG-AAATAATAGTTACCATAGCTGTAGATGGATGCTTCGAT--ATAT-TACATAT-TTAAGTATTAATCGAGATTACATGCTCAGCCGCCAAA------AATATA--ACGATATTATTACCGTACAAGCCGTTAGCAAGACATGATAGGGAGTTGACAAGTT-AAAGAAGTTCTGGTTTAAA--ATAGATACGTT---TTAAAAGTTAGGATGTATGGGATAATTGTAGTACACCTTAATTGGTTTAACT--TTAT-TTGGT------ATATAGAT---ATA---------ATGTTCGGTATTGCATGCCTGGTGTTTTT-AATTTAGACGCTGACTTCCTGGCTAAACTTCCCAA---TGATATATCTTCCAAATAGATTTCGCAGAAAACCGTCTATATTCATGTTTGATT"/>
                            
        <sequence id="seq_AB599931_Plasmodium_vinckei" spec="Sequence" taxon="AB599931_Plasmodium_vinckei" totalcount="4" value="GGATAATTCTATTTATTAGGAGTCTCACACTAGCGACAATGGGGAAGTCGTTACACCGTTCATGCAGGACGGAGATTACCCGACAAGGAATTTTGCTACCTTAGGACCGTTTAAG-ATACAGCCGCCGTTTAT---CATTGATACCGGGCAGATGTCAGTAACTTGAACTATTCATCAGAATTATCAGTGACTTGTGTTGTAACCTTACAGACGCTTCCAG---------TAACTTCTTATAAATGGTAGCGCCGGTTTCCCGGGTATCCAATCCAGTGCTCCATTCAAGGCATAGAGACTCAGCCTATGTTCAACTTTGTAGGAT---------------------------------------------------------AAA----GCTTTTGGTATCTCGTAATGTAGAACAATAATAGGTTGACCGTTAAATCCTTTTCATTAAAAGAATGG----AAAATGCCCAGCCAACACCATCCAATTTGATTGGGAATTATCTGTGTTACAATA-C-TTTTTGATCCCAGGCTGGTAAAAAATGTTAACTTTTAGCC-AATAGAATAGAAACAGATGCCAGGCCAAAAACCTA---------AATT-----------------------------------AGAGCTATGACGCTATCAATTCTG-ACAAGGCAGATAAATTCTTTCATAGAACTT-ACGTTTCATCAACCATACAAAAG-TAAAACGGTAGATAGGGAACAAACTGCCTCAAGACGTTCTTAACCCAGCTCACGCATCGCTTCTAACGGTGAACTCTCATTCCAATGGAATCTTATTCAAATTC-AAATAGATTGGTAAGGTATAGCGTTTACTATCGAATGAAACAATGTGTTCCACCGCTAGTGTTTGCTTCTAACATTCCACTTGC-TTATAACTGTATGGACGTAA-CCTCCAGGCAAAGAA---TAATGACCGGTCAAAACGGAATCAGTTAACTATGGATAGCTGATACTAACTATTTATCATTACTCAAGTCAGCATAGTCTATATGAAGGTT-TCTAT-GGAAACACACTTCCCTTCTCGCCA--------------TTGATAGCGGTTAACCTTTCCTTTTCCTTACGTACTCTAGCTAATTACACAAAT--------------ATGTATTG--TCTAAGT---T--AGACAGTATAATCGAAACAGGACATA----TGTT---------------------------CTATTCTGAATAAAAGAAGAACTCTATAAATAACCAGACAATTTCGACAAAATGCCAATATAAAAGAGTCATTTGATCAGTATGAGTTAAAATAACATAAGATATACCAATATA-TGAGTAAGACCATTCTGTATTTACATCATATTGATCTACTATTCTTATAAAGTATATTAATAATAATATTAATCCAACTATTACATGTGTAAAATGTAAACCTGTTACACAATAAAATAAAGTACCTAATACAGCATCATTTATATAATAACTTAAATGTAAGTATTCAGTAGTTTGTAATGATGCGAAACATTCACCAAGTAAATAAATAATACAGACAATACTTGATATTTCAAAACTCATACCTTTTTCTATAAGGAATTGTAAACATGCTGTCATACATGATGCACTAGCCAATATAAATGTAATGGTTAATATTAACATTCTAGATGATGTCATAATTATACCTTCATCATATAATGGGTAAGGTGATAAACAAA--AATGTAATATTCCCCAAAAATAAGTTATAAATAGTAAAGCTTCAGAAATAATAATTGCTAACATTCCTGATACTAAAGAAGAAAATGTTGAATATAAACTTTCTCTAATTGAATATACAAATATTAATAATATTATAGGATTAAAAGTAAATAAAATTCCAACTGAAAAATATTTTAAAGATGTTCCATATAATGATGCTAATGATGGATAAGATACTAAATGTGCTTTTATAATATTAAAATTACTAAATACA-AAAAATTTA-----T-------------------------------ATTTATAAGAACGGTTA--TTTATTGTACCGTTAACATATAACGGTAAGAAGGTTCGCCGGGGATAACAGGTTATAGTATATATAGAGCTCAAATCTTTATATACTATTGG-CACCTCCATGTCGTCTCATCGCAGCCTTGCA--------------AT--------AAATTAATTTCAT--ATAGCGTGTATTGTTGCCTTGTACACACCGCTCGTCACGCAAAT---TATTTT-AT-TTAGATA----GAACTCCAGGCGTTAACCTGTAGAGTTGAGATGGAAACAGCCGGAAAGGTAATATTACGTCC-AAACGATAAGATTATATATGAAATATACTAGCATGGGAC-TAA-A-GAATGTTATGTTGTTGGTTTAAGCCCTTTT--ACCATACAAGAGATCGCGTACTTTGGACCGTAAAAAGCTGTGAGGTAACTACATTAAAGGAACTCGACTGGCCTAC-TAT---T-----------------------------AAAGAACGAACGCTTTTAACGCCTGACATGGATGGATAATACTCGACTTTTCCAAAGTATAACCGCTGTCGCTGGGACTGTATGGATCGAATCTTACTTATTCATCTCCAAGCCTCAAATATATTTTA------------------------------------------------------------------------------------------------------------------------------------------------------TTTTTTTTTGTTTTAAATAGATATGCACTTATTACAAATTGTAACCATAAAACTTTAGGTTTATACTACTTATGGTTTTCATTTTTATTTGGTATATATGGATTTTTATTATCTGTTATTTTACGTACTGAATTATATTCTTCATCTTTAAGAATAATAGCACAAGAAAATGTAAATTTATATAATATGATATTTACCGTTCATGGTATTATAATGATATTCTTTAATATTATGCCTGGATTATTTGGAGGATTTGGTAATTATTTTTTACCAATTTTATGTGGATCATCCGAATTAGCTTATCCTAGAATAAATAGTATATCTTTATTATTACAACCTATTGCATTTATATTAGTAATTTTATCTACAGCTGCAGAATTTGGTGGTGGAACAGGATGGACTTTATATCCACCTCTAAGTACATCTTTAATGTCCTTATCACCAGTTGCTGTAGACGTTATAGTAATAGGACTTTTAGTTTCTGGTATTGCAAGTATTATGTCTTCTTTAAACTTTTTAACTACTGTAATGCATTTAAGAGCTAAAGGATTAACTTTAGGAATTTTAAGTGTATCAACTTGGTCATTAATCATTACATCAATCATGTTATTACTTACTCTACCTGTTTTAACTGGTGGTGTTTTAATGTTATTATCAGATTTACACTTTAATACATTATTTTTTGATCCAACTTTTGCTGGTGACCCAATTCTATATCAACATCTATTTTGGTTTTTTGGACATCCAGAAGTATATATTTTAATACTACCAGCTTTTGGTATTATTAGTCATGTCATATCTACTAATTATTGTAGAAGCTTATTCGGTAATCAATCTATGATTTTAGCTATGGGATGTATAGCTGTACTTGGTAGTGTTGTATGGGTACATCATATGTATACTACTGGTTTAGAAGTAGATACAAGAGCTTTTTTTACATCAACTACTATATTAATATCTATACCAACAGGTACAAAAGTATTTAATTGGTTATGTACATATATGAGTACAAATTATGGTATTACACATAGTTCATCATTATTATCTCTATTATTTATATGTACATTTACTTTTGGTGGAACTACAGGTGTTATCTTAGGTAATGGAGCAATTGATGTTGCATTACATGATACTTATTATGTTATTGCACATTTTCATTTTGTTTTATCTATTGGTGCAATTATAGCATTATTTACAAGTGTAAGTTTTTTCCAAGAATCTTTCTTTGGTAAAACATTACGTGAAAATACTATTATTGTATTATGGTCAATTTTATTCTTTGTAGGAGTAGTTCTGACTTTCTTACCAATGCATTTTCTTGGATTTAACGTAATGCCTAGACGTATTCCTGATTATCCAGACGCTTTAAATGGGTGGAATATGATATGTTCTATTGGATCAACAATGACTTTATTTGGCTTATTAATTTTTAAATA----GTATT-------AAATTTATA------------------------------------------------------------------------------------------------------TTTTTTGTTTATATG---AATTTTAACTCTATTAATCTAGTAAAAACACATTTAATAAACTATCCATGCCCATTAAATATAAACTTCTTATGGAATTATGGATTCCTACTAGGTATTATATTTTTTATTCAAATTTTAACAGGTGTATTTTTAGCAAGTCGTTATTCTCCAGAAATATCTTATGCATATTATAGTATTCAACATATATTAAGAGAATTATGGAGTGGATGGTGTTTTAGATACATGCATGCTACAGGAGCATCACTTGTATTTTTCTTAACTTATCTACATATTCTAAGAGGGTTAAATTATTCATATTTATATTTACCTTTATCATGGATATCAGGATTAATTATTTTTGCATTATTTATAGTTACTGCTTTTATTGGTTACGTTTTACCTTGGGGACAAATGAGTTATTGGGGTGCAACTGTTATTACTAATTTACTATCTGGTATTCCATCATTAGTTATTTGGTTATGTGGAGGATACACAGTTAGTGATCCAACTATTAAAAGATTTTTTGTTTTACATTTTATATTACCATTTGTTGCTTTATGTATTGTATTTATACATATATTCTTCTTACATTTACATGGTAGCACTAATCCTTTAGGGTATGATACAGCATTAAAAATACCCTTTTATCCAAATCTATTAAGTCTTGATGTAAAAGGATTTAATAATATATTAATATTATTTTTAATACAAAGTATTTTTGGTGTAATACCATTATCACATCCTGATAATGCAATAATAGTAAATACATATGTTACACCATTACAAATAGTTCCAGAATGGTATTTCTTACCATTCTATGCAATGTTAAAAACAATTCCTAGTAAAAATGCTGGTTTAGTAATTGTTGTCGCATCTTTACAATTATTATTTTTATTAGCAGAACAAAGAAATTTAACAACTATTATACAATTTAAAATGGTTTTTAGTGCTAGAGAGTACTCTGTTCCTATTATATGGTTTATGTGTTCATTCTATGCTTTATTATGGATAGGATGTCAATTACCTCAAGATATATTCATTTTATATGGTAGATTATTTATAATATTATTTTTCTCTAGTGGTTTATTCTCCCTTGTTCATTATAAAAGAACAC--------------------------------------------------------------------------------ATTATGATTACAGCTCCCAAGCAAAC--ATCTA--ATTACA-AGGCTACGATAAGATAATATATCTGGATATTGAGCAGAACAAAACAGACCGTAAGGTTATAATTATGA------------------------------------------------------------------TT-------------------TATGTTTG----------------------------G-ATAATAAAAGT-ATAGTTACCATAGCTGTTGATGGATGCTTCGAT--ATAA-TTAATAT-TAAAGTATTAATCGAGTTAACATGCTCAGCCGCCTAA--------------ACGATATTATTACCGTACAAGCCGTTAGCAAGACATGATAGGGAGTTGACAAGTT-AAAGAAGTTCTGGTTT-TA--AAAGATACGTT---ACTAAAAGTAGGATGTATGGGATAATTGTAGTACACCTTAATTGGTTTAACT--TTTA-AAGGG------ATATAGAA-----------T-AAATGTTCGGTATTGCATGCCTGGTGTTTTT--AATAAGACGCTGACTTCCTGGCTAAACTTCCCAA---TGATGTATCTTCCAAATAGATTTCGCAGAAAACCGTCTATATTCATGTTTGATT"/>
                            
        <sequence id="seq_AF014115_Plasmodium_berghei" spec="Sequence" taxon="AF014115_Plasmodium_berghei" totalcount="4" value="GGATAATTCTATTTATTAGGAGTCTCACACTAGCGACAATGGGGAAGTCGTTACACCGTTCATGCAGGACGGAGATTACCCGACAAGGAATTTTGCTACCTTAGGACCGTTTATG-ATACAGCCGCCGTTTAT---CATTGATACCGGGCAGATGTCAGTAACTTGAACTATTCATCAGAATTATCAGTGACTTGTGTTGTAACCTTACAGACGCTTCCAGTAAA-----TAACTTCTTATAAATGGTAGCGCCGGTTTCCCGGGTATCCAATCCAGTGCTCCATTCAAGGCATAGAGACTCAGCCTATGTTCAACTTTGTAGGAT---------------------------------------------------------AAA----GCTTTTGGTATCTCGTAATGTAGAACAATAATAGGTTGACCGTTAAATCCTTTTCATTAAAAGAGTGG---AAAAATGCCCAGCCAACACCATCCAATTTGATTGGGAATTATCTGTGTTACAATA-C-TTTTTGATCCCAGGCTGGTAAAAAATGTTAACTTTTAGCC-AAAAGAATAGAAACAGATGCCAGGCCAAAAACCTA---------AAAT-----------------------------------AGAGCTATGACGCTATCAATTTG--ACAAGGCAGATAAATTCTTTCATAGAACTT-ACGTATCATCAACCATACAAAGA-TAAAACGGTAGATAGGGAACAAACTGCCTCAAGACGTTCTTAACCCAGCTCACGCATCGCTTCTAACGGTGAACTCTCATTCCAATGGAATCTTGTTCAAATTC-AAATAGATTGGTAAGGTATAGCGTTTACTATCGAATGAAACAATGTGTTCCACCGCTAGTGTTTGCTTCTAACATTCCACTTGC-TTATAACTGTATGGACGTAATCCTCCAGGCAAAGAA--T-AATGACCGGTCAAAACGGAATCAGTTAACTATGGATAGCTGATACTAACAATTTATCATTACTCAAGTCAGCATAGTCTATATGAAGGTT-TCTAT-GGAAACACACTTCCCTTCTCGCCA--------------TTGATAGCGGTTAACCTTTCCTTTTCCTTACGTACTCTAGCTTTATACACAAAT--------------ATGTATTG--TCTAATC---T--AGACAGTATAATCGAAACAGGACATA--TATGTT---------------------------CTATTCTGAATAAAAAAAGAACTCTATAAATAACCATACTATTTCAACAAAATGCCAATATAAAATGGTCATTTGATCAGTATGAGTAAAAACAACATAAGATATTCCTATATA-TGAATAAGACCATTCAGTATTTACATCATATTGATCTACTATTCTTATAAAGTATATTAATAATAATATTAATCCAACAATAACGTGTGCAAAATGTAAACCAGTTACACAATAAAATAGAGTTCCTAAAACAGCATCATTAATATAATAACTTAAGTGTAAATATTCAGTTGTTTGTAATGATGCAAAACATTCTCCTAATAAATAAATAATACATACAATACTTGATATTTCAAAACTCATTCCTTTCTCTATAAGGAATTGTAAACATGCAGTCCTACATGATGCACTAGCTAGTATAAAGTTTATG--TAATACCAACA-TCTAGA-GATGTTA-TATATTCCCTTCATCATATAGTGGATAAGGAGATAAACCAAACAATGTAATATTCCCCAAAAATAGGTTATAAATAATAAAGCTTCTGATATAATGATAGATAACATTCCAGAAGCTAAAGAAGAAAATGTAGAATATAAGCTTTCTCTAATAGAATATACAAATATTAATAATATAATTGGATTAAATGTAAATAAAATTCCAACTGAAAAATATTTTAAAGATGTTCCGTATAATGATGCTAATGATGGATAAGATACTAAATGTGCTTTTATATTATTAAAATTACTAAATACA-ATAAA--TA-----T-------------------------------ATTTATAAGAACGGTTATTATT--TGTACCGTTAACATATAACGGTAAGAAGGTTCGCCGGGGATAACAGGTTATAGTATATATAGAGCTCCACTCTTTATATACTATTGGCCACCTCCATGTTGTCTCATCGCAGCCTTGCA--------------AT--------AAATAAAAAAAAT--ATAGCGTGTATTGTTGCCTTGTACACACCGCTCGTCACGCAAAT---TATTAT-AT-TTTGAAAA---GAACTCCAGGCGTTAACCTGTAGAGTTGAGATGGAAACAGCCGGAAAGGAAATATTACGTCC-AAACGATAAGATTATATATGAAATATACTAGCATGGGGC-TAA-A-AAATGTTATGTTGTTGGTTTAAGCCCTTTT--ACCATACAAGAGATCGCGTACTTTGGACCGAAAAAAGCTGTGAGGTAACTACATTAAAGGAACTCGACTGGCCTAC-TAT---T-----------------------------TAAGAACGAACGCTTTTAACGCCTGACATGGATGGATAATACTCGACTTTTCCAAAGTATAACCGCTGTCGCTGGGACTGTATGGATCGAATCTTACTTATTCATCTCCAAGCCTCAAGTATATTTTA-------------------------------------------------------------------------------------------------------------------------------------------------------TTTT--TTGTTTTAAATAGATATGCACTTATTACAAATTGTAATCATAAAACTTTAGGTTTATACTATTTATGGTTTTCATTTTTATTTGGTACATATGGTTTCTTACTATCTGTTATTTTACGTACAGAATTATACTCTTCATCTTTAAGAATAATTGCACAAGAAAATGTAAATCTATATAATATGATATTTACAATTCACGGAATTATTATGATATTCTTTAATATAATGCCAGGACTATTTGGAGGATTTGGTAATTATTACTTACCTATTTTATGTGGATCATCAGAATTAGCATATCCTAGAATAAACAGTATATCTTTATTATTACAACCTATTGCATTTATATTAGTAATATTATCTACAGCTGCAGAGTTTGGTGGAGGAACAGGATGGACTCTATATCCACCATTAAGTACATCTTTAATGTCTTTATCTCCTGTGGCTGTAGACGTTATTATAATTGGTCTTTTAGTTTCAGGTATTGCTAGTATTATGTCTTCTTTAAACTTTGTAACTACTGTACTACATTTAAGAGCTAAAGGATTATCTCTAGGTGTTCTAAGTGTATCTACATGGTCAATAATAATTACATCAATAATGTTATTATTAACTTTACCAGTTTTAACAGGTGGCGTATTAATGTTATTATCAGATTTACATTTTAATACATTATTTTTTGATCCAACTTTCGCAGGAGACCCTATATTATATCAACATTTATTCTGGTTTTTTGGTCATCCAGAAGTATACATTTTAATATTACCAGCTTTTGGAGTTATAAGTCACGTTATATCTACAAATTATTGTAGAAGTTTATTTGGTAACCAATCTATGATTTTAGCTATGGGATGTATAGCTGTATTAGGAAGTGTTGTATGGGTACATCATATGTATACTACAGGTTTAGAGGTAGATACTAGAGCTTTCTTTACATCTACAACAATATTAATTTCTATTCCAACTGGTACAAAAGTATTTAATTGGTTATGTACATATATGAGCTCAAATTTTGGTATTACACATAGTTCATCATTATTATGTTTATTATTTATATGTACATTTACTTTTGGAGGAACTACAGGTGTTATTTTAGGTAACGGTGCAATTGATATTGCATTACACGACACTTATTATGTTATTGCACACTTCCATTTTGTTTTATCTATTGGTGCAATTATAGCATTATTTACATGCGTAAGTTTTTTCCAAGAGTCATTCTTTGGTAAAACATTACGAGAAAATACATTAATTGTATTATGGTCAATTTTATTCTTTATAGGAGTAATTCTTACTTTCTTACCAATGCATTTTCTTGGATTTAATGTAATGCCTAGACGTATTCCTGATTATCCAGACGCTTTAAATGGATGGAATATGATATGTTCAATTGGATCAACAATGACTTTATTTGGATTATTAATTTTTAAATA----ATATT-------ATATTTATATA----------------------------------------------------------------------------------------------------TTTTTTGTTTATATG---AACTATAACTCAATTAATCTAGTAAAAACACATTTAATTAATTACCCATGTCCATTAAATATTAATTTCTTATGGAATTATGGTTTCCTTTTAGGTATAATATTCTTTATTCAAATATTAACAGGTGTATTTTTAGCAAGTCGTTATTCTCCTGAAATATCATATGCTTACTATAGTATCCAACATATTTTAAGAGAATTATGGAGTGGATGGTGTTTTAGATATATGCATGCTACTGGTGCATCACTTGTATTTTTCTTAACTTATCTTCATATTTTAAGAGGATTAAATTATTCATACTTATATTTACCATTATCATGGATATCAGGACTAATAATTTTCGCATTATTTATAGTTACAGCTTTTATAGGTTATGTTTTACCTTGGGGACAAATGAGTTACTGGGGTGCAACTGTTATTACTAATTTATTATCTGGTATACCATCATTAGTAATTTGGTTATGTGGAGGATACACTGTTAGTGATCCAACAATTAAAAGATTTTTTGTATTACATTTTATATTACCATTTGTAGCTTTATGTATTGTATTTATACATATTTTCTTTTTACATTTACATGGTAGCACTAATCCTTTAGGGTATGATACAGCATTAAAAATACCCTTCTATCCAAATCTATTAAGTCTTGATGTAAAAGGATTTAATAATATATTAATATTATTTTTAATACAAAGTATTTTTGGAGTTATACCACTATCTCATCCAGATAATGCTATAGTTGTTAATACATATGTTACACCATTACAAATAGTTCCAGAATGGTATTTCTTACCATTTTATGCAATGTTAAAAACAATTCCTAGTAAAAATGCTGGTTTAGTCATTGTTATAGCATCTTTACAATTATTATTTTTATTAGCAGAACAAAGAAACTTAACAACTATTATACAATTTAAAATGGTTTTTAGTGCTAGAGAATATTCAGTTCCTATTATATGGTTTATGTGTTCATTCTATGCTTTACTATGGATAGGATGTCCATTACCACAAGATATATTCATTTTATATGGTAGATTATTTATAATATTATTCTTCTCTAGTGGTTTATTTTCACTTGTTCAAAATAAAAAAACAC--------------------------------------------------------------------------------ATTATGATTACAGCTCCCAAGCAAAC--ATCTA--ATTACAGAGGCTACGATAAGACGATATTTCTGAATATTGAGCAGAACAATACAGACCGTAAGGTTATAATTATGT------------------------------------------------------------------TA-------------------AAAGTTTG----------------------------G-ATAATATAAAT-ATAGTTACCATAGCTGTTGATGGATGCTTCGAT--ATTT-AATATAT-TAAAGTATTAATCGAGTTAACATGCTCAGCCGCCAAA-----------A--ACGATATTATTACCGTACAAGCCGTTAGCAAGACATGATAGGGAGTTGACAAGTT-AAAGAAGTTCTGGTTTAAA--ATAGATACGTT---TTTAAAGGTAGGATGTATGGGATATTTGTAGTACACCTTAATTGGTTTAACT--TTTA-ATGTA------ATATAGAT---GTT-------TAATGTTCGGTATTGCATGCCTGGTGTTTAT--AATAAGACGCTGACTTCCTGGCTAAACTTCCCAA---TGATGTATCTTCCAAATAGATTTCGCAGAAAACCGTCTATATTCATGTTTGATT"/>
                            
        <sequence id="seq_AF014116_Plasmodium_chabaudi" spec="Sequence" taxon="AF014116_Plasmodium_chabaudi" totalcount="4" value="GGATAATTCTATTTATTAGGAGTCTCACACTAGCGACAATGGGGAAGTCGTTACACCGTTCATGCAGGACGGAGATTACCCGACAAGGAATTTTGCTACCTTAGGACCGTTTAGA-ATACAGCCGCCGTTTAT---CATTGATACCGGGCAGATGTCAGTAACTTGAACTATTCATCAGAATTATCAGTGACTTGTGTTGTAACCTTACAGACGCTTCCAGT---T----TAACTTCTTATAAATGGTAGCGCCGGTTTCCCGGGTATCCAATCCAGTGCTCCATTCAAGGCATAGAGACTCAGCCTATGTTCAACTTTGTAGGAT---------------------------------------------------------AAA----GCTTTTGGTATCTCGTAATGTAGAACAATAATAGGTTGACCGTTAAATCCTTTTCATTAAAAGAGTGG---ATTAATGCCCAGCCAACACCATCCAATTTGATTGGGAATTATCTGTGTTACAATA---TTTTTGATCCCAGGCTGGTAAAAAATGTTAACTTTTAGCC-AAAAGAATAGAAACAGATGCCAGGCCAAAAACCTA---------AATT-----------------------------------AGAGCTATGACGCTATCAATTTTG-ACAAGGTAGATCAATTCTTTCATAGAACTT-ACGTGTCATCAACCATACATAAA-TAAAACGGTAGATAGGGAACAAACTGCCTCAAGACGTTCTTAACCCAGCTCACGCATCGCTTCTAACGGTGAACTCTCATTCCAATGGAATCTTATTCAAATTC-AAATAGATTGGTAAGGTATAGCGTTTACTATCGAATGAAACAATGTGTTCCACCGCTAGTGTTTGCTTCTAACATTCCACTTGC-TTATAACTGTATGGACGTAA-CCTCCAGGCAAAGAA--TAAATGACCGGTCAAAACGGAATCAGTAAACTATGGATAGCTGATACTAACAATTTATCATTACTCAAGTCAGCATAGTCTATATGAAGGTT-TCTAT-GGAAACACACTTCCCTTCTCGCCA--------------TTGATAGCGGTTAACCTTTCCTTTTCCTTACGTAGTCTAGCTTTATACACAAAT--------------ATGCATTA--TCTAACT---T--AGATAGTATAATCGAAACAGGACATA--TGTGTT---------------------------CTATTCTGAATAAAAGAAGAACTCTATAAATAACCATACTATTTCAACAAAATGCCAATATAAAATGGTCATTTGATCAGTATGAGTAAAAATAACATAAGATATTCCTATATAA-GAATAAGACCATTCAGTATTTGTATCATATTGTTCTACTCTTCTTATAAAGTATGTTAATAATAATATTAACCCAACAATTACATGTGTAAAATGTAAACCTGTTACACAATAAAATAATGTTCCTAAAACAGCATCATTTATATAATAACTTAAATGTAAATATTCTGTAGTTTGTAATGATGCAAAACCTTCACCTAATAAATAAATAATACATACAATACTTGATATTTCAAAACTCATTCCTTTTTCTATAAGAAATTGTAAACATGCTGTCATACATGATGCACTAGCTAATATAAATGTTATGGTTAGTATTAACATTCTTGATGATGTAATTATTATACCTTCATCATATAAAGGATAAGGAGATAAACAAA--AATGTAATATTCCCCAAAAATAAGTTATAAATAATAAAGCTTCAGAAATAATTATTGCTAACATACCTGATGCTAAAGAAGAAAATGTTGAATATAAACTTTCTCTAATTGAATATACAAATATTAAAAGTATTATAGGATTAAAAGTAAATAAAATACCAACTGAGAAGTATTTTAAAGATGTTCCATATAAAGATGTTAATGATGGATAAGATACTAAATGTGCTTTTATATTATTAAAATTACTAAATACA-ATAAA--TA-----T-------------------------------ATTTATAAGAACGGTTA--TTATGTGTACCGTTAACATATAACGGTAAGAAGGTTCGCCGGGGATAACAGGTTATAGTATATATAGAGCTC-AATCTTTATATACTATTGG-CACCTCCATGTCGTCTCATCGCAGCCTTGCA--------------AT--------AAATAAATATAAT--ATAGCGTGTATTGTTGCCTTGTACACACCGCTCGTCACGCAAAT---TATTTT-TC-TTAGATA----GAACTCCAGGCGTTAACCTGTAGAGTTGAGATGGAAACAGCCGGAAAGGTAATATTACGTCC-AAATGATAAGAATATATATGAAATATACTAGCATGGGAC-TAA-A-AAATGTTATGTTGTTGGTTTAAGCCCTTTT--ACCATACAAGAGATCGCGTACTTTGGACCGTAAAAAGCTGTGAGGTAACTACATTAAAGGAACTCGACTGGCCTAC-TAT---T-----------------------------TAAGAACGAACGCTTTTAACGCCTGACATGGATGGATAATACTCGACTTTTCCAAAGTATAACCGCTGTCGCTGGGACTGTATGGATCGAATCTTACTTATTCATCTCCAAGCCTCAAATATATTTTA-------------------------------------------------------------------------------------------------------------------------------------------------------TTTT--TTGTTTTTAATAGATATGCACTTATTACAAATTGTAACCATAAAACTTTAGGATTATACTATTTATGGTTTTCATTTTTATTTGGTATTTATGGATTTTTATTATCTGTTATTTTACGTACAGAATTATATTCTTCATCTTTAAGAATAATAGCACAAGAAAATGTAAATCTATATAATATGATATTTACAGTTCATGGTATTATTATGATATTTTTTAACATTATGCCTGGATTATTTGGAGGATTTGGTAATTACTATTTACCAATTTTATGTGGATCATCAGAATTAGCATATCCTAGAATTAATAGTATATCTTTATTATTACAACCTATTGCATTTATATTAGTAATATTATCTACAGCTGCTGAGTTTGGTGGTGGAACTGGATGGACTTGGTATCCTCCATTAAGTACATCTTTAATGTCTTTATCACCTGTTGCTGTAGATGTTATAGTAATAGGTTTATTAGTATCAGGTATTGCTAGTATAATGTCTTCTTTAAACTTCTTAACTACTGTAATGCATTTAAGAGCTAAAGGATTGACTTTAGGAATTTTAAGTGTATCAACATGGTCATTAATAATTACATCAATAATGCTATTATTAACTTTACCAGTTCTAACAGGTGGTGTTTTAATGTTATTATCAGATTTACACTTTAATACATTATTTTTTGACCCAACTTTTGCTGGTGATCCAATATTATACCAACACTTATTGTGGTTTTTTGGTCATCCAGAGGTATATATTCTAATATTACCAGCTTTTGGTATTATTAGTCACGTTATATCTACAAACTATAGCAGAAGTTTATTTGGAAACCAATCTATGATTCTAGCTATGGGGTGTATAGCAGTATTAGGTAGTGTTGTATGGGTACACCATATGTATACTACTGGTTTAGAAGTAGATACAAGAGCTTTTTTTACATCTACTACTATCCTTATATCTATACCAACTGGTACAAAAGTATTTAATTGGTTATGTACATACATGAGTACTAATTTTGGTATTACTCATAGCTCATCATTATTATCTTTATTATTTATATGTACATTTACTTTTGGTGGTACTACAGGTGTTATTTTAGGTAATGGAGCAATAGATGTTGCATTACACGATACTTATTATGTTATTGCACACTTTCACTTTGTTTTATCTATTGGTGCTATCATAGCATTATTTACAAGTGTAAGTTTTTTCCAAGAATCTTTCTTTGGTAAAACATTACGTGAAAATACTATTATTGTATTATGGTCAATTTTATTTTTTGTAGGAGTAGTACTTACTTTTTTACCAATGCATTTCCTTGGATTTAATGTAATGCCTAGACGTATTCCTGATTATCCAGACGCTTTAAATGGGTGGAATATGATATGTTCAATTGGATCAACAATGACTTTATTTGGTTTATTAATTTTTAAATA----ATATT-------TAATTTATA------------------------------------------------------------------------------------------------------TTTTTTGTTTATATG---AACTATAATTCTATTAATCTAGTAAAAACACATTTAATGAATTATCCATGTCCATTAAACATTAATTTCTTATGGAATTACGGATTCCTATTAGGAATTATATTCTTTATTCAAATCTTAACAGGTGTATTCTTAGCTAGTCGTTATTCTCCAGAAATCTCATATGCATATTATAGTATACAACATATTTTAAGAGAATTATGGAGTGGATGGTGCTTTAGATATATGCATGCTACTGGTGCATCACTTGTATTCTTCTTAACATATCTACATATTTTAAGAGGTTTAAATTACTCTTATCTATATTTACCTTTATCATGGATTTCAGGATTAATTATTTTTGCATTATTTATTGTTACTGCTTTTATAGGTTATGTTTTACCTTGGGGACAAATGAGTTATTGGGGTGCAACTGTTATTACTAATTTATTATCTGGTATTCCAGCATTAGTAATTTGGTTATGTGGAGGATACACAGTTAGTGATCCAACAATTAAAAGATTTTTTGTATTACATTTTATATTACCATTCGTAGCTCTATGTATTGTATTTATACATATATTTTTCTTACATTTACATGGTAGCACTAATCCTTTAGGGTATGATACAGCATTAAAAATACCCTTTTATCCAAATCTATTAAGTCTTGATGTAAAAGGATTTAATAATATATTAATACTATTCTTAATACAAAGTATATTTGGTGTAATACCATTATCACATCCAGATAATGCAATTATAGTAAATACATATGTTACACCACTACAAATAGTTCCAGAATGGTATTTCTTACCATTTTATGCAATGTTAAAAACAATACCTAGTAAAAATGCTGGACTAGTTATTGTTGTAGCATCTTTACAATTATTATTTTTATTAGCAGAACAAAGAAACTTAACAACTATTATACAATTTAAAATGGTCTTTAGTGCTAGAGAATATTCAGTTCCTATTATATGGTTTATGTGTTCATTCTATGCTTTATTATGGATAGGATGTCAATTACCTCAAGATATATTCATTTTATATGGTAGATTATTTATAATATTATTTTTCTCTAGTGGTTTATTTGCACTTGTTCATTATAAAAGAACAC--------------------------------------------------------------------------------ATTATGATTACAGCTCCCAAGCAAAC--ATCTA--ATTACA-AGGCTACGATAAGATAATATATCTGAACATTGAGTAGAACAAAACAGACCGTAAGGTTATAATTATGA------------------------------------------------------------------TA-------------------CATGTTTG----------------------------G-ATAATATAAAT-ATAGTTACCATAGCTGTTGATGGATGCTTCGAT--ATCA-TGTATAT-TTTAGTATAAATCGAGTTAACATGCTCAGCCGCCAAA--------------ACGATATTATTACCGTACAAGCCGTTAGCAAGACATGATAGGGAGTTGACAAGTT-AAAGAAGTTCTGGTTT-TA--AAAGATACGTT---AATAAAAGTAGGATGTATGGGATAATTGTAGTACACCTTAATTGGTTTAACT--TTTA-AAGGG------ATATGGAA----------AT-TAATGTTCGGTATTGCATGCCTGGTGTTTAT--AATAAGACGCTGACTTCCTGGCTAAACTTCCCAA---TGATATATCTTCCAAATAGATTTCGCAGAAAACCGTCTATATTCATGTTTGATT"/>
                            
        <sequence id="seq_AY282930_Plasmodium_falciparum_3D7" spec="Sequence" taxon="AY282930_Plasmodium_falciparum_3D7" totalcount="4" value="GGATAATTCTATTTATTAGGAGTCTCACACTAGCGACAATGGGGAAGTCGTTACACCGTTCATGCAGGACGGAGATTACCCGACAAGGAATTTTGCTACCTTAGGACCGTTTAAA-ATACAGCCGCCGTTTAT---CATTGATGCCGGGCAGATGTCAGTAACTTGAAATATTCATCAGAATTATCAGTGACTTGTGTTGTAACCTTACAGACGCTTCCAGTAATT----TAACTTCTTATAAATGGAAGCGCCGGTTTCCCGGGTATCCAATCCAGTGCTCCATTCAAGGCATAGAGACTCAGCCTATGTTCAACTTTGAA--------------------------------------------------------------------GCTTTTGGTATCTCGTAATGTAGAACAATATTGAGTTGACCGTCAAATCCTTTTCATTAAAAGAGTGG--ATTAAATGCCCAGCCAACACCATCCAATTTGATTGGGAATTATCTGTGTTACAAA----TTTTTGATCCCAGGCTGGTAAAAAATGTAAACTTTTAGCCCATAAGAATAGAAACAGATGCCAGGCCAATAACTCA----------AAC-----------------------------------AGAGCTATGACGCTATCAATTTTTAGCAAGACGGATAAATT-TTTCATAGAACTTAACGTATCATCATCCATGCAAAGA-TAAAACGGTAGATAGGGAACAAACTGCCTCAAGACGTTCTTAACCCAGCTCACGCATCGCTTCTAACGGTGAACTCTCATTCCAATGGAACCTTGTTCAAGTTC-AAATAGATTGGTAAGGTATAGTGTTTACTATCAAATGAAACAATGTGTTCCACCGCTAGTGTTTGCTTCTAACATTCCACTTGC-TTATAACTGTATGGACGTAA-CCTCCAGGCAAAGAA----AATGACCGGTCAAAACGGAATCAATTAACTATGGATAGCTGATACTATCAATTTATCATTACTCAAGTCAGCATAGTATATATGAAGGTT-TCTAT-GGAAACACACTTCCCTTCTCGCCA-------------TTTGATAGCGGTTAACCTTTCCTTTTCCTTACGTACTCTAGCTATGAACACAATTG-------------TCTATTCG--TACAATTATTC--ATATA-TATATTTGAAACAGGACATA--CATGTTCAT------------------------TTATTCTGAATAGAATAAGAACTCTATAAATAACCAGACTATTTCAACAAAATGCCAATATAAAATTGTAATTTGATCAGTGTGAGGTATAACAATATATGATATACCGAAAGAATTTATA-AACCATTCGGTAGAAGTATCATATATTTCTATTATTCTTATAAAGTATATTATTAATAATAATAAACCTATTACTACATGAGAAAAATGTAATCCTGTAACACAATAAAATAATGTAGTATATACAGTATCATTTATATGATATGATAAATGTAAATACTCTGTAGTTTGTAGAGATGCAAAACATTCTCCTAATAAGTATATTATACAAATAATACTAGAGATTTCAAAACTCATTCCTTTTTCTATAAATACTTGTAAACATGCAGTCATACATGATGCACTAGCTAATATAAATGTAATTGTTAAGATTAACATTCTTGATGAAGTAATGATAATACCTTCATTACTTAATGGATATGGTGATAAACTAA--AATGTAATATACCCCAAAAATATGTAAAGAATAATAAAGCTTCTGATATTATGATAGATAACATACCAGAAGTTAAAGATGAAAATACAGAATAAAAACTTTCTCGAATAGAATATACAAATATTAATAGGATTATAGGGTTAAATGTAAATAATATCCCTACAGAAAAGTATTTTAAAGATGTACCATATAATGATGTTAATGCAGGATATGAAACTAGATGTGCTTTTATATTTGATAAATTACTAAATAAA--ATAA-----------------------------------------ATTTATAAGAACGGTGA--GATAATGTGCCGTAAACATATAACGGTAAGAAGGTTCGCCGGGGATAACAGGTTATAGTATATATAGAGCTCTAATCTTTATATACTATTGG-CACCTCCATGTCGTCTCATCGCAGCCTTGCA--------------AT------------AAATAATAT--CTAGCGTGTATTGTTGCCTTGTACACACCGCTCGTCACGCAA-----TATCAATATACTGGGTATA--GAACTCCAGGCGTTAACCTGTAGAGTTGAGATGGAAACAGCCGGAAAGGTAATTTTACGCCCTTAACGTAAAGATCATTTATGAAATAGATTAGCATGGGAC-TAA-A-AAATGTTATGTTGTTGGTTTAAGCCCTATT--ACCATACAAGAGATCGCGTACTTTGGACCGAATAAAGCTGTGAGGAAACTACATTAAAGGAACTCGACTGGCCTAC-ACT---A-----------------------------TAAGAACGAACGCTTTTAACGCCTGACATGGATGGATAATACTCGACTCTTCCAAAGTATAACCGCTGTCGCTGGGACTGTATGGATCAAATATTTCTCATTTATATCCGAGCCTCATGTTATTTTTA-------------------------------------------------------------------------------------------------------------------------------------------------------------TTGTTTTAAATAGATATTCACTTATTACAAATTGTAACCATAAAACTTTAGGATTATACTATTTATGGTTTTCATTTTTATTTGGTAGTTATGGATTTTTATTATCAGTAATACTACGTACTGAATTATATTCTTCATCTTTAAGAATAATTGCACAAGAAAATGTAAATCTATATAATATGATATTTACAATTCACGGAATAATTATGATTTTTTTCAATATAATGCCAGGATTATTCGGAGGATTTGGTAATTACTTTCTACCTATTTTATGTGGATCTCCAGAATTAGCATATCCTAGAATTAATAGTATATCTTTACTGTTACAACCAATTGCTTTTGTTTTAGTTATATTATCTACTGCAGCAGAATTTGGTGGTGGAACTGGATGGACTTTATATCCACCATTAAGTACATCTTTAATGTCATTATCTCCTGTAGCTGTAGATGTAATAATTTTTGGTTTATTAGTATCTGGAGTCGCTAGTATTATGTCTTCATTAAATTTTATTACTACAGTAATGCATTTAAGAGCAAAAGGATTAACACTTGGTATATTAAGTGTTTCTACATGGTCATTGATCATTACATCAGGAATGTTATTGCTAACACTACCGGTTTTAACTGGAGGAGTATTAATGTTATTATCAGACTTACATTTTAATACTTTATTTTTTGACCCAACATTTGCAGGAGATCCAATATTATATCAACATTTATTCTGGTTTTTTGGACATCCTGAAGTATACATTTTAATATTACCTGCTTTTGGAGTAATTAGTCATGTAATTTCTACTAATTATTGCAGAAATCTATTTGGTAATCAATCTATGATACTTGCTATGGGATGTATAGCTGTTTTAGGAAGCTTAGTATGGGTACATCATATGTACACTACTGGTTTAGAAGTTGATACTAGAGCTTATTTTACTTCGACTACCATTTTAATATCAATACCTACCGGTACAAAAGTATTTAACTGGATATGTACATATATGAGTAGTAATTTTGGTATGATACACAGCTCTTCATTATTGTCATTATTATTTATATGTACATTTACATTTGGAGGTACTACTGGAGTTATATTAGGTAATGCTGCCATTGATGTAGCATTACATGACACATATTATGTTATTGCTCATTTCCATTTTGTACTATCAATTGGTGCAATTATTGGATTATTTACAACTGTAAGTGCATTTCAAGATAATTTCTTTGGTAAAAACTTACGTGAAAATTCTATTGTAATACTATGGTCAATGTTATTTTTTGTAGGTGTAATATTAACATTTTTACCTATGCATTTTTTAGGATTTAATGTAATGCCTAGACGTATTCCTGATTATCCAGACGCTTTAAATGGATGGAATATGATTTGTTCTATTGGGTCAACAATGACTTTATTTGGTTTACTAATTTTTAAATA----ATATT---------ACTA---------------------------------------------------------------------------------------------------------TTTATTGTTTTTATG---AACTTTTACTCTATTAATTTAGTTAAAGCACACTTAATAAATTACCCATGTCCATTGAACATAAACTTTTTATGGAATTACGGATTCCTTTTAGGAATAATATTTTTTATTCAAATTATAACAGGTGTATTTTTAGCAAGTCGATATACACCAGATGTTTCATATGCATATTATAGTATACAACACATTTTAAGAGAATTATGGAGTGGATGGTGTTTTAGATACATGCACGCAACAGGTGCTTCTCTTGTATTTTTATTAACATATCTTCATATTTTAAGAGGATTAAATTACTCATATATGTATTTACCATTATCATGGATATCTGGATTGATTTTATTTATGATATTTATTGTAACTGCTTTCGTTGGTTATGTCTTACCATGGGGTCAAATGAGTTATTGGGGTGCAACTGTAATTACTAACTTGTTATCCTCTATTCCAGTAGCAGTAATTTGGATATGTGGAGGATATACTGTGAGTGATCCTACAATAAAACGATTTTTTGTACTACATTTTATCTTACCATTTATTGGATTATGTATTGTATTTATACATATATTTTTCTTACATTTACATGGTAGCACAAATCCTTTAGGGTATGATACAGCATTAAAAATACCCTTTTATCCAAATCTATTAAGTCTTGATGTTAAAGGATTTAATAATGTTATAATTTTATTTCTAATACAAAGTTTATTTGGAATTATACCTTTATCACATCCTGATAATGCTATCGTAGTAAATACATATGTTACTCCATCTCAAATTGTACCTGAATGGTACTTTCTACCATTTTATGCAATGTTAAAAACTGTTCCAAGTAAACCAGCTGGTTTAGTAATTGTATTATTATCATTACAATTATTATTCTTATTAGCAGAACAAAGAAGTTTAACAACTATAATTCAATTTAAAATGATTTTTGGTGCTAGAGATTATTCTGTTCCTATTATATGGTTTATGTGTGCATTCTATGCTTTATTATGGATTGGATGTCAATTACCACAAGATATATTCATTTTATATGGTCGATTATTTATTGTATTATTTTTCTGTAGTGGTTTATTTGTACTTGTTCATTATAGACGAACAC--------------------------------------------------------------------------------ATTATGATTACAGCTCCCAAGCAAAC--ATATAATATTACA-AGATTGTGATAAGATGACATTTCTGAGTATTGAGCGGAACAAATCAGACCGTAAGGTTATAATTATGT-----------------------------------------------------------------ACT-------------------ATGATTGG------------------------------AAAATATAACT-ATAGTTACCATAGCTGTAGATGGATGCTTCGAT--ATAT-AGTATAT-TACAGTATCAATCGGATTTACATGCTCAGCCGCCAAA-----AACTATA--ACGATATTATTACCGTACAAGCCGTTAGCAAGACATGATAGGGAGTTGGCAAGTT-AAAGAAGTTCTGGTTTATA--ATAGATACGTT---ATTAATGTTAGGATGTATGGGATATTTGTAGTACACCTTGATTGGTTTTACT--ATTT-ATATT-------TATCGAT-------------AAATGTTCGGTATTGCATGCCTGGTGTTTTT-AATATAGACGCTGACTTCCTGGCTAAACTTCCCAA---TGATATATCTTCCAAATAGATTTCGCAGAAAACCGTCTATATTCATGTTTGATT"/>
                            
        <sequence id="seq_AY598140_Plasmodium_vivax_SalvadorI" spec="Sequence" taxon="AY598140_Plasmodium_vivax_SalvadorI" totalcount="4" value="GGATAATTCTATTTATTAGGAGTCTCACACTAGCGACAATGGGGAAGTCGTTACACCGTTCATGCAGGACGGAGATTACCCGACAAGGAATTTTGCTACCTTAGGACCGTTTACG-ATACAGCCGCCGTTTAT---CATTGATGCCGGGCAGATGTCAGTAACTTGAACTATTCATCGGAATTATCAGTGACTTGTGTTGTAACCTTACAGACGCTTCCAGAATA-----TAACTTCTTATAAATGGTAGCGCCGGTTTCCCGGGTATCCAATCCAGTGCTCCATTCAAGGCATAGAGACTCAGCCTGTGTTCAACTTTGTAGGAT-------------------------------------------ATATAAT-------ATA----GCTTTTGGTATCTCGTAATGTAGAACAATAATGGGTTGACCGTCAAATCCTTTTCATTAAAAGAGTGG---ACTAATGCCCAGCCAACACCATCCAATTTGATTGGGAATAATCTGTGTTACAATA-C-TTTTTGATCCCAGGCTGGTAAAAAATGTAAACTTTTAGCCCAAAAGAATAGAAACAGATGCCAGGCCAAAAACCCA--------AAAAT-----------------------------------AGAGCTATGACGCTATCAATTTG--ACAAGGCAGATAAATTCTTTCATAGAACTTAACGTTTCATCCTCCATACATAAA-TAAAACGGTAGATAGGGAACAAACTGCCTCAAGACGTTCTTAACCCAGCTCACGCATCGCTTCTAACGGTGAACTCTCATTCCAATGGAACCTTGTTCAAGTTC-AAATAGATTGGTAAGGTATAGCGTTTACTATCGAATGAAACAATGTATTCCACCGCTAGTGTTTGCTTCTAACATTCCACTTGC-TTATAACTGTATGGACGTAA-CCTCCAGGCAAAGAA----AATGACCGGTCAAAACGGAATCAGTTAACTATGGATAGCTGATACTAACAATTTATCATTACTCAAGTCAGCATAGTCTATATGAAGGTT-TCTAT-GGAAACACACTTCCCTTCTCGCCA-------------TTTGATAGCGGTTAACCTTTCTTTTTCCTTACGTACTCTAGCTTTTAACACAATAT----------------TATTG--TCTATAC---T--AGATACTATAGTTGAAACAGGACATATACATATATTCA-----------------------TTATTCTGAATAGAAAAAGAACTCTATAAATAACCATACAATTTCAACAAAATGCCAGTATAATATTGTAATTTGATCAGTATGAGGTAATACAATATAAGATATACC-ATATAATGAATATGACCATTCACTATTAGTATCATACATTTCAACTATTCTTATAAAATATATTAATAATAATAATAAACCAACTATAACATGTGAAAAATGTAAACCTGTAACACAATAAAATAATGTACCAGATATAGCATCATTTATACAATATCCTAAATGTAAGTATTCAGTTGTTTGAAGTGATGCAAAACATTCTCCAAGTAAGTATATTATAAATACAATACTAGAAATTTCTAAACTCATTCCTTTTTCTATTAGAAATTGTAAACATGCTGTCATACATGATGCACTTGCTAAAATAAATGTAATAGTTAGAATTAACATTCTTGATGATGTTAAAATAATTCCTTCATTATATAATGGATATGGAGATAAACTAA--AATGTAAAATACCCCAAAAATATGTAATAAATAATATTGCTTCAGATATAATTATAGATAACATTCCTGATACTAATGATGAAAATATAGAATAAAAACTTTCTCTAATAGAATATACAAATATTATAAAAATAATAGGATTGAATGTAAATAAGATACCCACAGAAAAATATTTTAAAGATGTTCCATATAATGATGTTAATGAAGGATAAGATACTAAATGTGCTTTAATATTATTATAGTTACTAAATATA-AAAAA--TA-----T-------------------------------ATTTATAAGAACGGTGA--TTTTGTGTGCCGTTAACATATAACGGTAAGAAGGTTCGCCGGGGATAACAGGTTATAGTATATATAGAGCTCAAATCTTTATATACTATTGG-CACCTCCATGTCGTCTCATCGCAGCCTTGCA--------------AT--------AAATTAATATTAT--TTAGCGTGTATTGTTGCCTTGTACACACCGCTCGTCACGCAAATTTATATT---AC-TAAGATAAA--GAACTCCAGGCGTTAACCTGTAGAGTTGAGATGGAAACAGCCGGAAAGGAAATATTACGTCC-AAATGATAAGAATATATATGAAATATACTAGCATGGGAC-TAA-A-AAATGTTATGTTGTTGGTTTAAGCCCTTTT--ACCATACAAGAGATCGCGTACTTTGGACTGAAAAAAGCTGTGAGGAAACTACATTAAAGGAACTCGACTGGCCTAC-AAT---A-----------------------------TAAGAACGAACGCTTTTAACGCCTGACATGGATGGATAATACTCGACTTTTCCAAAGTATAACCGCTGTCGCTGGGACTGTATGGATCGAATCTTACTTATTCATATCCAAGCCTCACTTATTGTTAA-------------------------------------------------------------------------------------------------------------------------------------------TTATATATTATATTTTTTTTGTTTTCAATAGATATACACTTATTACAAATTGCAATCATAAAACTTTAGGTCTATACTATTTATGGTTTTCATTTTTATTTGGTAGTTATGGTTTTTTATTATCTGTTATTTTACGTACAGAATTATATTCTTCTTCTTTAAGAATAATTGCACAAGAAAATGTTAACTTATATAATATGATATTTACATTACATGGAATTATTATGATATTCTTTAATATAATGCCAGGATTATTTGGAGGATTCGGTAATTACTTCCTACCAATTTTATGTGGTTCTCCAGAACTTGCATATCCAAGAATTAATAGTATATCTTTATTATTACAACCAATAGCTTTTATATTAGTCATTTTATCTACAGCAGCAGAATTTGGAGGAGGTACTGGATGGACTTTATATCCACCATTAAGTACATCACTTATGTCTTTATCTCCTGTTGCAGTAGATGTTATCATTGTTGGTCTTTTAGTATCTGGTATTGCTAGTATTATGTCTTCTTTAAATTTTATTACTACTGTAATGCATCTAAGATCTAAAGGTTTAACACTTGGTATATTAAGTGTATCTACATGGTCATTAATAATTACATCTGTAATGCTATTATTAACATTACCTGTTTTAACAGGTGGTGTTTTAATGTTATTATCAGATTTACATTTTAATACATTATTTTTTGATCCTACATTTGCTGGAGATCCTATTTTATATCAACATCTATTTTGGTTTTTTGGACATCCTGAAGTGTATATTTTAATATTACCAGCATTTGGTGTTATTAGTCATGTAATATCTACAAATTATTGTAGAAGTTTATTTGGTAATCAATCTATGATTTTAGCAATGAGTTGTATTGCTATATTAGGAAGTGTTGTATGGGCTCATCATATGTATACTACAGGTTTAGAAGTAGATACAAGAGCATTTTTTACATCTACAACTATATTAATATCTATACCTACTGGAACAAAAATATTTAATTGGATATGTACATATATGGGTAGTAATTTTGGTATAACTCATAGTTCATCTTTATTATCATTACTATTTATATGTACATTTACTTTTGGTGGTACTACAGGAGTAATATTAGGTAATGCAGCTATTGATATTGCATTACATGATACTTACTATGTAATCGCTCATTTCCATTTTGTATTATCTATAGGTGCAATTATTGGATTGTTTACATTAGTAAGTAGTTTTCAAGAAAACTTTTTTGGTAAACATTTACGTGAAAATTCTATAATAATATTATGGTCAATCTTATTTTTTATTGGAGTTGTATTAACATTCTTACCTATGCATTTTCTTGGATTTAATGTAATGCCTAGACGTATTCCTGATTATCCAGACGCTTTAAATGGATGGAATATGATTTGTTCAATTGGATCAACAATGACTTTATTTGGTTTATTTATTTTTAAATA----ATATA-------AAATA----------------------------------------------------------------------------------------------------------TTTTTTGTTTATATG---AATTATTATTCTATTAATTTAGCAAAAGCACATTTATTAAATTACCCATGCCCATTAAATATTAATTTCTTATGGAATTATGGATTTCTTTTAGGTATTATATTCTTTATACAAATATTAACAGGTGTATTTTTAGCAAGTCGTTATACTCCAGAAATATCTTATGCATATTATAGTATACAACATATTTTAAGAGAATTATGGAGTGGATGGTGTTTTAGATATATGCATGCTACAGGTGCATCTCTTGTATTCTTATTAACTTATTTACACATTTTAAGAGGATTAAATTATTCATATTTATATTTACCATTATCATGGATATCAGGATTAATCATATTTGCATTATTTATAGTTACAGCTTTTATAGGTTACGTTTTACCTTGGGGACAAATGAGTTATTGGGGTGCAACTGTTATAACTAATTTATTATCTTCAATTCCAGTATTAGTAATTTGGTTATGTGGAGGATATACTGTAAGTGATCCTACAATTAAAAGATTTTTTGTATTACATTTTATACTTCCTTTTGTAGCATTATGTATTGTATTTATACATATATTCTTTTTACATTTACATGGTAGCACAAATCCTTTAGGGTATGATACAGCTTTAAAAATACCCTTCTATCCAAATCTATTAAGTCTTGATGTAAAAGGATTTAATAATATATTTATATTATTCTTATTACAAAGTATTTTTGGTATAATTCCATTATCTCATCCAGATAATGCTATATTAGTTAATACATATGTTACACCAATTCAAATTGTTCCTGAATGGTACTTTTTACCATTTTATGCAATGTTAAAAACAATACCTAGTAAAACAGCAGGTTTATTAATTGTTTTAGCATCTTTACAATTATTATTTTTATTAGCTGAACAAAGAAGTTTAACTACTATAATACAATTTAAAATGACATTTGGTGCTAGAGAATATTCAGTACCAATGATATGGTTTATGTGTTCATTCTATGCTTTATTATGGATTGGATGTCAGTTACCACAAGATATTTTTATTTTATATGGTCGTTTATTTATAATATCATTCTTCTCTAGTGGATTATTTGCACTTGTTCATTATAAAAGAACAC--------------------------------------------------------------------------------ATTATGATTACAGCTCCCAAGCAAAC--ATTAAA-ATTACA-AGGCTACGATAAGACGATATCTCTGAATATTGAGCAGAACAATACAGACCGTAAGGTTATAATTATGT------------------------------------------------------------------TA-------------------AAAGTTAG----------------------------G-ATAATGAAATT-ATAGTTACCATAGCTGTAGATGGATGCTTCGAT--ATAT-TATATAT-TTAAGTATTAATCGAGATTACATGCTCAGCCGCCAAA------AATATA--ACGATATTATTACCGTACAAGCCGTTAGCAAGACATGATAGGGAGTTGACAAGTT-AAAGAAGTTCTGGTTTATA--ATAGATACGTT---TTTAAAGTTAGGATGTATGGGATAATTGTAGTACACCTTAATTGGTTTAACT--TTAT-TTGGT------TTATAGATA------------TTATGTTCGGTATTGCATGCCTGGTGTTTTT-AATTAAGACGCTGACTTCCTGGCTAAACTTCCCAA---TGATATATCTTCCAAATAGATTTCGCAGAAAACCGTCTATATTCATGTTTGATT"/>
                            
        <sequence id="seq_AY722799_Plasmodium_fragile" spec="Sequence" taxon="AY722799_Plasmodium_fragile" totalcount="4" value="GGATAATTCTATTTATTAGGAGTCTCACACTAGCGACAATGGGGAAGTCGTTACACCGTTCATGCAGGACGGAGATTACCCGACAAGGAATTTTGCTACCTTAGGACCGTTTACG-ATACAGCCGCCGTTTAT---CATTGATGCCGGGCAGATGTCAGTAACTTGAACTATTCATCGGAATTATCAGTGACTTGTGTTGTAACCTTACAGACGCTTCCAGAATA-----TAACTTCTTATAAATGGTAGCGCCGGTTTCCCGGGTATCCAATCCAGTGCTCCATTCAAGGCATAGAGACTCAGCCTGTGTTCAACTTTGTAGGAT--------------------------------------------ATAAAT-------ATA----GCTTTTGGTATCTCGTAATGTAGAATAATAATGGGTTGACCGTCAAATCCTTTTCATTAAAAGAGTGG---ATTAATGCCCAGCCAACACCATCCAATTTGATTGGGAATAATCTGTGTTACAATA-C-TTTTTGATCCCAGGCTGGTAATAAATGTAAACTTTTAGCTCAAAAGAATAGAAACAGATGCCAGGCCAAAAACCAA----------AAT-----------------------------------AGAGCTATGACGCTATCATTATA--ACAAGGCAGATAAATTCTTTCATAGAACTTAACGTTTCATCTTCCATACATAAA-TAAAACGGTAGATAGGGAACAAACTGCCTCAAGACGTTCTTAACCCAGCTCACGCATCGCTTCTAACGGTGAACTCTCATTCCAATGGAACCTTGTTCAAGTTC-AAATAGATTGGTAAGGTATAACGTTTACTATCGAATGAAACAATGTATTCCACCGCTAGTGTTTGCTTCTAACATTCCACTTGC-TTATAACTGTATGGACGTAA-CCTCCAGGCAAAGAA----AATGACCGGTCAAAACGGAATCAGTTAACTATGGATAGCTGATACTAACAATTTATCATTACTCAAGTCAGCATAGTCTATATGAAGGTT-TCTAT-GGAAACACACTTCCCTTCTCGCCA-------------TTTGATAGCGGTTAACCTTTCTTTTTCCTTACGTACTCTAGCTTTTATCACAAT-----------------AAATTA--TCTATAC---T--AGAAACTATAGATGAAACAGGACATA----TATTCA-------------------------TTATTCTGAATAGAAGAAGAACTCTATAAATAACCATACAATTTCAACAAAATGCCAATATAATATTGTAATTTGATCAGTATGAGGTAATACAATATAAGATATACC-ATATAATGAATATGACCATTCACAATTTGTATCATAAACTTCTACTATTCTTATAAAATATATTAATAATAATAATAAACCAACTATAACATGTGAAAAATGTAAACCTGTAACACAATAAAATAATGTACCAGATATAGCATCATTTATACAATATCCTAAATGTAAATATTCGGTTGTTTGAAGTGATGCAAAACATTCTCCAAGTAAGTATATTATAAATATAATACTAGAAATTTCTAAACTCATTCCTTTTTCTATTAGAAATTGTAAACATGCTGTCATACATGATGCACTTGCTAAAATAAATGTAATAGTTAAAATTAACATTCTTGATGATGTTAAAATTATACCTTCATTATATAACGGATATGGAGATAAACTAA--AATGTAAAATACCCCAAAAATATGTAATAAATAATAATGCTTCAGATATTATTATAGATAACATTCCTGATACTAATGAAGAAAATATAGAATAAAAACTTTCTCTAATTGAATATACAAATATTATTAACATAATAGGATTGAATGTAAATAAAATACCAACAGAAAAATATTTTAAAGATGTTCCATATAATGATGTTAATGAAGGATAAGATATTAAATGTGCTTTAATATTATTATAGTTACTAAATATA-AAAAA--TA-----T-------------------------------ATTTATAAGAACGGTGA--TTTTGTGTGCCGTTAACATATAACGGTAAGAAGGTTCGCCGGGGATAACAGGTTATAGTATATATAGAGCTCAAATCTTTATATACTATTGG-CACCTCCATGTCGTCTCATCGCAGCCTTGCA--------------AT--------AAATAAATACGAT--TTAGCGTGTATTGTTGCCTTGTACACACCGCTCGTCACGCAAATTTATATG---AT-TAAGATAAA--GAACTCCAGGCGTTAACCTGTAGAGTTGAGATGGAAACAGCCGGAAAGGTAATATTACGTCC-AAATGATAAGATTACATATGAAATATATTAGCATGGGAC-TAA-A-AAATGTTATGTTGTTGGTTTAAGCCCTTTTT-ACCATACAAGAGATCGCGTACTTTGGACTGAAAATAGCTGTGAGAAAACTACATTAAAGGAACTCGACTGGCCTAC-AAT---A-----------------------------TAAGAACGAACGCTTTTAACGCCTGACATGGATGGATAATACTCGACTTTTCCAAAGTATAACCGCTGTCGCTGGGACTGTATGGATCAAATCTTACTTATTCATATCCAAGCCTCATTTATTATTAA----------------------------------------------------------------------------------------------------------------------------------------------TTATATATATTTTTTTTGTTTTAAATAGATATACACTTATTACAAATTGCAATCATAAAACTTTAGGTCTATACTATTTATGGTTTTCATTTTTATTTGGTAGTTACGGTTTTTTATTATCTGTTATTTTACGTACAGAATTATATTCTTCTTCTTTAAGAGTTATCGCACAAGAAAATGTTAATTTATACAATATGATTTTCACATTACACGGAATTATTATGATATTCTTTAATATCATGCCAGGATTATTTGGAGGATTCGGTAACTATTTTTTACCAATTTTATGTGGTTCTCCAGAACTTGCATATCCTAGAATTAATAGTATATCTTTATTATTACAACCAATAGCTTTTATATTAGTAATTCTATCTACAGCAGCAGAATTTGGAGGAGGTACTGGATGGACTTTATATCCACCATTAAGTACATCACTTATGTCTTTATCTCCTGTTGCAGTAGATGTAATCATTGTTGGTCTTTTAGTATCTGGTATTGCTAGTATTATGTCCTCTTTAAATTTTATTACTACAGTAATGCATTTAAGATCTAAAGGTTTAACATTTGGAATATTAAGTGTATCTACATGGTCATTAATAATAACATCTGTAATGTTATTATTAACATTACCTGTATTAACAGGTGGTGTTTTAATGTTATTATCAGATTTACATTTTAATACATTATTTTTTGATCCTACATTTGCTGGAGATCCTATTTTATATCAACATCTATTTTGGTTTTTTGGACATCCTGAAGTATACATTTTAATATTACCAGCATTTGGTGTTATTAGTCATGTAATATCTACAAATTATTGTAGAAGTTTATTTGGTAATCAATCTATGATTTTAGCAATGAGTTGTATTGCTATATTAGGAAGTGTTGTGTGGGCTCATCACATGTATACTACAGGTTTAGAAGTAGATACAAGAGCATTTTTTACATCTACAACTATATTAATATCTATACCTACTGGAACAAAAATATTTAATTGGATATGTACATATATGGGTAGTAATTTTGGTATAACTCATAGTTCATCTTTATTATCATTACTATTTATATGTACATTTACTTTTGGTGGTACTACAGGAGTAATATTAGGTAATGCAGCTATTGATATTGCATTACATGACACTTATTATGTCATTGCTCACTTCCATTTTGTATTATCTATAGGTGCAATTATTGCATTGTTTACATTAGTAAGTAGTTTTCAAGAAAACTTTTTTGGTAAACATTTACGTGAAAATTCTATAATTATATTATGGTCAATCTTATTTTTTATTGGAGTTGTTTTAACATTTTTACCTATGCATTTTCTTGGATTTAATGTAATGCCTAGACGTATTCCTGATTATCCAGACGCTTTAAATGGATGGAATATGATTTGTTCTATTGGATCAACAATGACTTTATTTGGTTTATTTATTTTTAAATA----ATATA-------AAATA----------------------------------------------------------------------------------------------------------TTTTTTGTTTATATG---AATTATTATTCTATTAATTTAGCAAAAGCACATTTATTAAATTACCCATGCCCATTAAACATTAATTTCTTATGGAATTATGGATTTCTTTTAGGAATTATATTTTTTATACAAATATTAACAGGTGTATTTTTAGCTAGTCGTTATACTCCAGAAATATCTTATGCATATTATAGTATACAACATATTTTAAGAGAATTATGGAGTGGATGGTGTTTTAGATATATGCATGCTACAGGTGCATCTCTTGTATTCTTATTAACTTATTTACATATTTTAAGAGGATTAAATTATTCATATTTATATTTACCTTTATCATGGATATCAGGATTAATAATATTTGCATTATTTATCGTTACAGCTTTTATAGGTTATGTTTTACCTTGGGGACAAATGAGTTATTGGGGTGCAACTGTTATTACTAACTTATTATCTTCAATTCCAGTATTAGTCATTTGGTTATGTGGAGGATATACAGTAAGTGATCCTACAATAAAAAGATTTTTTGTATTACATTTTATACTTCCTTTTGTAGCATTATGTATTGTATTTATACATATATTCTTTTTACACTTACATGGTAGCACTAATCCTTTAGGGTATGATACAGCTTTAAAAATACCCTTCTATCCAAATCTATTAAGTCTTGATGTAAAAGGATTTAATAATATATTTATATTATTTTTATTACAAAGTATTTTTGGTATAATTCCATTATCTCATCCAGATAATGCTATATTAGTTAATACATATGTTACACCAATTCAAATTGTTCCTGAATGGTACTTTTTACCATTTTATGCAATGTTAAAAACAATACCTAGTAAAACCGCAGGTTTATTAATTGTTTTAGCATCTTTACAACTATTATTTTTATTAGCAGAACAAAGAAGTTTAACTACTATAATACAATTTAAAATGACATTTGGTGCTAGAGAATATTCTGTACCAATGATATGGTTTATGTGTTCATTCTATGCTTTATTATGGATTGGATGTCAATTACCACAAGATATTTTCATTTTATATGGTCGTTTATTTATAATATTATTCTTCTCTAGTGGATTATTTACACTTGTTCATTATAAAAGAACAC--------------------------------------------------------------------------------ATTATGATTACAGCTCCCAAGCAAAC--ATTTAA-ATTACA-AGGCTACGATAAGACGATATCTCTGAATATTGAGCAGAACAATACAGACCGTAAGGTTATAATTATGT------------------------------------------------------------------TA-------------------AAAGTTAG----------------------------G-ATAATATTTATTATAGTTACCATAGCTGTAGATGGATGCTTCGAT--ATGT---TATAT-TTAAGTATCAATCGAGATTACATGCTCAGCCGCCAAA------AATATA--ACGATATTATTACCGTACAAGCCGTTAGCAAGACATGATAGGGAGTTGACAAGTT-AAAGAAGTTCTGGTTTATA--ATAGATACGTT---TTAAAAGTTAGGATGTATGGGATAATTGTAGTACACCTTAATTGGTTTTACT--ATAT-TTGGT------TTATAGATA------------TTATGTTCGGTATTGCATGCCTGGTGTTAAT-ATTTAAGACGCTGACTTCCTGGCTAAACTTCCCAA---TGATATATCTTCCAAATAGATTTCGCAGAAAACCGTCTATATTCATGTTTGTTT"/>
                            
        <sequence id="seq_AY733088_Plasmodium_relictum" spec="Sequence" taxon="AY733088_Plasmodium_relictum" totalcount="4" value="GGATAATTCTATTTATTAGGAGTCTCACACTAGCGACAATGGGGAAGTCGTTACACCGTTCATGCAGGACGGAGATTACCCGACAAGGAATTTTGCTACCTTAGGACCGTTTACG-ATACAGCCGCCGTTTAT---CATTGATGCCGGGCAGATGTCAGTAACTTGAACTATTCATCGGAATTATCAGTGACTTGTGTTGTAACCTTACAGACGCTTCCAGATAAT----TAACTTCTTATAAATGGTAGCGCCGGTTTCCCGGGTCTCCAATCCAGTGCTCCATTCAAGGCATAGAGACTCAGCCTGTGTTCAACTTTGTAGGGT----------------------------------------TATTTATAATATAAAT-ATA----GCTTTTGGTATCTCGTAATGTAGAACAATAATGGGTTGACCGTCAAATCCTTTTCATTAAAAGAGTGG--ATTAAATGCCCAGCCAACACCATCCAATTTGATTGGGAATTATCTGTGTTACAAAA-T-TTTTTGATCCCAGGCTGGTAAAAAATGTAAACTTTTAGCCCAAAAGAATAGAAACAGATGCCAGGCCAATAACCCA---------AATA-----------------------------------AGAGCTATGACGCTATCGATTTTG-ACAAGGCGGGTAAATTCTTTCATAGAACTTAACGTATCATCTTCCATACATAGA-TAAAACGGTAGATAGGGAACAAACTGCCTCAAGACGTTCTTAACCCAGCTCACGCATCGCTTCTAACGGTGAACTCTCATTCCAATGGAACCTTGTTCAAGTTC-AAATAGATTGGTAAGGTATAGCGTTTACTATCGAATGAAACAATGTGTTCCACCGCTAGTGTTTGCTTCTAACATTCCATTTGC-TTATAACTGTATGGACGTAA-CCTCCAGGCAAAGAA----AATGACCGGTCAAAACGGAATCAATTAACTATGGATAGCTGATACTAGCAATTTATCATTACTCAAGTCAGCATAGTCTATATGAAGGTT-TCTAT-GGAAACACACTTCCCTTCTCGCCA-------TTTATTTTTGATAGCGGTTAACCTTTCTTTTTCCTTACGTACTCTAGCTATGAACACAAT---------------ATTTTTCG--TCCATAA---T--AGCAA-AATACTTGAAACAGGACATA-----------------------------------TTATTCAGAATAGAATAAGAATTCTATAAATAACCAAACAATTTCTACAAAATGCCAGTATAATAAAGTTATTTGATCAGAATGAGGTAAAACTATATATGATAATCC-AAATAATGAATATGACCATTCACTATTTGTATCATAAACTTCTACTATTCTTATAAAGTATGTTAATAATAATATTAAACCAACAATAACATGTGAAAAATGTAAACCTGTAACACAATAAAATAATGTACCTAAAATTGCATCATTAATACAATATTCTAAATGTAAATATTCAGTTGTTTGTAATGATGCAAAACATTCACCAATAATATAAATAATACATACAATACTTGAAATTTCAAAACTCATACCTTTTTCTATAAGGAATTGTAAACATGCAGTCATACAAGAAGCACTTGCTAATATAAATGTTATTGTTAAAATTAACATTCTAGATGAAGTTAAAATAATACCTTCATTTGATAATGGATATGGAGATAAACTAA--AATGTAAAATACCCCAAAAATATGTAATAAATAATAATGCTTCTGATATAATAATTGATAACATACCAGATGCTAATGAAGAAAATGTAGAATAAAAACTTTCTCTTATAGAATATAAATATATCATTAAAATAATAGGATTAAAAGTAAATAAAATACCAACAGAGAAATATTTTAAAGATGTTGCATATAATGATGTTAATGAAGGATAAGATACTAAATGTGCTTTTATATTATTATAGTTACTAAATATA-AAGAA--TA-----TT------------------------------ATTTATAAGAACGG-TTTTTTTTGTGTACCGTAAACATATAACGGTAAGAAGGTTCGCCGGGGATAACAGGTTATAGTATATATGGAGCTCTAATCCTTATATACTATTGG-CACCTCCATGTCGTCTCATCGCAGCCTTGCA--------------AT-------ATAATAAAAAAT----ATAGCGTGTATTGTTGCCTTGTACACACCGCTCGTCACGCAAGAAT-TATTCA-AT-TTTGATGAA--GAACTCCAGGCGTTAACCTGTAGAGTTGAGATGGAAACAGCCGGAAAGGAAATATTACGTCC-AAACGTTAAGATCATATATGAAATATACTAGCATGGGAC-TAA-A-AAATGTTATGCTGTTGGTTTAAGCCCTTTTTTACCATACAAGAGATCGCGTACTTTGGACCGAAAAAAGCTGTGAGGAAACTACATTAAAGGAACTCGACTGGCCTAC-ATA---A-----------------------------TAAGAACGAACGCTTTTAACGCCTGACATGGATGGATAATACTCGGCTTTTCCAAAGTATAACCGCTGTCGCTGGGACTGTATGGATCGAATCTTACTCACTCATATCCAAGCCTCAATTATTATTTA--------------------------------------------------------------------------------------------------------------------------------------------------------TTATTTTATTTTTCAAAGATATGCACTTATTACAAATTGTAACCATAAAACTTTAGGTTTATACTATTTATGGTTCTCATTTCTATTTGGTAGTTATGGTTTCTTATTATCTGTTATTTTACGTACAGAATTATATTCATCATCATTAAGAATTATTGCTCAAGAAAATGTCAACTTATATAATATGATATTTACAATTCACGGTATTATTATGATTTTCTTTAATATAATGCCAGGATTATTCGGTGGATTTGGTAATTACTTTTTACCAATTCTATGTGGATCTCCAGAATTAGCTTATCCAAGAATTAACAGTATATCACTATTATTACAACCTATTGCTTTTGGATTAGTAATTCTATCCACAGCTGCTGAATTTGGTGGAGGTACAGGATGGACATTATATCCACCTTTAAGTACTTCATTAATGTCTTTATCTCCTGTTGCTGTAGATGTTATAGTTATTGGTTTATTAGTATCTGGAATAGCTAGTATAATGTCTTCTTTAAATTTCATTACTACAGTAATGCATCTACGTGCAAAAGGATTAACACTTGGTATATTAAGTGTATCTACATGGTCATTAGTAATAACATCTGTTATGTTATTATTAACATTACCTGTTTTAACAGGTGGAGTACTAATGTTATTATCTGATTTACATTTCAATACTTTATTTTATGATCCAACATTTGCAGGTGATCCTGTATTATATCAACACTTATTCTGGTTTTTTGGTCATCCTGAAGTATATATTTTAATATTACCAGGTTTCGGTGTAATTAGTCATGTAATATCTACTAATTACTCTAGAAGCTTATTTGGTAATCAATCTATGATTTTAGCAATGAGTTGTATTGCTATTTTAGGTAGTTTAGTTTGGGCTCATCATATGTATACAACAGGTTTAGAAGTAGATACTAGAGCATATTTTACTTCTACAACAATTTTAATATCTATTCCAACAGGTACAAAAGTATTTAATTGGATATGTACATATATGGGTAGTAATTTTGGTATTACTCATAGCTCATCTTTATTAGCATTATTATTTATATGTACATTTACTTTCGGTGGTACAACTGGAGTAATTTTAGGTAATGCTGCAATTGATATAGCTTTACATGATACATATTATGTTATTGCTCATTTCCATTTCGTTTTATCAATAGGAGCTATAATTGCATTATTTACAACAGTAAGTGCATTTCAAGAAAATTTCTTTGGAAAACATTTACGTGAAAATTCAATAATAATATTATGGTCAATGTTATTCTTCGTAGGTGTAGTTTTAACATTTTTACCTATGCATTTCCTTGGATTTAATGTAATGCCTAGACGTATTCCTGATTATCCAGACGCTTTAAATGGTTGGAATATGATTTGTTCTATCGGATCAACTATGACTTTATTTGGTTTATTAATTTTTAAATA----ATATT-------AAACTATT-------------------------------------------------------------------------------------------------------TTTTTTGTTTTTATG---AATTTTCATTCTATAAATCTTGCAAAAGCACATTTAATTCATTATCCATGTCCATTAAATATTAATTTCTTATGGAATTATGGATTTTTATTAGGAATAGTATTTTTTATTCAAATTTTAACAGGTGTATTATTAGCAACTTGTTATACTCCAGAAATATCATATGCATATTATAGTGTACAACATATTCTAAGAGAATTATGGAGTGGATGGTGTTTTAGATATATGCATGCAACAGGTGCTTCATTTGTATTTATTTTAACTTACTTACATATTTTAAGAGGATTAAATTATTCATATTCATATTTACCATTATCATGGATTTCAGGATTAATAATATTCTTAATATCTATAGTAACTGCTTTTATGGGTTATGTATTACCTTGGGGTCAAATGAGTTTCTGGGGTGCTACTGTCATTACTAATTTATTATATTTTATTCCAGGACTTGTATCATGGATTTGTGGTGGATATCTTGTTAGTGACCCAACATTAAAAAGATTCTTTGTATTACACTTTACATTCCCATTTATAGCTTTATGTATTGTATTTATACATATATTCTTTTTACATTTACAAGGTAGCACTAATCCTTTAGGGTATGATACAGCTTTAAAAATACCCTTCTATCCAAATCTATTAAGCCTTGATATTAAAGGATTTAATAATGTATTAGTTTTATTTTTATCTCAAAGTTTATTTGGAATTTTACCATTATCTCATCCAGATAATGCAATAACAGTAGATAGATATGCAACTCCTTTACATATTGTTCCAGAATGGTATTTCTTACCTTTTTATGCAATGTTAAAAACCATTCCTAATAAAACAGCTGGTTTATTAGTTATGTTAGCATCATTACAAATATTATTTTTACTAGCAGAACAAAGAAATTTAACAACTCTAATACAATTTAAATTTGCTTTTGGTGCTAGAGAATATTCAGTTCCTACTATCTGGTTTATATGTTCATTCTATGCTTTATTATGGATTGGATGTCAATTACCACAAGATATTTACATTTTATATGGTCGTCTATTCATTATATTATTCTTCTTTAGTGGTTTATTTACACTTGTTCAAGCAAAAAGAACAC--------------------------------------------------------------------------------ATTATGATTACAGCTCCCAAGCAAAC--ATATTATATTACA-AGGCTGCGATAAGTCGATATTTCTGAGCATTGAGCGGAACAAAACAGACCGTAAGGTTATAATTATGA------------------------------------------------------------------TT-------------------ATAGTTAG----------------------------G-ATAATATAAAT-ATAGTTACCATAGCTGTTGATGGATGCTTCGAT-CATTA-AATATAT-TCGAGTATCAATCGAGTTAACATGCTCAGCCGCCAAA---------AAAAAACGATATTATTACCGTACAAGCCGTTAGCAAGACATGACAGGGAGTTGGCAAGTT-AAAGAAGTTCTGGTTTAAA--ATAGATACGTT---TTTAAAGTTAGGATGTATGGGATAATTGTAGTACACCTTGATTGGTTTAACT--ATTT-TTGGT------ACATAGAA---GTA----CTTATATGTTCGGTATTGCATGCCTGGTGTTTTT-AATTAAGACGCTGACTTCCTGGCTAAACTTCCCAA---TGATGTATCTTCCAAATAGATTTCGCAGAAAACCGTCTATATTCATGTTTGATT"/>
                            
        <sequence id="seq_AY800112_Plasmodium_sp_African_OW_monkey_" spec="Sequence" taxon="AY800112_Plasmodium_sp_African_OW_monkey_" totalcount="4" value="GGATAATTCTATTTATTAGGAGTCTCACACTAGCGACAATGGGGAAGTCGTTACACCGTTCATGCAGGACGGAGATTACCCGACAAGGAATTTTGCTACCTTAGGACCGTTTACG-ATACAGCCGCCGTTTAT---CATTGATGCCGGGCAGATGTCAGTAACTTGAACTATTCATCAGAATTATCAGTGACTTGTGTTGTAACCTTACAGACGCTTCCAGAATT-----TAACTTCTTATAAATGGTAGCGCCGGTTTCCCGGGTATCCAATCCAGTGCTCCATTCAAGGCATAGAGACTCAGCCTGTGTTCAACTTTGTAGGAA---------------------------------------ATATTAAAATT-------ATA----GCTTTTGGTATCTCGTAATGTAGAACAATAATGGGTTGACCGTCAAATCCTTTTCATTAAAAGAGTGG---ATTAATGCCCAGCCAACACCATCCAATTTGATTGGGAATAATCTGTGTTACAATATC-TTTTTGATCCCAGGCTGGTAAAAAATGTAAACTTTTAGCCTAAAAGAATAGAAACAGATGCCAGGCCAAAAACCCA---------AAAT-----------------------------------AGAGCTATGACGCTATCAATTTG--ACAAGGCAGATAAATTCTTTCATAGAACTTAACGTGTCATCCTCCATACATAAA-TAAAACGGTAGATAGGGAACAAACTGCCTCAAGACGTTCTTAACCCAGCTCACGCATCGCTTCTAACGGTGAACTCTCATTCCAATGGAACCTTGTTCAAGTTC-AAATAGATTGGTAAGGTATAGCGTTTACTATCGAATGAAACAATGTATTCCACCGCTAGTGTTTGCTTCTAACATTCCACTTGC-TTATAACTGTATGGACGTAA-CCTCCAGGCAAAGAA----AATGACCGATCAAAATGGAATCAGTTAACTATGGATAGCTGATACTAACAATTTATCATTACTCAAGTCAGCATAGTCTATATGAAGGTT-TCTAT-GGAAACACACTTCCCTTCTCGCCA-------------TTTGATAGCGGTTAACCTTTCTTTTTCCTTACGTACTCTAGCTTTTTACACAATGT-----------------ATTG--TCTATTC---T--AGATACTATAATTGAAACAGGACATA----TATTCA-------------------------TTATTCTGAATAGAAAAAGAACTCTATAAATAACCATATAATTTCTATAAAATGCCAATATAATATAGTAATCTGATCAGTATGAGGTAATATAATGTAAGATATACC-ATATAATGAATATGACCATTCACAATTTATATCATAAACTTCTATTATTCTTATAAAATATATTAATAATAATAATAAACCAACAATAACATGTGAAAAATGTAAACCTGTAATACAGTAAAATAATGTACCATAAATAGCATCATTTATATAATATCCTAAATGTAAATATTCAGTTGTTTGAAGTGATGCAAAACATTCTCCGAGTAAATATATTATAAATATAATACTAGAAATTTCTAAACTTATTCCTTTTTCTATAAGAAATTGTAAACATGCTGTCATACATGATGTACTAGCTAATATAAATGTAATTGTTAATATTAACATTCTTGATGATGTTAATACTATACCTTCATTATATAAAGGCAATGGTGACAAACTAA--AATGTAAAATACCCCAAAAGTATGTCATAAATAATAATGCTTCAGATATTATTATAGATAACATACCAGATACTAATGATGAAAATATTGAATAAAAACTTTCTCTAATAGAATATACAAATATTATAAATATTATAGGATTAAATGTAAATAAAATACCTACAGAAAAATATTTTAAAGATGTTCCATATAATGATGTTAATGAAGGGTAAGATATTAAATGTGCTTTAATATTATTATAGTTACTAAATATA-AAAAA--TA-----T-------------------------------ATTTATAAGAACGGTGA--TTTTGTGTGCCGTTAACATATAACGGTAAGAAGGTTCGCCGGGGATAACAGGTTATAGTATATATAGAGCTCTAATCTTTATATACTATTGG-CACCTCCATGTCGTCTCATCGCAGCCTTGCA--------------AT--------AAATAATACTTAT--TTAGCGTGTATTGTTGCCTTGTACACACCGCTCGTCACGCAAAT---TAAAAT-AT-AAAGATAAA--GAACTCCAGGCGTTAACCTGTAGAGTTGAGATGGAAACAGCCGGAAAGGAAATATTACGTCC-AAACGTTAAGAATATATATGAAATATACTAGCATGGGAC-TAA-A-AAATGTTATGTTGTTGGTTTAAGCCCTTTT--ACCATACAAGAGATCGCGTACTTTGGACTGAAAAAAGCTGTGAGGAAACTACATTAAAGGAACTCGACTGGCCTAC-AAT---A-----------------------------TAAGAACGAACGCTTTTAACGCCTGACATGGATGGATAATACTCGACTTTTCCAAAGTATAACCGCTGTCGCTGGGACTGTATGGATCGAATCTTACTTATTCATATCCAAGCCTCAATTAATTATTA--------------------------------------------------------------------------------------------------------------------------------------------TTTATATATATATTTTTTTGTTTTTAATAGATATACACTTATTACAAATTGTAATCATAAAACTTTAGGTTTATACTATTTATGGTTTTCATTTATATTTGGTAGTTATGGTTTCTTATTATCTGTGATTTTACGTACAGAATTATATTCTTCTTCTTTAAGAATAATTGCACAAGAAAATGTTAATTTATATAATATGATATTTACATTACACGGAATTATTATGATATTTTTCAATATAATGCCAGGATTATTTGGAGGATTTGGTAATTATTTTTTACCAATTTTATGTGGTTCACCAGAACTTGCATATCCAAGAATTAATGGTATATCTTTATTATTACAACCAATTGCTTTTATACTAGTGATACTATCTACAGCAGCAGAATTTGGAGGAGGCACCGGATGGACTTTATATCCACCATTAAGTACATCACTTATGTCTTTATCACCTGTTGCAATAGATGTAATTATTGTAGGTCTTTTAGTATCAGGTATTGCTAGTATTATGTCTTCTTTAAATTTTATAACTACAGTAATGCATTTAAGATCAAAAGGGCTAACATTAGGTATATTAAGTGTATCTACATGGTCATTAATAATTACATCAATAATGTTATTATTAACATTACCAATATTAACAGGTGGTGTTTTAATGTTATTATCTGATTTACACTTTAATACATTATTTTTTGATCCTACATTTGCTGGAGATCCAATATTATATCAACATTTATTCTGGTTTTTTGGACATCCTGAAGTATATATTTTAATTTTACCAGCATTTGGTGTAATTAGTCATGTAATATCTACAAATTATTGTAGAAGTTTATTTGGTAATCAATCTATGATTTTAGCAATGAGTTGTATTGCTATATTAGGAAGTGTTGTTTGGGCTCATCATATGTATACTACAGGTTTAGAAGTAGATACAAGAGCATTTTTTACATCTACAACTATTTTAATTTCTATTCCTACAGGTACTAAAATATTTAATTGGATATGTACATATATGGGAAGTAACTTTGGAATAACTCATAGTTCATCTTTATTATCATTATTATTTATATGTACATTTACTTTTGGTGGAACAACAGGAGTAATTTTAGGTAATGCAGCTATTGATATAGCACTACATGATACATACTATGTAATTGCTCATTTCCATTTTGTATTATCAATAGGTGCTATAATTGCATTATTTACATTAGTCAGTAGTTTTCAAGAAAACTTTTTTGGTAAATCTTTACGTGAAAATTCTATAATAATACTATGGTCAATATTGTTTTTTATTGGAGTTGTTTTAACTTTCTTACCTATGCATTTCCTTGGATTTAATGTAATGCCTAGACGTATTCCTGATTATCCAGACGCTTTAAATGGATGGAATATGATTTGTTCAATTGGATCAACAATGACTTTATTTGGGTTTTTAATTTTTAAATA----ATATA-------AAATTACA-------------------------------------------------------------------------------------------------------TTTTTTGTTTATATG---AATTATTATTCTATTAATTTAGCAAAAGCACATTTATTAAATTATCCATGCCCGTTAAATATAAATTTTTTATGGAATTATGGATTTCTTTTAGGTATTATATTCTTTATTCAAATATTAACAGGTGTATTTTTAGCTAGTCGTTATACTCCAGAAATATCATATGCATATTATAGTATACAACATATTTTAAGAGAATTATGGAGTGGATGGTGTTTTAGATATATGCATGCTACAGGTGCATCTCTTGTATTTTTATTAACTTATTTACATATTTTAAGAGGATTAAATTATTCATATCTATATTTACCTTTATCATGGATATCAGGATTAATTATATTTGCATTATTTATAATAACAGCTTTCATTGGTTATGTTTTACCTTGGGGACAAATGAGTTATTGGGGTGCAACAGTCATAACTAACTTATTATCTTCAATTCCAGTATTAGTAATATGGTTATGTGGAGGATATACAGTAAGTGATCCAACTATTAAAAGATTTTTTGTATTACATTTTATACTTCCATTTATAGCATTATGTATTGTATTTATACATATATTCTTTTTACATTTACATGGTAGCACTAATCCTTTAGGGTATGATACAGCTTTAAAAATACCCTTTTATCCAAATCTATTAAGTCTTGATGTAAAAGGATTTAATAATATATTTATATTATTTTTATTACAAAGTTTATTTGGTATTATTCCATTATCTCATCCAGATAATGCTATTTTAGTAAATACATACGTCACACCAATACAGATTGTTCCAGAATGGTATTTCTTACCATTTTATGCAATGTTAAAAACAATACCTAGTAAAACTGCAGGTTTATTAATTGTTTTAACATCTCTACAATTATTATTTTTATTAGCTGAACAAAGAAGTTTAACTACTATAATACAATTTAAAATGACATTTGGTGCTAGAGAATATTCAGTACCAATGATATGGTTTATGTGTTCATTCTATGCTTTATTATGGATTGGATGTCAGTTACCACAAGATATTTTCATTTTATATGGTCGTTTATTTATAATATCATTCTTCTCTAGTGGATTATTTGCACTTGTTCATTATAAAAGAACAC--------------------------------------------------------------------------------ATTATGATTACAGCTCCCAAGCAAAC--ATTAAA-ATTACA-AGGCTACGATAAGACGATATTTCTGAATATTGAGCAGAACAATACAGACCGTAAGGTTATAATTATGT------------------------------------------------------------------TT-------------------AAAGTTAG----------------------------G-ATAATCTGATT-ATAGTTACCATAGCTGTAGATGGATGCTTCGAT--ATATATATATAT-TAAAGTATTAATCGAGATTACATGCTCAGCCGCCAAA------AATATA--ACGATATTATTACCGTACAAGCCGTTAGCAAGACATGATAGGGAGTTGACAAGTT-AAAGAAGTTCTGGTTTATA--ATAGATACGTT---GTTAAAGTTAGGATGTATGGGATATCTGTAGTACACCTTAATTGGTTTTACT--ATTA-TTGGT------TTATTGAA-------------ATATGTTCGGTATTGCATGCCTGGTGTTTTT-AATTAAGACGCTGACTTCCTGGCTAAACTTCCCAA---TGATATATCTTCCAAATAGATTTCGCAGAAAACCGTCTATATTCATGTTTGATT"/>
                            
        <sequence id="seq_FJ168561_Parahaemoproteus_vireonis" spec="Sequence" taxon="FJ168561_Parahaemoproteus_vireonis" totalcount="4" value="GGATAATTCTATTTATTAGGAGTCTCAAACTAGCGACAATGGGGAAGTCGTTACACCATTCATGCAGGTC-GATATTACTCGACAAGGAATTTCGCTACCTTAGGACCGTTTACG-ATACAGCCGCCGTTTAT---TATTAATGCCGGGCAGATGTCAGTAACTTGAACTCTTCATCGGAATTATCAGTAACTTGTGTTGTAACCTTACAGACGCTTCCAGATTAT----TAACTTCTTATAA--------------------------------------------------------------------------------------------------------------------------------------------ATA----GCTTTTGGTATCTCGTAGTGTAGAACAATAATGGGTTGACCGTCAAATCCTTTTCATTAAAAGAGTGG--GTTTAATGCCCAGCCAACACCATCCAATTTGATTGGGAA-AATCTGTGTTACAAAA-C-TTTTTGATCCCAGGCTGGTAAAAAATGTAAACTTTTAGCC-AAAAGAATAGAAACAGATGCCAGGCCAATAACCCA------ATAATAT-----------------------------------AGAGCTATGACGCTATCGATTTTG-ACAAGGCGGGTTAATTCTTTCATAGAACTTAACGTATCATCTTCCATACATAAA-TAAAACGGTAGATAGGGAACAAACTGCCTCAAGACGTTCTTAACCCAGCTCACGCATCGCTTCTAACGGTGAACTCTCATTCCAATGGAACCTTGTTCAAGTTC-AAATAGATTGGTAAGGTATAGCGTTTACTATCGAATGAAACTATGTGTTCCACCGCTAGTGTTTACTTCTAACATTCCACTTGCATTATAACTGTATGGACGTAA-CCTCCAGGCAAAGAA----AATGACCGGTCAAAACAGAATCA-TTAACTATGGATAGCTGATACTAGCAATTTATCATTACTCAAGTCAGCATAGTCTATATGAAGGTTATCTATTGGAAACACACTTCCCTTCTCGCCA-------TTTATTTTTGATAGCGGTTAACCTTTCCTTTTCCTTACGTACTCTAGCTATAAACACAATTA---------------TAATTG--TCTAATT---T--AGCCA-TATATTTGAAACAGGACATATATTTGTTCATA-----------------------TTATTCTGAATAGAATAAGAACTCAATAAATAACCAAACAATCTCTACAAAATGCCAGTATAATAAAGTTATTTGATCAGAATGAGGTAAAACTATATATGATATTCC-AAATAAAGAATATGACCATTCACTATTTGTATCATAAACTTCAATTAATCTTATAAAGTATGTTAACAGAAGTAATAAACCAACTATAACATGTGTAAAATGTAAACCAGTTACACAATAAAATAATGTACCTAATATAGCGTCATTAATACAATACTCTAAATGTAAATATTCTGTTGTTTGAAGTGATGCAAAACACTCTCCAATTAAAAATATAATACAAATAATACTTGATATTTCAAAACTCATTCCTTTTTCAACTAGAAATTGTACACATGCAGTCATACAAGATGCACTTGCTAAAATAAATGTAATAGTTAGGATTAACATTCTAGATGAGGTTAATATTATACCTTCATTAGATAAAGGATATGGAGATAAAGCAA--AATGTAAAATACCCCAAAAATATGTAATAAATAATAATGCTTCAGAAGCAATTATAGCTAGTATACCAGATGCTAATGATGAAAATGTAGAGTATAAACTTTCTCTTATAGAATAAACAAATATTAGTAATAAAATAGGATTAAATGAAAATAAAATACCCACAGAAAAATATTTTAAAGATGTTGCATATAATGATGTTAATGATGAATATGATACTAAATGTGCTTTTACATTATTATAAAATCTAAATATA-AAGAA--TA-----CT------------------------------ATTTATAAGAACGG-TTTTATTTGTGTGCCGTAAACATATATCGGTAAAAAGGTTCGCCGGGGATAACAGGTTATAGTAAATATGGAGCTCTAATCCTTATATACTATTGG-CACCTCCATGTCTTCTCATCGCAGCCTTGCA--------------AT------------AAAAATTAA--ATAGCGTGTATTGTTGCCTTGCACACACCGCTCGTCACGCAAGAAT-TATTTT-AC-TTAGATTAA--GAACTCCAGGCGTTAACCTGTAGAGTTGAGATGGAAACAGCCGGAAAGGAAATATTACGCCC-AAACGATAAGATCATATATGAAATATACTAGCATGGGAC-TAA-A-AAATGTTATGCTGTTGGTTTAAGCCCTTTATAACCATACAAGAGATCGCGTACTTTGGACCGAAAAAAGCTGTGAGGAAACTAAATTAAAGGAACTCGACTGGCCTAC-ATA---A-----------------------------TAAGAACGAACGCTTTTAACGCCTGACATGGATGGATAATACTCGGCTTTTCCAAGGTATAACCGCTGTCGCTGGGACTGTATGGATCGAATCTTACTCATTCATATCCAAGCCTCAAATATTATTTA---------------------------------------------------------------------------------------------------------------------------------------------------------TTTATTGTTTATCAAAGATATGCTCTTATTACAAATTGTAATCATAAAACTCTGGGTTTATACTACTTATGGTTTTCATTTTTATTTGGTAGCTATGGTTTCTTATTATCTGTTATAATACGTACAGAATTATATTCCTCATCATTAAGAATAATTGCTCAAGAAAATGTTAACTTTTATAATATGATATTTACTATTCATGGTATTATTATGATATTCTTTAATATTATGCCAGGATTATTTGGTGGTTTTGGTAATTACTTTTTACCAATACTATGTGGTTCTTCCGAATTAGCTTATCCTAGAATCAATAGTATATCTTTATTATTACAACCTATTGCATTTGGATTAGTTATATTATCCACAGCAGCAGAATTTGGAGGAGGTACTGGATGGACTCTATATCCACCTTTAAGTACATCTTTAATGTCCTTATCTCCTGTAGCCGTAGATGTTATTATAATAGGTCTATTAGTATCTGGTGTAGCAAGTATAATGTCCTCTTTAAATTTCCTTACTACAGTAGTACATTTACGTGCTAAAGGATTAACATTAGGTATATTAAGTGTATCTACATGGTCAATTGTTTTAACAGCTGTTATGCTATTATTAACATTACCTGTATTAACTGGTGGAGTCTTAATGTTATTATCTGATTTACATTTTAATACTTTATTTTATGATCCTACATTTTCAGGAGATCCTGTATTATATCAACATCTATTCTGGTTTTTTGGTCATCCCGAAGTATATATTTTAATATTACCAGCTTTTGGTGTTATTAGTCATATTATTTCTACTAATTATTG-AGAAGTTTATTTGGTAATCAATCTATGATATTAGCAATGGCTTGTATTGCTGTATTAGGAAGTGTAGTATGGGCTCATCATATGTATACAACTGGATTAGAAATAGATACTAGAGCTTATTTTACCTCTACAACTATTTTAATATCTATTCCAACTGGTACAAAAGTATTTAATTGGTTATGTACATACATGAGTAGTAATTTTGGAATAACTCATAATTCATCTTTATTAGCATTATTATTTGTATGTACATTCACCTTCGGTGGTACTACAGGAGTAATATTAGGTAATGCTGCTATAGACATAGCTTTACACGATACATACTATGTAATAGCTCATTTCCATTTTGTATTATCTATTGGAGCTATTATTGGATTATTTACAACAGTAAGTGCTTTTCAAGAAAATTATTTTGGTAAACATTTACGTGATAATACAATTATTATATTATGGATAATGTTATTCTTTGTAGGAGTAGTTTTTACATTCTTACCTATGCATTTCCTTGGATTTAATGTAATGCCTAGACGTATTCCTGATTATCCAGACGCTTTAAATGGTTGGAATATGATCTGTTCTTTAGGATCAACAATGACTTTATTTGGATTATTAATTTTTAAATA----AGATT-------AAATTCA--------------------------------------------------------------------------------------------------------TTTTTTGTTTATATT---AATTATAATTCTATAAATTTAGCTAAAGCACATTTAATAAATTACCCATGTCCATTAAATATTAACTTTTTATGGAATTATGGATTCTTACTAGGAATAGTATTTTTCATTCAAATTTTAACTGGTGTATTATTAGCAACTTGCTATACTCCAGAAATTTCTTATGCATATTATAGTGTACAACATATATTAAGAGAATTATGGAGTGGATGGTGTTTTAGATATATGCATGCTACTGGTGCCACATTTGTTTTTATTTTAACATATTTACATATTTTAAGAGGATTAAATTATTCATACTCATATTTACCTTTATCATGGATAACTGGATTAATAATATTCTTAATTTCTATTGTTACAGCTTTTATGGGTTATGTATTACCTTGGGGTCAAATGAGTTTCTGGGGTGCAACCGTTATTACTAACTTATTATATTTTATACCTGGACTTGTTTCATGGATTTGTGGAGGATATATTATTAGTGATCCAACTTTAAAAAGATTTTTTGTATTACATTTTATATTTCCATTTATAGCTTTATGTATAGTATTTATACATATATTCTTTTTACACTTACAAGGTAGCTCTAATCCTTTAGGATATGATACAGCTTTAAAAATACCTTTCTATCCAAGTCTATTATGTCTAGATATTAAAGGATTTAATAATGTATTAGTCCTATTTCTAGCACAAAGTTTATTTGGAATTTTACCATTAGCTCATCCTGATAATGCAATTGTAGTAGATAGATATGTTACTCCTTTACATATTGTTCCTGAATGGTATTTCTTACCTTTCTATGCTATGTTAAAAACCATTCCTAATAAAACAGCTGGTTTATTAGTTATGATAGCATCATTACAATTATTATTTTTATTAGCAGAACAGAGAAATCTAACCTCACTTATACAATTTAAGTTTGCTTTTGGTGCAAGAGAATATTCTGTACCTATCATTTGGTTTGTATGTTCATTCTATGCTTTATTATGGATTGGGTGTCAATTACCCCAATCTATTTTCATTATATATGGTCGTTTATTTATTATA-TATTCTTTTTTAGTGGATTATTTGCACTTGTTCAATCAAGAAGAGTAC--------------------------------------------------------------------------------ATTATGATTACAGCTCACAAGCAAAC--AT-TAATGTTACA-AGGCTGCGATGAGACGACATTTCTGAGTATTGAGCGGAACAAAACAGACCGTAAGGTTATAATTATGT------------------------------------------------------------------AT--------------------AAGTTTG------------------------------------TAAAT-ATAGTTACCATAGCTGTTGATGGATGCTTCGATAAATAA-AAT-----TGAAGTATCAATCGAGTTAACATGCTTAGCCGCCAAA-----------A--ACGATATTATTACCGTACAAGCTGTTAGCAAGACATGATTGGGAGTTGGCAAGTC-AAAGAAGTTCTGGTTTATA--ATAGATACGTT---ATTAAAGTTAAGATGTATGGGATAATTGTAGTACACCTTGATTGGTTTAACT--TTAT-TTGGT------ACATAGAA---GTA----CTTATATGTTCGGTATTGCATGCCTGGTGTTTTT-TATTGAGACGCTAACTTCCTGGATAAACTTCCCAA---TGATATATCTTCCAAATAGATTTCACAGAAAACCGTCTATATTCATGTTTGTTT"/>
                            
        <sequence id="seq_FJ168562_Haemoproteus_columbae" spec="Sequence" taxon="FJ168562_Haemoproteus_columbae" totalcount="4" value="GGATAATTCTATTTATTATGAGTTTCAGACTAGCGACAATGGGGAAGTCGTTACATCATTCATGCAGGTCGGAATTTACCCGACAATGAATTTCGCTACCTTAGGACCGTTTACGAATACAGCCGCCGTTTAT---CATTGATGCCGGGCAGATGTCAGTAACTTGAACTCTTCATCGGAGTTATCAGTGACTTGTGTTGTAACCTTACAGACGCTTCCAGATAATT---TAATTTCTTATAAATGGAAACGTTGGTTACCTGGGTATCCAATCCAGTGCTCCATTCAAGGCATAGAGACTCAGCCTATGTTCAACTTTGTAGGGT----------------------------------------AATTTATAATA------ATAAT--GCTTTTGGTATCTCGTAGTGTAGAACAATAATGGGTTGACCGTCAAATCCTTTACATAAAAAGAGTGG--GATAAATGCCTAGCCAACACCATCCCATTAAATTGGGAA-TATCTGTGTTACAGAT-C-TTATTGATCCCAGGCTGGTAAAAAATGTTAACTTTTAGCC-AAAAGAATAGAAACAGATGCCAGGCCAATAACCCA---------ATATTA---------------------------------CGAGCTGTGACGCTTTCCATCTGT-ACAAGTAGGATGTATTCTGTCATAGAACTTAACGTATCATTTCCCATGCAATAT-AGATATGGTAGATAGGAAACAAACTGTCTCAAGACGTTCTTAACCCAGCTCACGTATCGCTTCTAACGGTGAACACTCATTCCAATGGAACCTTGTTCAAGTTC-AAATAAATTGGTAAGGTATAGCGTTTACTATCGAATGAAACAATGTGTTCCACCGTTAGTGTATGCTTCTAACATTCCATTTGC-TTATAACTGTATGGACGTAA-CCTCCAGGCAAAGAT--ATAATGACCGGTTATAGCAGAATCAGTTTACTATGGATAGCTGATACTTTCAATTTACCATTACTCAAATCAGCATAGTTTATATGAAGGTT-TCTATAGAAAACACATTTCCCTTCTCGCCA-------TTTATTTTGGATAGCGGTTAACCTTTCCTTTTCCTTACGTACTCTAGCCATGAACACAATT--------------AAATATTATTTCTATATATTT--AGCCA-TATATTTGAAACAGGACATA--TATGTTCTCA-----------------------TTATTCTGAGTAGAATAGGAACTCTATAAATAACCAAACAATTTCTACAAAGTGCCAGTATAATAATACTAATTGATCTGAGTGAGGTAAAACTATAGTAGATAAACC-AAATAATGAGGATGACCATTCAGTATTTGTATCATATTCTTCTATTAATCTTATAAAGTATATACATAATAGTACTAAACCAACAATTACATGTGTAAAATGTAAACCAGTTACACAATAAAATAATGTTCCAATAATAGCATCGTTAATACAGTATTCTAAATGTAGATATTCTGATGTTTGAAGTGATGCAAAACATTCACCTATTATAAATATTATACATATAATACTGGATACTTCAAAACTCATTCCTTTTTCTATTAGGAATTGTACACATGCAGTCATACAAGATGCACTAGCTAAAATAAATGTAATAGTTAATATTAACATTCTAGAAGAAGTTAGTATTATACCTTCATTAGATAAAGGATAAGGAGATAATGCAA--AATGTAAAATACCCCAGAAATATGTAATAAATAATAATGCTTCTGAAATAATTAAACTTAACATACCAGATGCTAAAGAAGAAAATGTTGAATAAAAACTTTCTCTAATTGAATAAATAAATATTAATAAAATTATTGGATTCATAGAAAATAAAATACCAACAGAAAAATATTTTAAAGATGTTGCATATAATGTAGTAATTGAAGAGTATGATATTAAATGTGCTTTTATACTACTATTCATTCTAAATATA-AAGAA--TA-----TT------------------------------ATTTATAAGAACGG-TTTTATTTATGTACCGTAAACATATAACGGTAAGAAGGTTCGCCGGGGATAACAGGTTGATGTATATATGGAGCTCAAATCCTCATATACTACGAG-CACCTCCATGTCGTCTCATCGCAGCCTTGTA--------------AT--------------ATAAAAT--TAAGCGTGTATAGTTGCCTTGTACACACCGCTCGTCACGCAAGAAC-TTTTATAATATTAAAT-----GAACTTCAGGCGTTAACCTGTAAAGTTGAGATGGAAACAGCCGGAAAGGTTATATCACGTCC-AAACGACAAGATCATATATGAAATATACTAGCATGGGAC-TAT-A-AAATGTTATGCTGTTGGTTTAAGCCCTTTTATACCATACAAGAGATCGCGTACTTTGGTCTGAAAAAAGCTGTGAGGAAATTAGATTAAAGGAACTCGACTGGCATACTACA---------------------------------TAAAAACGAACACTTTTAACGCCTGATATGGATGGATAATACTCGGCTTATCCAAAGTTTAACCGCTGTCGCTGGGACTGTATGGATTGAATCTTACTCATTCAAAACCAAGCCTCATGTATGATTAA--------------------------------------------------------------------------------------------------------------------------------------------------------TTTATTTGTTTTTCAAAGATTTGCAATAATTACAAATTGCAATCATAAAATTTTGGGTCAATACTACCTATGGCTCTCTTTCGTATTTGGAGCCTATGGGTT-TTATTATCTGTTATAATACGAACAGAACTATATTCTTCATCTTTAAGAATTATAGCTCAAGAAAATATAAATTTCTATAATATGATTTTTACCATTCATGGTCTTATAATGATATTCTTCAATATAATGCCAGGATTATTTGGTGGATTTGGAAATTACTTTTTACCAATTTTATGTGGTTCA-CAGAATTAGCATACCCAAGAATAAACAGTATATCTTTACTATTACAACCTATTGCATTTTTATTAGTTATATTATCAACTGCAGCAGAATTTGGGGGCGGTACTGGATGGACTCTTTATCCACCATTAAGTACATCATTAATGTCATTATCACCTGTCTCAAT-GATGTTATT-TAATTGGCCTATTAATATCTGGTATTGCTAGTATAATGTCATCTCTAAATTTTCTAACTACAGTTGTACATTTACGAGCAAAAGGACTAACATTAGGTATATTAAGTGTATCAGTATGGTCAATTATCATAACATC-ATAATGTTATTACTAACATTACCAGTATTAACAGGTGGAGTATTAATGTTGTTAACAGATTTACATTTTAATACTTTATTTTATGATCCTACATTTTCAGGAGACCCTGTATTATATCAACATCTGTTCTGGTTCTTTGGTCATCCTGAAGTATATATTTTAATATTACCAGCCTTTGGTATAATTAGCCATGTAAT-TCTACTAATTATAGTAGAAGCTTATTTGGTAATCAAGCTATGATTTTAGCTATGGGATGTATTGCTATATTAGGAAGTATTGTATGGGCCCATCATATGTACACAACTGGA-TAGAAGTTGATACAAGAGCCTATTTTACATCAGCTACAATTCTAATATCAATACCTACAGGAACTAAAGTTTTTAATTGGATATGTACATATATGAGCAGT-ATTTTGGATTAACTCATAGTTCATGTTTAATAGCATTATTATTTATATGTACATTTACTTTTGGTGGTACTACAGGAGTTATTCTAGGTAATGCTG-AGTGGATATAGCTTTACATGATACATATTATGT-ATTGCTCACTTCCATTTTGTTTTATCAATTGGAGCTATATTAGGGCTATTTACAGCAGTGGTTGCTTTCCAAGATATATACTTTGGTAAACATTTACGTGAAAATACTATAATTACATTATGGATTATGTTATTTTATTTAGGCGTTATTATGATATTCTTACCAATGCATTTTCTTGGATTCAATGTTATGCCAAGACGAATTCCTGATTATCCAGATGCTTTAAATGGTTGGAATATGATATCTTCTATAGGATCTACTATGATTTTATTTGGATTATTAATTTTTAAGTA----GTATA-------ATATTTATATA----------------------------------------------------------------------------------------------------TTTATTGTTTATATG---TACTATAATGTAGTTAATTTAGCAAAAGCACATTTAATTAGTTATCCATGTCCATTAAATATAAATTTCTTATGGAATTATGGATTCCTATTAGGAATAGTATTTGTTATACAAATATTTACTGGTGTATTATTAGCAACTTGTTATACTCCTGAAATATCCTATGCATATTACAGTATACAACATATATTAAGAGAATTATGGAGTGGATGGTGTTTTAGATACATGCATGCAACTGGTGCATCATTTGTATTTATTTTAACATACCTACACATTTTAAGAGGATTAAATTACTCATATTCATATTTACCTTTATCATGGATTACAGGATTAGTAATATTTTTAATCTCAATTGTAACTGCTTTTTTGGGTTATGTATTACCATGGGGACAAATGAGTTTCTGGGGTGCAACTGTTATTACTAATTTACTATATTTTATCCCTGGATTAGTTTCATGGATTTGTGGTGGATATATAGTATGTGATCC-ACTCTAAAAAGATTCTTTGTATTACATTTTATATTTCCATTTATTGCAATTTGCATTGTATTTATACATATATTCTTTTTACATTTGCAAGGTAGTTCAAATCCACTTGGATACGATACAGCATT-AAAGTACCATTCTACCCAAGCTTATTATGTCTTGATATCAAAGGTTTTAATAACGTATTAGTATTACTCTTAGCTCAAAGCTTATTTGGAATATTACCATTATCTCATCCTGATAATGCTATTCCAGTAGATAGATATGCAACACCTTTACATATTGTTCCTGAATGGTATTTCCTACCTTTTTATGCAATGCTAAAAACAATTCCAAATAAAACTGCTGGTTT-TTAATGATGATTGCATCATTACAAATA-TATTTTTATTAGCAGAACAAAGAAATTTAACAACTTTAATTCAATTCAAATTTAC-CTTGGTGCAAGAGAATATTCTTTACCTATTATTTGGTTTATATGTTCATTCTATGCTCTATTATGGATAGGATGTCAATTACCACAAAATATATATATTAATTATGGTCGTTTATTTATAATATTATTCTT-TGTAGTAGTCT-TATCAACTCATACCACCAAAGAGATTAT--------------------------------------------------------------------------------ATTATGATTACAGCTCCCAAGCACAC----ATAAATTTAC--AAGCTGCGATGAGATGACATTTCTGAATACTGATAGGTTCAATACAGACCGTAAGGTTATAATTATGC------------------------------------------------------------------TT------------------TAAAGTTAA----------------------------C-------------GTAGTTTCCATAGCTGTAGATGGATGCTTCGTT-TATTA-AAAAGGA-GAGTATATCAATCGAGTTAACATGCTCTACCGCCTAA--------------ACGATATTATTACCGTACAAGCCGTTAGCAAGACATGACAGGGAGTTGGCAAGTT--TAGAAGTTCTGGTTTATA--ATAGATACGTT---TATAATGTTTGGATGTATGGGATAAATGATGTACCCCTTTATTGGGTTCACTAAACGT-TTAAA---TAAATATACAT----------------TGTTCGGTATTGCATGCCTGGTGTTTTT-AATTAAGACGCTGACTTCCTGGCTAAACTTCCCAA---TGATATATCATAC-AATTGATTTCGCAGAAAACCGTCTATATTCATGTTTGATT"/>
                            
        <sequence id="seq_FJ168563_Leucocytozoon_majoris" spec="Sequence" taxon="FJ168563_Leucocytozoon_majoris" totalcount="4" value="GGATAATTCTATTTATTAGGAGCCTCATACTAGCGACAATGTGGAAGTCGTTACATCATTCATGCAGGACGGTATTTATCCGACAAGGAATTTTGCTACCTTAGGACCGTTTACG-TTACAGCCGCCGTTTAT---CATTGATGCCGGGCAGATGTCAGTAACTTGAATTCTTCTTCGGAGTTATCAGTGACTTGTGTTGTAACCTTACAGACGCTTCCAGATGAT----TAACTTCTTATAAATGATAACGCTGGTTTTCTGGGTATCCAATCCAGTGCTCCATTCAAGGCTTAGAGACTCAGCTTATGTTCAACTTTGTAGGAT----------------------------------------TATTTATAAT-------AAA----GCTTTTGGTATCTCGTAGTGTAGAACAATAATGGGTTGACCGTCAAATCCTTTTCATTAAAAGAGTGG---GTTAATGCCCAGCCAACACCATCCAACTTGATTGGGAGATATCTGTGTTACAAAA---TTTTTGATCCCAGGCTGGTAAAAAATGTAAACTTTTAGCC-AAAAGAATAGAAACAGATGCCAGGCCAATAACCCA------ATATTAT-----------------------------------AGAGCTATGACGCTATCGATTGT--ACAAGACGGGTAAAATTTTTCATAAGACTT-ACGTATCATCTTCCATGCATAGA-TAAAACGGTAGATAGGGAACAAACTGCCTCTAGACGTTCTTAACCCAGCTCACGTATCGCTTCTATCGGTGAACTCTCGATCCAATCGAACCTTGTTCAAGTTC-AAATTGATTGGTAAGGGGTAGCGTTTACTATCGAATGAAATTATGTGTTCCACCGCTAGTGTTTGCTTCTAACATTCCATTTGC-TTATCATAGTATGGACATTA-CCTCCAGGCAAAGAA--TAAATGACCGGTCAAAACGGAATCAGATGACTATGGATAGCTGATACTAACAATTTATCATTACTCAAGTCAGCATAGTCTATATGAAGGTT-TCTAT-GGAAACACACTTCCCTTCTTGCCA-------TTTATTTTTGATAGCGGTTAACCTTTCCTTTTCCTTTCGTACTCTAGCTATGAACACAATCA-------------TAATATCG--TCATAAT------AGCCA-TATACTCGAAACAGGACATAT-TTAGTTCACA-----------------------TTATTCTGTATAGAATAGGAACTTGATGAATAACCATACAATTTCGACAAAATGCCAGTATAGTAAAGCAATTTGATCAGTTTGATTTAAGACAATATATGATGATCT-GAAAACAGATTGTA--CATT-ATTATATACATTATATACGTCTATTAATCTTATAAAGTATATTGATAAAAATAATAAACCAACAACAACATGCATAAAGTGTAAACCTGTAACTAGGTAGAATAATGTTGCTAACATAGAATCATTAATATTATATGATAAATGTAAGTATTCTGTTATTTGAAGTGATGCAAAACATTCACCAGTTATAAATATAATACAAATAACATTAGATATTTTAAAACTCATTCCTTTATCTATTAGAAATTGTACACATGCAGTCATACAAGATGCACTTGCTAATATAAATGTTATTGTTAAAATTAACATTCTAGATGATGTTAATACTATTCCTTCACTATATAGAGGATATGGTGATAATGTAA--AATGATATATACCCCAGAAATATGTAATAAATAATAATGCTTCTGAGATAATAAAGCTTAACATATTAGTTAATAATGATGAAAATGTAGAAAATAAACTTTCTCTAATGGAGTATACAAATATTAATAAAGTAATAACATTTAAAGAAAATAAAATACCAACAGAAAAATATTTTAAAGATGATGCATATAATGATGTTAAAGAAGGATAACTAGCTAAATGTGCTCTTACATTATTATTAACTCTAAATACA-AAAAA--TA-----TT------------------------------ATTTATAAGAACGG-TTTATTTTGTGTGCCGTAAACATATAACGGTAAGAAGGTTCGCCGGGGATAACAGGTTATAGAATATATGGAGCTCTAATCCTTATATTCTATTGG-CACCTCCATGTCGTCTCATCGCAACCTTGAA--------------AT-------------AAAAAATT--ACAGCGTGTATTGTTGCCTTGTACACACCGCTCGTCACGCAAGAAT-TATTCT-CT-ATTGAATAA--GAACTCCAGGCGTTAACCTGTAGAGTTGAGATGGAAACAGCCGGAAAGGAAATATTACGCCC-ATACGATAAGATCATATATGAAATATTTTAGCATGGGAC-TAA-A-AAATGTTATGCTGTTGGTTTAAGCCCTTTATTACCATACAAGAGATCGCGTACTTTGGACCGAAAAAAGCTGTGAGGAAACTATATTAAAGGAACTCGACTGGCCTAC-T-----A-----------------------------TGAGAACGAACGCTTTTAACGCCTGACATGGATGGATAATACTCGGCTTTTCCAAAGTATAACCGCTGTCGCTGGGACTGTATGGATCGAATCTTACTCATTCATATCCAAGCCTCAAATATGATTTA-------------------------------------------------------------------------------------------------------------------------------------------------------TTTA--TTGTTTTTAATAGATATGCTATAATGACTAACTGTAACCATAAAGTTTTAGGATTATACTACTTATGGATTTCATCAGTATTCGGGTTTTATGGTTTCTTATTATCTGTCATAATACGTACTGAATTATATTCTGCATCATTTAGAATTATTCCTCAAGAAAACGTTAATTTCTATAATATGGTATTCACTATCCATGGTATTATAATGATCTTCTTCAATATAATGCCTGGATTAATGGGTGCTTTTGGTAATTATTTCTTACCAATATTATGTGGTTCTGCCGAATTAGCTTATCCTAGATTAAATAGTATATCTTTACTCTTACAACCTATTGCATTTGGGTTAATTGTTTTATCTACAGCAGCAGAATTTAGTGGAGGTACTGGATGGACATTATATCCTCCTTTAAGTACATCTCTAATGTCTATTTCTCCTGTAGCCATTGATGTTATAATCTCTGGACTTTTAGTTACAGGAATAGCTTCTATAATGACTTCATTAAACTTTATCACTACTGTAATGCATTTACGTGCTAAAGGTTTAACTTTAGGTATGTTAAGTGTATCTACATGGTCATTAGTAATAACATCAATTATGTTATTATTCACTTTACCTGTTTTAACAGGAGGAGTTTTAATGTTATTATCCGATTTACACTTTAATACATTATTCTATGATCCAATATTTGCTGGTGATCCTGTATTATATCAACATCTATTCTGGTTCTTCGGTCACCCTGAAGTTTATATTCTAATATTACCAGGTTTTGGTATTATTAGCCACGTAATATCTTCTAATTACTGTAGAAGTCTATTCGGAAACCAATCTATGATTCTAGCCATGAGTTGTATTGCTGTATTAGGATCTCTAGTATGGGGACACCATATGTATACAACAGGTCTAGAAGTAGACACTAGAGCTTTCTTCACTTCTATAACTATCTTAATTTCTATTCCAACTGGTACTAAAGTATTTCACTGGATTTGTACATATTTAAATAGTAATTTTGGCGTAACCCATTGTTCTGCTTTATTACCTTTATTATTCATATGTACATTTACTTTTGGAGGTACTACAGGTGTAATCTTAGGTAACGCTAGTGTAGATATAGCTTTACATGATACATATTTTGTAGTTGCTCACTTCCATTTCGTACTATCAGTCGGAACAATAATTGCATTATTTACATTAGCAAGTAGTTTCCAAGAAAACTTCTTTGGAAGACATATACGTCATAATACTATTATAACATTATGGATCATGCTATTCTTTATTGGAGTTCTATTAATATTCTTACCTATGCATTTCCTTGGATTTACCGTTATGCCTAGAAGAATACCTGATTATCCTGATAATCTAAATGGATGGAATATGATATGTTCTACTGGTTCAACTATGGTTTTATTTGGTCTATTAATTTTTAAATA----ATATA--------ACCTAAA-------------------------------------------------------------------------------------------------------TTGTTTGTTTGTGCG---AATTATTATGTAATTAATTTAGTTAAAGGACACCTAATTTATTATCCATGTCCAATGAATATTAATTTCTTATGGAATTATGGATTTTTATTAGGTATAGTGTTCTTTATCCAAATTCTTACAGGTGTACTCTTAGCAACTTGTTATACACCAGAAGTCTCTTATGCATATTATAGTGTACAACATATCTTAAGAGAATTATGGAGTGGATGGTGTTTTAGATACTTACACTCAACAGGTGCATCTTTTGTATTTATATTAACATATCTACATATACTAAGAGGTTTAAATTACTCTTTCTCTTACTTACCTTTATCATGGATAAGTGGTTTAATAATATTCTTAATATTTATTGTAACTGCTTTTATGGGTTATGTCTTACCATGGGGTCAAATGAGTTTCTGGGGAGCTACTGTTATTACAAACTTATTATATTTTATTCCTGGACTAATTAATTGGGTTTGTGGTGGTTTTATTATTAACGATCCAACTCTAAAAAGATTCTTTGTACTACATTTTATATTCCCATTTGTAGCTTTAGCTATTGTATTTATTCATATATTCTTCTTACATATTCAAGGTAGCACTAATCCATTAGGGTATGATACACCTTTAAAAATACCATTCTATCCAAATCTATTAACTTTAGATGTTAAAGGATTTAATTATGTATTAGTAATATTTTTATTTCAAAGTTTATTTGGTATTGCACCATTATCTCATCCAGATAATGCTATTCCAGTAAATAGATATGCAACACCTCAACATATTGTACCTGAATGGTATTTCTTATCTTTCTATGCTATTATAAAAACAATACCTAATAAAACATCAGGTTTATTAGTAATGGCTGCAGCTCTACAAGTATTATTCTTATTAGCTGAACAAAGAAACCTAAATAGTATAATTTTATTTAAATTTGTATTTGGACCAAGAGATTATTCATTATCTATTATATGGTTTATTTGCACATTCTATGCTCTAATGTGTATAGGTTATCAATTACCACAAAATATATTTATTATATATGGACGTATGTTTATTGTATTATACTTTGTATGTATTTTATTTACACTTGTTCAATTTAAAAGAACAA--------------------------------------------------------------------------------ATTATGATTACAGCTCTCAAGCACAC--ATTTAAATTCACA-AGACTGTGATGAGACAACATTTCTGAACATTGAGCGGATCAAAACAGACCGTAAGGTTATAATTATGC------------------------------------------------------------------TT-------------------ATTGTTTT-------------------------------------AAAT-ATAGTTACCATAGCTGTAGATGGATGCTTTGAT-CATTA-TATATAT-GAAAGTATCGATCGTGTTTACATGCTCAGCCGCCAAA------AATAAG--ACGATATTATTACCGTACAAACCGTTAGCAAGACATGACAGGGAGTTGGCAAGTC-AAAGAAGTTCTGGTTTATA--ATTGATACGTT---ATTAAAGTTAGGATGCATGGGATACTTGTAATACACCTTGATTGGTTTAACT--ATAT-TTGGT------CTATAGA----ATTATATAT-ATATGTTCGGTATTGCATGCCTGGTGTTTTT-AATTAAGACGCTGACTTCCTGGCTAAACTTCCCAT---AGATAAATCTTCCAAATAGATTTCGCAGAAAACCGTCTATATTCATGTTTGTTT"/>
                            
        <sequence id="seq_FJ168564_Leucocytozoon_fringillinarum" spec="Sequence" taxon="FJ168564_Leucocytozoon_fringillinarum" totalcount="4" value="GGATAATTCTATTTATTAGGAGCCTCATACTAGCGACAATGTGGAAGTCGTTACATCATTCATGCAGGACGGTATTTATCCGACAAGGAATTTCGCTACCTTAGGACCGTTTACG-TTACAGCCGCCGTTTAT---CATTGATGCCGGGCAGATGTCAGTAACTTGAATTCTTCATCGGAGTTATCAGTGACTTGTGTTGTAACCTTACAGACGCTTCCAGATGAT----TAACTTCTTATAAATGATAACGCTGGTTTTCTGGGTATCCAATCCAGTGCTCCATTCAAGGCTTAGAGACTCAGCTTCTGTTCAACTTTGTAGGAT----------------------------------------TATTTATAAT-------AAA----GCTTTTGGTATCTCGTAGTGTAGAACAATAATGGGTTGACCGTCAAATCCTTTTCATTAAAAGAGTGG---GTTAATGCCCAGCCAACACCATCCAACTTGATTGGGAGATATCTGTGTTACAAAA---TTTTTGATCCCAGGCTGGTACAAAATGTAAACTTTTAGCC-AAAAGAATAGAAACAGATGCCAGGCCAATAACCCA------ATAATAT-----------------------------------AGAGCTATGACGCTATCGATTGT--ACAAGACGGGTAAAATTTTTCATAAGACTTAACGTATCATCTTCCATACATAGATTAAAACGGTAGATAGGGAACAAACTGCCTCTAGACGTTCTTAACCCAGCTCACGTATCGCTTCTATCGGTGAACTCTCGATCCAATCGAACCTTGTTCAAGTTC-AAATTGATTGGTAAGGTGTAGCGTTTACTATCGAATGAAATTATGTGTTCCACCGCTAGTGTTTGCTTCTAACATTCCATTTGC-TTATCATTATATGGACATTA-CCTCCAGGCAAAGAA---AAATGACCGGTCAAAACGGAATCAGATGACTATGGATAGCTGATACTAACAATTTATCATTACTCAAGTCAGCATAGTCTATATGAAGGTT-TCTAT-GGAAACACACTTCCCTTCTTGCCA-------TTTATTTTTGATAGCGGTTAACCTTTCCTTTTCCTTTCGTACTCTAGCTATGAACACAATCA-------------TAATTTCG--TCATTAT------AGCCA-TATACTCGAAACAGGACATATATA-GTTCACA-----------------------TTATTCTGTGTAAAATAGGAACTTAATGAATAACCATACAATTTCGACAAAATGCCAGTATAATAAAGTTATTTGATCAGATTGATTTAAGACAATATATGATGTACT-AAATACAGATTGTA--CATT-ATTATATACATTATATACTTCTATTAATCTTATAAAGTATATTGATAAAAATAATAAACCAACAACAACATGCATAAAGTGTAATCCAGTTACTAGATAGAATACTGTAGTAATCATAGCATCATTTATATTATATGATAAATGTAAATATTCAGTAATTTGTAGAGAAGCAAAGAATTCACCAGTTATAAAGATTATACAAACAATATTAGATATTTTAAAACTCATTCCTTTATCTATTAAGAATTGTACACATGCTGTCATACAAGATGCACTAGCTAAAATAAAAGTTATAGTTAAAATTAACATTCTAGATGAAGTTAATACTATACCTTCACTATATAAAGGATATGGAGATAATGTAA--AATGAAATATACCCCAGAAATATGTAATAAATAATAATGCTTCTGAGATAATGAAACTTAACATACTAGTTACTAGTGATGAAAATGTAGAGAATAAACTTTCTCTGATAGAAAATAAGAATACTACAAGAGTTAAGACATTAAAAGAAAATAAAAATCCAACAGAAAAGTATTTTAAAGATGATGCATATAATGATGTAATAGAAGGATAACTAGCTAAATGTGCTTTTACATTATTATTAACTCTAAATACA-AAAAA--CT-----T-------------------------------ATTTATAAGAACGGTTTTATTTTGTGTGCCGTAAACATATAACGGTAAGAAGGTTCGCCGGGGATAACAGGTTGTAGAATATATGGAGCTCTAATCCTTATATTCTATTGG-CACCTCCATGTCGTCTCATCGCAACCTTGAA--------------AT-------------AAAAACAT--ACAGCGTGTATTGTTGCCTTGTACACACCGCTCGTCACGCAAGAAT-TATTCT-CT-ATAGAATAA--GAACTCCAGGCGTTAACCTGTAGAGTTGAGATGGAAACAGCCGGAAAGGAAATATTACGCCC-ATACGATAAGATCATATATGAAATATTTTAGCATGGGAC-TTTTG-AAATGTTATGCTGTTGGTTTAAGCCCTTTATTACCATACAAGAGATCGCGTACTTTGGACCGAAAAAAGCTGTGAGGAAACTATATTAAAGGAACTCGACTGGCCTACTATACATA-----------------------------TAAGAACGAACGCTTTTAACGCATGACATGGATGGATAATACTCGGCTTTTCCAAAGTATAACCGCTGTCGCTGGGACTGTATGGATCGAATCTTACTCATTCATATCCAAGCCTCAAATATGATTTA-------------------------------------------------------------------------------------------------------------------------------------------------------TTTA--TTGTTTTTAATAGATATGCTATAATAACTAACTGTAATCATAAAGTATTAGGATTATACTACTTATGGATTGCTTCTGTATTTGGTTTCTATGGTTTCATCTTATCTGTTATTATTCGTACTGAATTATACTCTGCATCATTTAGAATTATTCCTCAAGAAAATGTTAACTTCTATAATATGGTATTCACTATCCATGGTATTATAATGATTTTCTTCAATATAATGCCTGGATTAATGGGTGCTTATGGTAATTATTTCTTACCAATATTATGTGGTTCTCCAGAATTAGCTTTCCCTAGATTAAACAGTATATCTTTACTATTACAACCTATTGCATTTGCATTAATAGTTTTATCTACAGCAGCCGAATTTAGTGGTGGTACTGGATGGACTTTATATCCTCCTTTAAGTACATCTCTAATGTCCATTTCTCCTGTAGCAATCGATGTTATAGTCCTAGGTCTATTAGTAACTGGTGTTGCTTCAATTATGACTTCATTAAACTTTATTACAACAGTAGTACATTTACGTGCTAAAGGTTTAACCCTTGGTATGTTAAGTGTATCAGTATGGTCATTAATAGTAACATCTATTATGTTATTATTAACTTTACCTGTATTAACAGGAGGAGTCTTAATGTTATTATCCGATTTACACTTTAATACTTTATTCTATGATCCAGTCTTTGCTGGTGATCCTGTATTATATCAACACTTATTCTGGTTCTTTGGTCACCCAGAAGTCTATATCCTAATATTACCAGCTTTTGGTATTATCAGCCATGTAATATCTTCTAATTTCTGTAGAAGTCTATTTGGTAATCAATCTATGATACTAGCCATGTGTTGCATCGCTGTATTAGGATCTTTAGTATGGGGACATCATATGTATACTACAGGTCCAGAAGTAGATACTAGAGCTTTCTTTACTTCAATAACTATTTTAATTTCTATACCAACTGGTACTAAAGTATTCCATTGGGTATGTACATATTTAAATAGTAATTTTGGAGTAACTCATTGTTCTGCTTTATTACCATTATTATTCATATGTACATTTACTTTTGGAGGAACTACAGGTGTAATATTAGGTAATGCTAGTATAGATATAGCTTTACATGATACATATTTTGTAGTTGCTCATTTCCATTTCGTACTATCTGTTGGAACAATAATTGCATTATTTACATTAGCTAGTCATTTCCAAGAATACTTCTTTGGAAGACATATACGTAGTAATACAGTAGTAACATTATGGATAATGTTATTCTTTGTTGGAGTTTTATTAACATTCTTACCTATGCATTTCCTTGGTTTTACCGTTATGCCTAGACGTATACCTGATTATCCTGATAATCTAAATGGATGGAATATGATATGTTCAATTGGTTCTACTATGGTTTTATTTGGTCTATTAATTTTTAAATA----ATATA-------ACATAAA--------------------------------------------------------------------------------------------------------TGGTTTGTTTGCATG---AATTATTACGTAATGAATTTAGTAAAAGGACACTTAATATATTATCCATGTCCATTAAATATTAATTTCTTATGGAATTATGGATTCTTATTAGGTATTGTCTTCTTTATTCAAATTCTTACTGGTGTATTATTAGCAACATGTTATACTCCAGAAGTATCTTATGCATATTATAGTATTCAACATATCTTAAGAGAACTATGGAGTGGATGGTGTTTTAGATACTTACATTCTACCGGTGCATCTTTTGTATTTATCTTAACATACCTACATATATTAAGAGGATTAAACTATTCATTCTCTTACTTACCTTTATCATGGTATAGTGGTTTAATTATATTCTTAATCTTTATTGTAACTGCTTTTATGGGTTACGTTTTACCATGGGGACAAATGAGTTTCTGGGGAGCAACTGTAATTACTAATTTATTATATTTTATTCCTGGATTAATTAATTGGGTCTGTGGTGGATTCATTATTAATGACCCAACATTAAAAAGATTCTTCGTCTTACATTTTATATTCCCATTTATAGCCTTAGCTATTGTATTTATTCATATATTCTTCTTACATATTCATGGTAGCACTAATCCTTTAGGGTATGATACACCATTAAAAATACCATTCTATCCAAATCTATTAACTTTAGATATTAAAGGATTTAACTATGTATTAGTTATATTTTTATTTCAAAGTTTATTTGGAATTGCTCCATTATCACATCCAGATAATGCTATTCCAGTAAATAGATATCAAACACCTCAACATATTGTACCTGAATGGTATTTCTTATCTTTCTATGCTATTATAAAAACAATTCCTAATAAAACATCAGGTTTATTAGTAATGTTAGCAGCTCTACAAGTATTATTCTTATTAGCAGAACAAAGAAATCTAACTAGTATAATCTTATTTAAATTTATATTTGGACCAAGAGATTACTCATTATCTACTATTTGGTTTATCTGCACATTCTATGCTCTAATGTGTATTGGTTATCAATTACCACAAAATGTATATATTATATATGGACGTATATTTATTATATTATTCTTTGTATGTATTTTATTTACACTTGTTCAATTTAAAAGAACAA--------------------------------------------------------------------------------ATTATGATTACAGCTCTCAAGCACAC--ATTTAAATTCACA-AGACTGTGATGAGACAACATTTCTGAACATTGAGCGGATCAAAACAGACCGTAAGGTT-TAATTATGC------------------------------------------------------------------TT-------------------ATTGTTTT-------------------------------------AAAT-ATAGTTACCATAGCTGTAGATGGATGCTTTGAT-CATTA-AATATAT-GAAAGTATCGATCGTGTTTACATGCTCAGCCGCCAAAAATATTTATAAA--ACGATATTATTACCGTACAAACCGTTAGCAAGACATGACAGGGAGTTGGCAAGTC-AAAGAAGTTCTGGTTTATA--ATTGATACGTT---TTTAAAGTTAGGATGCATGGGATACTTGTAAATCACCTTGATTGGTTTAACT--CTCT-TTGGT------ATTTAGAT----TAATAAAT-ATATGTTCGGTATTGCATGCCTGGTGTTTTT-AATTAAGACGCTGACTTCCTGGCTAAACTTCCCAT---AGATAAATCTTCCAAATAGATTTCGCAGAAAACCGTCTATATTCATGTTTGATT"/>
                            
        <sequence id="seq_FJ168565_Hepatocystis_sp_Pteropus_hypomelanus" spec="Sequence" taxon="FJ168565_Hepatocystis_sp_Pteropus_hypomelanus" totalcount="4" value="GGATAATTCTATTTATTAGGAGTATCAAACTAGCGACAATGGGGAAGTCGTTACACCGTTCATGCAGGACGGAGATTACCCGACAAGGAATTTCGCTACCTTAGGACCGTTTAAG-ATACAGCCGCCGTTTATTTCTTTTGATGCCGGGCAGATGTCAGTAACTTGAAATACTCAACAGAGTTATCAGTGACTTGTGTTGTAACCTTACAGACGCTTCCAGTAATT----TAATTTCTTATAAATGGTAGCGCCGGTTTCCCGGGTATCCAATCCAGTGCTCCATTCAAGGCATAGAGACTCAACCTATGTTCAACTTTGTTAGAT---------------------------CTTAATCATTATTTTTAAATGAG---T---AAA----GCTTTTGGTATCTCGTAATGTAGAACAA--GTGGGTTGACCGTCAAATCCTTTTCATTAAAAGAGTGG-AATATAATGCCCAGCCAACACCATCCAATTTGATTGGGAATTATCTGTATTACAATA-C-TTTTTGATCCCAGGCTGGTAATAAATGTAAACTTTTAGCCCAATAGAATAGAAACAGATGTCAGGCCAATAACCCA---------ATATTTATTGATCTCTTTATATA----------------GGAGCTATGACGCTATCACTTTTG-ATAAGGCAGATAAATTCTTTCATAGAACTTAACGTATCATCCTCCATACATAGA-TAAAACGGTAGATAGGGAACAAACTGCCTCAAGACGTTCTTAACCCAGCTCACGCATCGCTTCTAACGGTGAACTCTCATTCCAATGGAACCTTGTTCAAGTTC-AAATAGATTGGTAAGGTATAGCGTTTACTATCGAATGAAACAATGTATTCCACCGCTAGTATTTGCTTCTAACATTCCACTTGC-TTATAACTGTATGGACGTAA-CCTCCAGGCAAAGAA---TAATGACCGATCAAAATGGAATCAGATCACTATGGATAACTGATACTAACAATTTATCATTACTCAAGTCAGCATAGTCTATATGAAGGTT-TCTAT-GGAAACACACTTCCCTTCTCGCCA-------TTTATTTTTGATAGCGGTTAACCTTTCCTTTTCCTTACGTACTCTAGCTATTTACACAAAATCACTATGT-----CTATGTGA--TATATAT---TGTATATAATAAAATCGAAACAGGACATA--CTTTATCGCATTTATGCGT--------------TTATTCAGAATAGAATAAGAATTCAATTGCTAACCAAATAAGTTCTACAAAGTGCCAGTATAAGATTGTTATTTGATCAGTGTGAGGTAATACTATATATGATACACC-ATATAATGATGATGACCATTCACTATTGGTATCATATACTTCAACGATTCTTATAAAATAGATAGATAATAATAATAAACCAACTACAACATGTGAAAAGTGTAATCCAGTTACACAATAAAATAATGTACCAGATATAGCATCGTTAATATGATATCCTAAATGTAGATATTCAGTTGTTTGTAATGATACAAAGGATTCTCCAAGTAAGTATATTATAAATATAATACTAGATATTTCTAGACTCATTCCTTTTTCTATAAGAAATTGTAAACATGCAGTCATACAAGATGCACTTGCTAAAATAAATGTGATTGTTAGTACTAACATTCTTGATGATGTTAATATAATACCTTCATTTGTTAATGGATATGGAGATAAGCTAA--AGTGAAAGATACCCCAGAAATATGCAAAGAATAATAAAGCTTCTGAGATTACAATAGCTAACATTCCTGATGCTAAAGATGAAAATGTTGAATAGAAACTTTCTCTAATTGAATAGACTAATATTAATAAAATAATAGGATTAAATGTAAATAAAATTCCAACTGAAAAGTATTTTAATGATGTTCCATATAATGTTGATATTGATGGATATGATACTAAGTGTGCTTTTAATATATTGAAATCTCTATAGATA-AAGAA--TA-----TTATAGTACACAGTGATTATCTGTAATTAA--ATTTATAAGAACGG-TTATATTATTGTGCCGTTAACAGATAACGGTAAGAAGGTTCGCCGGGGATAACAGGTTATAGTATATATAGAGCTCAAATCTTTATATACTATTGG-CACCTCCATGTCGTCTCATCGCAGCCTTGCA--------------AT---ATAGTAAATTATACTTAT--ATAGCGTGTATTGTTGCTTTGTACACACCGCTCGTCACGCAAAATGATAAAT--AC-ATTGATAAT--GAACTCCAGGCGTTAACCTGTAGAGTTGAGATGGAAACAGCCGGAAAGGTCATATTACGTCCAAAACGATAAGATTATATATGAAATATACTAGCATGGGAC-TAA-A-AAATGTTATGTTGTTGGTTTAAGCCCTTTTTTACCATACAAGAGATCGCGTACTTTGGACTGAATAAAACTGTGAGGAAAATAAATTAAAGGAACTCGACTGGCCTAC-ACTATAATGGAGAATGTTTAAA--------------TAATAACGAACGCTTTTAACGCCTGACATGGATGGATAATACTCGACTTATCCAAAGTATAACCGCTGTCGCTGGGACTGTATGGATTCTATCTTACTCATTCATAATCAAGCCTCATTTATGTTTTA--------------------------------------------------------------------------------------------------------------------------CTTATCTTATAAATAAGAAATAAGTATAGTTTA--TTGTTTTAAATAGATACTCATTAATAACAAATTGTAATCATAAAACATTAGGATTATACTATTTATGGTTTTCATTCTTATTTGGTACATATGGATTTTTATTATCAGTTATTTTACGTACAGAATTATATTCATCATCATTAAGAATAATCGCCCAAGAAAATGTTAACTTATATAATATGATATTTACAGTTCATGGTATTATTATGATTTTCTTCAATATTATGCCTGGACTATTTGGAGGATTTGGTAACTATTTCTTACCTATTTTATGTGGATCTCCTGAATTGGCATATCCTCGTATTAATAGTATTTCATTATTATTACAACCAGTAGCATTTTTATTAATATTATTATCTACTGCTGCAGAATTTGGTGGTGGTACTGGATGGACATTATATCCTCCTTTAAGTACATCATTGATGTCACTATCTCCAGTTGCTGTTGATGTAATCGTTATTGGACTTCTAGTATCTGGTGTTGCTAGTATTATGTCATCACTAAACTTCCTAACCACTGTCTTCCATTTACGTGCTAAAGGATTAACTTTAGGTATATTAAGTGTATCAACTTGGTCCTTAATAATTACTTCTGTTATGTTATTATTTACATTACCTGTCTTAACTGGTGGTGTTTTAATGTTATTATCAGATTTACATTTTAATACATTATTCTTTGATCCAACATTTGCTGGTGATCCTATCTTATATCAACATCTATTCTGGTTCTTTGGACATCCTGAAGTATATATCTTAATCTTACCTGCATTTGGAATCATAAGTCATGTAATATCTACTAATTACTGTAGAAGTTTATTTGGTAATCAATCTATGATTCTAGCTATGGGCTGTATCGCCGTCTTAGGAAGTGTAGTATGGGCTCATCATATGTATACAACAGGTCTAGAAGTTGATACTAGAGCTTTCTTTACAGCTGCAACAATATTAATTTCAATTCCTACTGGAACTAAAGTATTTAATTGGATTTGTACATATATGAGTAGTAATTTAGGTATTGTACATAGTTCATCATTATTAGCATTATTATTTGTATGTACATTTACCTTTGGTGGTACAACTGGTGTTATCTTAGGTAATGCAGCAATTGATATTGCATTACATGATACATACTATGTAATTGCACATTTTCACTTTGTATTATCTATTGGTGCAGTTATTGCATTATTCACAACTATAGCTGCATTTCAAGAAAACTTCTTTGGTAAACATTTACGTGAAAATTCCATTATAATCTTATGGTCATTACTATTCATCGTAGGTGTTGTAATTACATTTTTACCAATGCATTTCCTTGGATTTAATGTAATGCCTAGACGTATTCCTGACTATCCAGACGCATTAAATGGTTGGAATATGATCTGTTCTATTGGATCAACTATGACTCTATTCGGATTAATAATCTTTAAATA----ATAATATTGAAGAACTTTATAACAGAACACTCATCTATTTATAGATGATCACAACAGTGGCTGAGATTGTCATCAAGGACTATCTAGTGTTCATACT--------------------------TTTATTGTTTTTAAT---AGTTTCTATTCAATTAATTTAGTTAAAACACACTTATTAAATTACCCATGTCCTTTAAATATTAACTTCTTATGGAATTATGGATTCCTTTTAGGTATCATCTTTTGTATTCAAATCTTAACTGGAGTTATCTTAGCTAGTCGTTTTACTCCAGATATTTCTTATGCTTATTATAGTATACAACATATCTTAAGAGAATTATGGAGTGGATGGTGTTTCAGATACATGCATGCTACTGGAGCATCACTAGTATTCTTCTTAACTTACTTACATATTTTAAGAGGTCTAAACTATTCATATTTATATTTACCTTTATCATGGATATCTGGTTTAGTCTTATTTGCTCTATTTATTGTAACAGCTTTCATTGGTTATGTATTACCATGGGGTCAAATGAGTTATTGGGGAGCAACCGTAATTACAAATCTTTTATCATCAATTCCATTATTAGTTGTATGGTTATGTGGTGGATATACTGTAAGTGATCCAACTATTAAAAGATTCTTTGTATTACACTTTATACTTCCATTCGTTGCATTATGTATAGTATTTATTCATATATTCTTCTTACATTTACATGGTAGCACTAATCCTTTAGGGTATGATACAGCATTTAAAATACCCTTCTATCCAAATCTATTAACTCTTGATGTAAAAGGGTTTAATAATATATTTATCTTATTTATAATACAAAGTTTATTTGGAGTAATACCATTATCTCATCCAGATAATGCAATCATGGTAAATACTTATGTAACACCTCTTCAAATTGTTCCTGAATGGTATTTCTTACCTTTTTATGCAATGTTGAAAACAATTCCTAGTAAAACAGCTGGTTTATTAATTGTTCTAGGATCATTACAATTATTATTCTTACTAGCAGAACAAAGAAGTTTAACTACTATTATACAATTTAAAATGACATTTGGTGCTAGAGATTACTCTGCTCCTATGATATGGTTTATGTGTGCATTCTATGCATTATTATGGATTGGAGCACAATTACCACAAGATATTTTCATTCTATATGGAAGATTATTTATAATCTTATTATTCTTAAGTGGATTATTCACTCTTGTACAAAGTAAAAACTCAC-----------------------------ATTACATTAAATAACACGGAGTGTTATCTTTTTAAATACGAGTGGTTAGTCGTTATGATTACAGCTCCCAAGCAAACATATTTATTGTTATA-AGGTTACGATAAGTTGATATTTCTGAATATTGAGCAGAACAATACAGACCGTAAGGTTATAATTATGA------------------------------------------------------------------TT----------------AATAGATATAG----------------------------ATATAATTATAAT-ATAGTTACCATAGCTGTTGATGGATGCTTCGAT--ATATAAATATAT--TAAGTATTAATCGAGTTAACATGCTCAAGCGCCAAA--------------ACGATATTATTACCGTACAAGCCGTTAGCAAGACATGATAGGGAGTTGACAAGTT-AAAGAAGTTCTGGTTTAAAATATAGATACGTT-AATTTAAAGTTAAGATGTATGAGATAATTATAGTACACCCTGATAGGTTTT------------------------------------------ATATGTTCGGTATTGCATGCCTGGTGTTTATTATTTAAGACGCTGACTTCCTGGCTAAACTTCCCAATTTTTATGTATCTTCCAAATAGATTTCGCAGAAAACCGTCTATATTCATGTTTGATT"/>
                            
        <sequence id="seq_FJ895307_Plasmodium_gaboni" spec="Sequence" taxon="FJ895307_Plasmodium_gaboni" totalcount="4" value="GGATAATTCTATTTATTAGGAGTCTCACACTAGCGACAATGGGGAAGTCGTTACACCGTTCATGCAGGACGGAGATTACCCGACAAGGAATTTTGCTACCTTAGGACCGTTTATA-ATACAGCCGCCGTTTAT---CGTAGATGCCGGGCAGATGTCAGTAACTTGAAATATTCATCAGAATTATCAGTGACTTGTGTTGTAACCTTACAGACGCTTCCAGTAATT----TAACTTCTTATAAATGGAAGCGCCGGTTTCCCGGGTATCCAATCCAGTGCTCCATTCAAGGCATAGAGACTCAGCCTATGTTCAACTTTGTAGAGT----------------------------------------AAGTTAATAT-------AAA----GCTTTTGGTATCTCGTAATGTAGAACAATATTGAGTTGACCGTCAAATCCTTTTCATTAAAAGAGTGG--ATTTAATGCCCAGCCAACACCATCCAATTTGATTGGGAAATATCTGTGTTACATA----TTTTTGATCCCAGGCTGGTAATTAATGTAAACTTTTAGCCCGTAAGAATAGAAACAGATGCCAGGCCAATAACTCA----------AAT-----------------------------------AGAGCTATGACGCTATCAATTTAT-GCAAGACGGACAAAAT-TTTCATAGAACTTAGTGTATCATCATCCATGCAAAGA-TAAAACGGTAGATAGGGAACAAACTGCCTCAAGACGTTCTTAACCCAGCTCACGCATCGCTTCTAACGGTGAACTCTCATTCCAATGGAACCTTGTTCAAGTTC-AAATAGATTGGTAAGGTATAGTGTTTACTATCAAATGAAACATTGTGTTCCACCGCTAGTGTTTGCTTCTAACATTCCACTTGC-TTATAACTGTATGGACGTAA-CCTCCAGGCAAAGAA----AATGACCGGTCAAAACGGAATCAATTAACTATGGATAGCTGATTCTATCAATTTATCATTACTCAAGTCAGCATAGTATATATGAAGGTT-TCTAT-GGAAACACACTTCCCTTCTCGCCA-------------TTTGATAGCGGTTAACCTTTCCTTTTCCTTACGTACTCTAGCTATGAACACAACTG-------------TATATTCG--TACAATTATTCATATATA-TATATTTGAAACAGGACATA--TATGTTCAT------------------------TTATTCAGAATAGAATAAGAACTCTACAAATAACCATATAACTTCAACAAAATGCCAATATAATATTGTAATTTGATCAGTATGTGGTACAATTATATATGATACTCC-AAAAAAACTAAAAGCCCATTCTGTATTTGTGTCATATACTTCTACCATTCTTATAAAGTAAATTATTAATAATAATAAACCTATAATTACATGAGAAAAATGTAATCCAGTTACACAATAAAATAATGTACTATATATTGTATCATTAATATAATATGAAAGATGTAAATATTCAGCAGTTTGCAATGATGCAAAACATTGACCTAAAATATACAATATAAATATAATACTGGATATTTCTAAACTCATACTTTTCTCTATAAATAATTGTAAGCATGCTGTTATACATGATGCACTAGCTAAAATAAATGTTATTGTTAGTATAAGCATTCTTGATGAGGTAATTATTATACCTTCACTACCTAAAGGATATGGTGATAAACTAA--AATGAAGAATACCCCAGAAATATGTAATAAATAATAAAGCTTCTGATATAATAATAGATAATATACCAGATGTTAAAGAGGAAAATGTAGAATATAAACTTTCTCTAATTGAATAAACAAATATGATGAAAATTAAAGGATTAAATGTAAATAATATACCTACTGAAAAATATTTTAGAGTTGTACCATATAATGATGTTATGGCAGGGTATGATACTATATGTGCTTTTATATTTGATAGATTACTAAATAAA-ATAAA--TAACATGTT------------------------------ATTTATAAGAACGGTGA--GGGAGTGTGCCGTAAACATATAACGGTAAGAAGGTTCGCCGGGGATAACAGGTTATAGTATATATAGAGCTCTAATCTTTATATACTATTGG-CACCTCCATGTCGTCTCATCGCAGCCTTGCA--------------AT------------AAACTCAAC--TTAGCGTGTATTGTTGCCTTGTACACACCGCTCGTCACGCAATACT-TATAT--AT-ATAGATA----GAACTCCAGGCGTTAACCTGTAGAGTTGAGATGGAAACAGCCGGAAAGGTAATTGTACGCCCTTAACGTATAGATTATTTATGAAATATATTAGCATGGGAC-TAA-C-AAATGTTATGTTGTTGGTTTAAGCCCTATT--ACCATACAAGAGATCGCGTACTTTGGACCGAAATAAGCTGTGAGGAAACTACATTAAAGGAACTCGACTGGCCTAC-ACT---A-----------------------------TAAGAACGAACGCTTTTAACGCCTGACATGGATGGATAATACTCGGCTCTTCCAAAGTATAACCGCTGTCGCTGGGACTGTATGGATCAAATATTTCCAATTTATATCCGAGCCTCAGATTATGTTTA-------------------------------------------------------------------------------------------------------------------------------------------------------------TTGTTTTTAATAGATATACACTTATTACAAATTGTAACCATAAAACTTTAGGATTATACTATTTATGGTTTTCATTCTTATTTGGTAGTTATGGATTTTTATTATCTGTAATATTACGTACAGAGTTATATTCTTCATCATTAAGAATTATTGCACAAGAAAATCTAAATCTATATAATATGATATTTACAATACACGGAATAATTATGATTTTCTTCAATATAATGCCTGGATTATTTGGAGGATTTGGTAATTACTTTATACCTATTCTATGTGGATCTCCTGAGTTAGCATATCCTAGAATTAATAGTATATCTCTATTATTACAACCTATTGCTTTTGTATTAGTGATCCTATCTACTGCTGCTGAATTTGGTGGTGGTACTGGATGGACTTTATATCCACCATTAAGTACATCACTAATGTCATTATCTCCGGTAGCTGTAGATGTAATTATATTAGGTTTATTAGTTTCTGGAATAGCAAGTATTATGTCTTCTTTAAATTTTATTACTACTGTAATGCATTTAAGAGCTAAAGGTTTAACACTCGGTATATTGAGTGTTTCAACATGGTCAATATTAATTACATCAGGAATGTTATTATTAACACTACCTGTCCTAACAGGAGGTGTATTAATGTTATTATCTGACTTACATTTTAATACTTTATTTTTCGATCCAACATTTGCTGGAGATCCTATATTATATCAACATTTATTCTGGTATTTTGGACATCCTGAAGTATATATTTTAATATTACCAGCATTTGGCGTTGTTAGCCACGTAATCTCTAACAATTATTGTAGAAGTTTATTTGGTAATCAATCTATGATACTTGCTATGGGTTGTATAGCTGTTCTAGGAAGTTTAGTATGGGTACATCATATGTATACTACAGGTCTAGAAGTTGATACAAGAGCTTACTTTACATCTACTACTATTTTAATTTCTATTCCTACAGGTACTAAAGTGTTTAATTGGATATGTACATATATGAGTAGTAATTTTGGTATAATTCATAGTTCTTCACTATTATCATTATTATTTATATGTACATTTACTTTTGGTGGTACAACAGGTGTAATACTAGGTAATGCAGCTATCGATATAGCATTACATGATACATATTATGTAATCGCTCACTTTCATTTTGTATTATCCATTGGTGCAATAATTGGATTATTTACAACTGTAAGTGCATTTCAAGATAATTTCTTTGGTAAAAATTTACGAGAAAACTCAGTAATAGTATTATGGTCATTGCTATTTTTCGTTGGGGTAATTCTAACCTTTTTACCTATGCACTTCTTAGGATTTAATGTAATGCCTAGACGTATTCCTGATTATCCAGACGCTTTAAATGGATGGAATATGATTTGTTCTATTGGATCAACAATGACTTTATTTGGTTTATTAATTTTTAAATA----ATACT---------ACTA---------------------------------------------------------------------------------------------------------TTTATTGTTTCTATG---AACTTTCACTCTATTAATTTAGTTAAAGCACATTTAATTAATTACCCATGTCCATTGAACATCAATTTTTTATGGAATTATGGATTCCTTTTAGGAATTATATTTTTTGTTCAAATAATTACTGGTGTATTTTTAGCAAGTCGTTATACACCAGATGTTTCATACGCATACTATAGTATACAACACATTTTAAGAGAGCTATGGAGTGGATGGGCTTTTAGATATATGCATGCAACAGGTGCATCTCTTGTATTTTTATTAACATATTTACATATTTTAAGAGGATTAAATTACTCATACATGTACTTACCATTATCATGGATATCAGGATTAATTTTATTTATGATATTTATTGTAACAGCTTTTGTTGGTTACGTACTACCATGGGGACAAATGAGCTATTGGGGTGCAACAGTAATTACTAATTTGTTATCTTCCATTCCAGTAGCTGTTATTTGGATATGTGGAGGTTATACAGTCAGTGATCCTACAATAAAACGATTTTTCGTTTTACACTTTATTTTACCATTTATTGGATTATGTATCGTATTTATACATATATTTTTCTTACATCTACATGGTAGCACTAATCCATTAGGGTATGATACAGCATTAAAAATACCCTTCTATCCAAATCTATTAAGTCTTGATGTTAAAGGATTTAATAATATTATTATTTTATTCTTAATTCAAAGTTTATTTGGAATAATACCTTTATCACATCCAGATAATGCTATTATAGTAAATACATACGTTACTCCGTCTCAAATTGTTCCTGAATGGTATTTTTTACCATTTTATGCAATGTTAAAAACAGTTCCTAGTAAACCGGCTGGGTTAGTTATTGTATTATTATCATTACAATTACTATTCTTATTAGCTGAACAAAGAAGTTTAACAACTATAATACAATTTAAAATGATTTTCGGTGCTAGAGATTATTCTGTTCCTATTATATGGTTTATGTGTGCATTCTATGCTTTATTATGGATTGGATGTCAATTACCCCAAGACATTTTCATTTTATATGGTCGATTATTTATTGTATTATTTTTCAGTAGTGGTTTATTTGTACTTGTCCATTATAAAAGAACAC--------------------------------------------------------------------------------ATTATGATTACAGCTCCCAAGCAAAC--ATATAATATTACA-AGATTGTGATAAGATGACATTTCTGAGTATTGAACGGAACAAAACAGACCGTAAGGTTATAATTATGC------------------------------------------------------------------AT-------------------TATGATAG----------------------------G-AAAATGTAAAT-ATAGTTACCATAGCTGTAGATGGATGCTTCGAT-AATA--AATATAT-TACAGTATCAATCGTATTTACATGCTCAGCCGCCAAA------AATATA--ACGATATTATTACCGTACAAGCCGTTAGCAAGACATGATAGGGAGTTGGCAAGTT-AAAGAAGTTCTGGTTTATA--ATAGATACGTT---TATAATGTTAGGATGTATGGGATACTTGTAGTACACCTTGATTGGTTTTACTTTTTAT----AT------ATTTCGAT-------------GAGTGTTCGGTATTGCATGCCTGGTGTTTTT-AATATAGACGCTGACTTCCTGGCTAAACTTCCCAT---TGATATATCTTCCAAATAGATTTCGCAGAAAACCGTCTATATTCATGTTTGATT"/>
                            
        <sequence id="seq_GQ355468_Plasmodium_billbrayi" spec="Sequence" taxon="GQ355468_Plasmodium_billbrayi" totalcount="4" value="GGATAATTCTATTTATTAGGAGTCTCACACTAGCGACAATGGGGAAGTCGTTACACCGTTCATGCAGGACGGAGATTACCCGACAAGGAATTTTGCTACCTTAGGACCGTTTATA-ATACAGCCGCCGTTTAT---CATAGATGCCGGGCAGATGTCAGTAACTTGAAATATTCATCAGAATTATCAGTGACTTGTGTTGTAACCTTACAGACGCTTCCAGTAATT----TAACTTCTTATAAATGGAAGCGCCGGTTTCCCGGGTATCCAATCCAGTGCTCCATTCAAGGCATAGAGACTCAGCCTATGTTCAACTTTGTAGAGT----------------------------------------AAGTTAAGAT-------AAA----GCTTTTGGTATCTCGTAATGTAGAACAATATTGAGTTGACCGTCAAATCCTTTTCATTAAAAGAGTGG--ATTAAATGCCCAGCCAACACCATCCAATTTGATTGGGAAATATCTGTGTTAC-ATA---TTTTTGATCCCAGGCTGGTAAAAAATGTAAACTTTTAGCCCGTAAGAATAGAAACAGATGCCAGGCCAATAACTCA----------AAT-----------------------------------AGAGCTATGACGCTATCAATTTTT-GCAAGACGGACAAATT-TTTCATAGAACTTAGTGTATCATCATCCATACAAAGG-TAAAACGGTAGATAGGGAACAAACTGCCTCAAGGCGTTCTTAACCCAGCTCACGCATCGCTTCTAACGGTGAACTCTCATTCCAATGGAACCTTGTTCAAGTTC-AAATAGATTGGTAAGGTATAGTGTTTACTATCAAATGAAACATTGTGTTCCACCGCTAGTGTTTGCTTCTAACATTCCACTTGC-TTATAACTGTATGGACGTAA-CCTCCAGGCAAAGAA----AATGACCGGTCAAAACGGAATCAATTAACTATGGATAGCTGATTCTACCAATTTATCATTACTCAAGTCAGCATAGTATATATGAAGGTT-TCTAT-GGAAACACACTTCCCTTCTCGCCA-------------TTTGATAGCGGTTAACCTTTCCTTTTCCTTACGTACTCTAGCTATGAACACAATTG-------------TATACTCG--TACAATTATTC--ATATA-TATATTTGAAACAGGACATA--TATGTTCAT------------------------TTATTCAGAATAGAATAAGAACTCTACAAATAACCATATAACTTCAACAAAATGCCAATATAATATTGTGATTTGATCAGTATATGGTATAATTATATATGATACACCAAAATAACTA-TAAACCCATTCTGTATTTGTATCATATACTTCTACCATTCTTATAAAGTAAATTATTAATAATAATAAACCTATAACTACATGAGAAAAATGTAATCCAGTTACACAATAAAATAATGTACTATATATTGTATCATTAATATAATATGAAAGATGTAAATATTCTGCTGTTTGTAATGATGCAAAACATTGACCTAAAATATACAATATAAATATAATACTGGATATTTCAAAACTCATACTTTTTTCTAAAAATAATTGTAAGCATGCTGTTATACATGATGCACTAGCTAAGATAAATGTTATTGTTAGTATTAACATTCTTGATGATGTAATTATTATACCTTCACTACCTAAAGGATATGGTGATAAACTAA--AATGAAGAATACCCCAGAAATATGTAATAAATAATAAAGCTTCTGATATAATAATAGATAATATACCTGATGTTAAAGAGGAAAATGTAGAATATAAACTTTCTCTAATTGAATAAACAAATACGATGAAAATTAAAGGATTAAATGTAAATAATATACCTACTGAAAAATATTTTAGAGTTGTACCGTATAATGATGTTAAAGCAGGGTATGATACTATGTGTGCTTTTATATTTGATAAACTACTAAATAAA-ATAAA--TAACATGTT------------------------------ATTTATAAGAACGGTGA--GGGAGTGTGCCGTAAACATATAACGGTAAGAAGGTTCGCCGGGGATAACAGGTTATAGTATATATAGAGCTCTAATCTTTATATACTATTGG-CACCTCCATGTCGTCTCATCGCAGCCTTGCA--------------AT------------AAACTCAAC--TTAGCGTGTATTGTTGCCTTGTACACACCGCTCGTCACGCAATATT-TATAA--AT-ATAGATA----GAACTCCAGGCGTTAACCTGTAGAGTTGAGATGGAAACAGCCGGAAAGGTAATTTTACGCCCTTAACGTATAGATTATTTATGAAATATATTAGCATGGGAC-TAA-A-TAATGTTATGTTGTTGGTTTAAGCCCTATT--ACCATACAAGAGATCGCGTACTTTGGACTGAATAAAGCTGTGAGGAAACTACATTAAAGGAACTCGACTGGCCTAC-ACT---A-----------------------------TAAGAACGAACGCTTTTAACGCCTGACATGGATGGATAATACTCGGCTCTTCCAAAGTATAACCGCTGTCGCTGGGACTGTATGGATCAAATATTTCCAATTTATATCCGAGCCTCAAATTATGTTTA-------------------------------------------------------------------------------------------------------------------------------------------------------------TTGTTTTTAATAGATATACACTTATTACAAATTGTAACCATAAAACTTTAGGATTATACTATTTATGGTTTTCATTCTTATTTGGTAGTTATGGATTTTTATTATCTGTAATATTACGTACAGAGTTATATTCTTCATCATTAAGAATTATTGCACAAGAAAATGTAAATCTATATAATATGATATTTACAATACACGGAATAATTATGATTTTCTTCAATATAATGCCTGGATTATTTGGAGGATTCGGTAATTACTTTCTACCTATTCTATGTGGATCTCCTGAATTAGCATATCCTAGAATTAATAGTATATCTCTATTATTACAACCTATTGCTTTTATATTAGTGATCCTATCTACTGCTGCTGAATTTGGTGGCGGTACTGGATGGACTATATATCCACCGTTAAGTACATCACTAATGTCATTATCTCCGGTAGCTGTAGATGTAATTATATTAGGTTTATTAGTTTCTGGAGTAGCAAGTATTATGTCTTCTTTAAATTTTATTACTACTGTAATGCATTTAAGAGCTAAAGGTTTAACACTCGGTATATTAAGTGTTTCAACATGGTCAATATTAATTACATCAGGAATGTTATTATTAACACTACCTGTGTTAACTGGAGGTGTATTAATGTTATTATCTGACTTACATTTTAATACTCTATTTTTCGATCCTACATTTGCTGGAGATCCTATATTATATCAACATTTATTCTGGTTTTTTGGTCATCCTGAAGTATATATTTTAATATTACCAGCATTTGGTGTCGTTAGTCACGTAATCTCTAACAATTATTGTAGAAGTTTATTTGGTAATCAATCTATGATACTTGCTATGGGTTGTATAGCTGTTCTAGGAAGTTTAGTATGGGTACATCATATGTATACTACAGGTCTAGAAGTTGATACAAGAGCTTACTTTACATCTACTACTATTTTAATTTCTATTCCTACTGGTACTAAAGTGTTTAATTGGATATGTACATACATGAGTAGTCATTTTGGTATAATTCATAGTTCTTCACTATTATCATTATTATTTATATGTACATTTACTTTTGGTGGTACAACAGGTGTAATACTAGGTAATGCAGCTATCGATATAGCATTACATGATACATATTATGTAACCGCTCACTTTCATTTTGTATTATCCATTGGTGCAATAATTGGATTATTTACAACTGTAAGTGCATTTCAAGATAATTTCTTTGGTAAAAATTTACGAGAAAACTCAGTAATAGTATTATGGTCATTACTCTTTTTCGTTGGTGTAATTCTAACCTTTTTACCTATGCACTTCTTAGGATTTAATGTAATGCCTAGACGTATTCCTGATTATCCAGACGCTTTAAATGGATGGAATATGATTTGTTCTATTGGATCAACAATGACTTTATTTGGTTTATTAATTTTTAAATA----ATACT---------ACTA---------------------------------------------------------------------------------------------------------TTTATTGTTTCTATG---AACTTTTACTCTATTAATTTAGTTAAAGCACATTTAATTAATTACCCATGTCCATTGAATATAAATTTTTTATGGAATTATGGATTCCTTTTAGGAATTATATTTTTTGTTCAAATTATTACTGGTGTATTTTTAGCAAGTCGTTATACACCAGATGTTTCATACGCATACTATAGTATACAACACATTTTAAGAGAGCTATGGAGTGGATGGGCTTTTAGATATATGCATGCAACAGGTGCATCTCTTGTCTTTTTATTAACATATTTACATATTTTAAGAGGATTAAATTACTCATACATGTACTTACCATTATCCTGGATATCAGGATTAATTTTATTTATGATATTTATTGTAACAGCTTTTGTTGGTTACGTACTACCATGGGGACAAATGAGCTATTGGGGTGCAACAGTAATTACTAATTTGTTATCTTCCATTCCAGTAGCAGTTATTTGGATATGTGGAGGTTATACAGTTAGTGATCCTACAATAAAACGATTTTTCGTTTTACACTTTATTTTACCATTTATTGGATTATGTATCGTATTTATTCATATATTTTTCCTACATCTACATGGTAGCACAAATCCATTAGGGTATGATACAGCACTAAAAATACCCTTCTATCCAAATCTATTAAGTCTTGATGTTAAAGGATTTAATAATGTTATTATTTTATTTTTAATTCAAAGTTTATTTGGGATAATACCTTTATCCCATCCAGATAATGCTATTATAGTAAATACATACGTTACTCCGTCTCAAATTGTTCCTGAATGGTATTTTTTACCATTTTATGCAATGTTAAAAACAGTTCCTAGTAAACCGGCAGGGTTAGTTATTGTATTATTATCATTACAATTACTATTCTTATTAGCTGAACAAAGAAGTTTAACAACTATAATACAATTTAAAATGATTTTCGGTGCTAGAGATTATTCAGTTCCAATTATATGGTTTATGTGTGCATTCTATGCTTTATTGTGGATTGGATGTCAATTACCCCAAGACATTTTCATTTTATATGGTCGATTATTTATTGTATTATTTTTCAGTAGTGGTTTATTTGTACTTGTCCATTATAAAAGAACAC--------------------------------------------------------------------------------ATTATGATTACAGCTCCCAAGCAAAC--ATATAATATTACA-AGATTGTGATAAGATGACATTTCTGAGTATTGAACGGAACAAAACAGACCGTAAGGTTATAATTATGT------------------------------------------------------------------AT-------------------TATGATTG----------------------------G-AAAATGTAAAT-ATAGTTACCATAGCTGTAGATGGATGCTTCGAT-AATA--AATATAT-TACAGTATCAATCGTATTTACATGCTCAGCCGCCAAA------AATATA--ACGATATTATTACCGTACAAGCCGTTAGCAAGACATGATAGGGAGTTGGCAAGTT-AAAGAAGTTCTGGTTTATA--ATAGATACGTT---TATAATGTTAGGATGTATGGGATACTTGTAGTACACCTTGATTGGTTTTACT--TTTT--------------ATAGATTTCGAT-------GAGTGTTCGGTATTGCATGCCTGGTGTTTTT-AATATAGACGCTGACTTCCTGGCTAAACTTCCCAT---TGATATATCTTCCAAATAGATTTCGCAGAAAACCGTCTATATTCATGTTTGATT"/>
                            
        <sequence id="seq_GQ355478_Plasmodium_billcollinsi" spec="Sequence" taxon="GQ355478_Plasmodium_billcollinsi" totalcount="4" value="GGATAATTCTATTTATTAGGAGTCTCACACTAGCGACAATGGGGAAGTCGTTACACCGTTCATGCAGGACGGAGATTACCCGACAAGGAATTTTGCTACCTTAGGACCGTTTAAA-ATACAGCCGCCGTTTAT---CATTGATGCCGGGCAGATGTCAGTAACTTGAAATATTCATCAGAATTATCAGTGACTTGTGTTGTAACCTTACAGACGCTTCCAGTAATT----TAACTTCTTATAAATGGAAGCGCCGGTTTCCCGGGTATCCAATCCAGTGCTCCATTCAAGGCATAGAGACTCAGCCTAAGTTCAACTTTGTAGAGT--------------------------------------AATA-TTTTAAT-------AAG----GCTTTTGGTATCTCGTAATGTAGAACAATATTGAGTTGACCGTCAAATCCTTTTCATTAAAAGAGTGG--ATTAAATGCCCAGCCAACACCATCCAATTTGATTGGGAATCATCTGTGTTAC-AAA---TTTTTGATCCCAGGCTGGTAAAAAATGTAAACTTTTAGCCCAAAAGAATAGAAACAGATGCCAGGCCAATAACTCA---------AAAT-----------------------------------AGAGCTATGACGCTATCACTTTTTAGCAAGACGGATAAATT-TTTCATAGAACTTAACGTATCATCATCCATACAAAGA-TAAAACGGTAGATAGGGAACAAACTGCCTCAAGACGTTCTTAACCCAGCTCACGCATCGCTTCTAACGGTGAACTCTCATTCCAATGGAACCTTGTTCAAGTTC-AAATAGATTGGTAAGGTATAGTGCTTACTATCAAATGAAACAACGTGTTCCACCGCTAGTGTTTGCTTCTAACATTCCACTTGC-TTATAACTGTATGGACGTAA-CCTCCAGGCAAAGAA----AATGACCGGTCAAAACGGAATCAATTTACTATGGATAGCTGATACTATCAATTTATCATTACTCAAGTCAGCATAGTATATATGAAGGTT-TCTAT-GGAAACACACTTCCCTTCTCGCCA-------------TTTGATAGCGGTTAACCTTTCCTTTTCCTTACGTACTCTAGCTATGAACACAATTG-------------TATATTCG--TACAATTATTC--ATATA-TATATTTGAAACAGGACATA--TGTGTTCAT------------------------TTATTCAGAATAAAATAAGGACTCTATAAATAACCATACTAATTCAGCAAAATGCCAATATAAAATTGTAATTTGATCAGTATGAGGTATGATAATGTATGATATTCCAAAAGAACTAGCA-AACCACTCTGTGTTTGTTTCGTATACTTCTACTATTCTTATAAAGTATATTAATAATAATATTAACCCTATTATTACATGAGAAAAATGTAATCCAGTGACTAAATAAAATAGTGTACTATATATATTATCATTTATATAGTATGACAAATGCAAATATTCTGTAGTCTGTAATGATGCAAAGCATTCACCTAATAAATATAATATACATATTATACTTGATACTTCAAAACTCATTCCTTTTTCTAAATAGATTTGTAAACATGCGGTAATACATGATGCACTAGCTAATATAAATGTAATTGTTAAGATTAACATTCTGGATGAAGTAATAACAATTCCTTCATTACTTAATGGACATGGTGATAAACTAA--AATGTAATATGCCCCAAAAATATGTAATAAATAGTAAAGCTTCGGATATAATGATAGAGATCATACCTGATGTTAAAGATGAAAATGTAGAATAAAAACTTTCTCTAATAGAATAAACAAATATTAATAAGATAATAGGATTAAAGGTAAATAATATTCCTATAGAAAAATATTTTAAAGATGTACCGTATAATGATGTTAATGTAGGATATGAAACTAAATGTGCTTTTATATTTGATAGGTTACTAAATAAA-ATAAACTTA-----T-------------------------------ATTTATAAGAACGGTGA--GAGAATGTGCCGTAAACATATAACGGTAAGAAGGTTCGCCGGGGATAACAGGTTATAGTATATATAGAGCTCTAATCTTTATATACTATTGG-CACCTCCATGTCGTCTCATCGCAGCCTTGCA--------------AT------------AAATCATAC--TTAGCGTGTATTGTTGCCTTGTACACACCGCTCGTCACGCAA-----TATTAATAT-ATACAGTATA-GAACTCCAGGCGTTAACCTGTAGAGTTGAGATGGGAACAGCCGGAAAGGTAATTTTACGCCCTTAACGTAAAGATCATTTATGAAATAGATTAGCATGGGAC-TAA-A-AAATGTTATGTTGTTGGTTTAAGCCCTATT--ACCATACAAGAGATCGCGTACTTTGGACCGAATAAAGCTGTGAGGAAACTACATTAAAGGAACTCGACTGGCCTAC-ACT---A-----------------------------TAAGAACGAACGCTTTTAACGCCTGACATGGATGGATAATACTCGACTCTTCCAAAGTATAACCGCTGTCGCTGGGACTGTATGGATCAAATATTTCCCATTTATATCCGAGCCTCATATATTTTTTA-------------------------------------------------------------------------------------------------------------------------------------------------------------TTGTTTTAAATAGATATTCACTTATTACAAATTGTAACCATAAAACTTTAGGATTATACTATTTATGGTTTTCATTTTTATTCGGTAGTTATGGATTTTTATTATCTGTAATATTACGTACAGAATTATACTCTTCATCTTTAAGAATAATTGCACAAGAAAATGTAAATCTATATAATATGATATTTACAATACACGGGATAATTATGATTTTCTTTAATATAACGCCTGGATTATTTGGAGGATTCGGTAATTATTTCCTACCTATTCTATGTGGATCTCCTGAATTAGCATATCCTAGAATTAATAGCATATCTTTATTATTACAACCAATTGCTTTTATATTAGTTATATTATCTACTGCTGCAGAATTTGGGGGTGGAACAGGATGGACTTTATATCCACCATTAAGTACATCTCTAATGTCATTATCTCCTGTTGCTGTGGATGTAATAATTCTAGGTTTATTAGTATCTGGAATTGCTAGTATTATGTCTTCATTAAACTTTATTACTACAGTAATGCATTTAAGAGCAAAAGGATTAACACTTGGTATACTAAGTGTTTCAACATGGTCATTATTAATAACATCATTAATGTTGTTATTAACATTACCTGTCTTAACCGGAGGAGTACTAATGTTATTATCAGATTTACATTTTAATACTTTATTTTTTGATCCTACATTTGCAGGAGATCCTATATTATATCAACATTTATTCTGGTTTTTCGGACATCCTGAAGTATACATTTTAATACTACCTGCTTTTGGAGTAGTTAGTCATGTCATATCTACTAATTATTGCAGAAGTTTATTTGGTAATCAATCTATGATACTTGCTATGGGATGCATCGCTGTTTTAGGAAGCCTAGTATGGGTACATCATATGTACACTACAGGTTTAGAAGTTGATACTAGAGCTTATTTTACTTCTACTACCATTTTAATATCAATACCTACTGGTACAAAAGTATTTAACTGGATATGTACATATATGAGTAGTAATTTAGGTATGATACACAGCTCTTCATTATTGTCATTATTATTTATATGTACATTTACATTTGGAGGTACTACTGGTGTTATGCTAGGTAATGCAGCTATCGATGTAGCACTACATGATACATATTACGTTATTGCTCATTTCCATTTTGTATTATCAATTGGTGCAATAATTGGATTGTTTACAACTGTAAGTGCATTTCAAGATAGTTTCTTTGGTAAATGTTTACGTGAAAATTCTGTTATAATATTATGGTCAATGTTATTTTTCGTAGGTGTTATATTAACATTTTTACCTATGCATTTTTTAGGATTTAATGTAATGCCTAGACGTATTCCTGATTATCCAGACGCTTTAAATGGATGGAATATGATTTGTTCTATTGGGTCAACAATGACTTTATTTGGTTTATTAATTTTTAAATA----ATACT---------ACTA---------------------------------------------------------------------------------------------------------TTTATTGTTTTTATG---AACTTTTACTCTATTAATCTAGTTAAAGCACATTTAATAAATTACCCATGTCCATTGAATATAAACTTTTTATGGAATTATGGATTCCTATTAGGAATAATATTTTTTATTCAAATCATAACTGGTGTATTTTTAGCAAGTCGTTATACACCAGATGTTTCATATGCATATTATAGTATACAACACATTTTAAGAGAATTATGGAGTGGATGGTGTTTTAGATATATGCATGCAACAGGTGCTTCTCTTGTATTTTTATTAACATATTTACATATTTTGAGAGGATTAAATTATTCCTATATGTATTTACCATTATCATGGATATCAGGATTAATTTTATTTATGATATTTATTGTAACTGCTTTCGTAGGTTACGTTTTACCATGGGGTCAAATGAGTTATTGGGGTGCAACAGTAATTACTAACTTATTATCCTCTATTCCAGTAGCAGTTATTTGGATATGCGGAGGATATACTGTAAGTGATCCTACAATAAAACGATTTTTTGTTTTACATTTTATCTTACCATTTATTGGATTATGTATTGTATTTATACATATATTTTTCTTACATTTACATGGTAGCACAAATCCTTTAGGGTATGATACAGCATTAAAAATACCCTTTTATCCAAATCTATTAAGTCTTGACGTCAAAGGATTTAATAATGTAATAATTTTATTTATAATTCAAAGTTTATTTGGAATTATACCTTTATCACATCCAGATAATGCTATTGTAGTAAATACATACGTTACTCCATCTCAAATAGTACCAGAATGGTACTTTCTACCATTTTATGCAATGTTAAAAACTGTTCCAAGTAAACCAGCAGGTTTAGTAATTGTATTATTATCATTACAATTATTATTCTTATTAGCAGAACAAAGAAGTTTAACAACTATAATTCAATTTAAAATGACTTTTGGCGCTAGAGATTATTCTGTTCCTATCGTATGGTTTATGTGTGCATTCTATGCTTTATTATGGATTGGATGTCAATTGCCACAAGATATTTTCATTTTATATGGTCGATTATTTATTGTATTATTTTTTAGTAGTGGACTATTTGTACTTGTTCATTATAAAAGAACAC--------------------------------------------------------------------------------ATTATGATTACAGCTCCCAAGCAAAC--ATATAGTATTACA-AGATTGTGATAAGATGACATTTCTGAGTATTGAGCGGAACAAAGCAGACCGTAAGGTTATAATTATGT------------------------------------------------------------------AT-------------------TATGATTG----------------------------G-AGAATGTAATA-ATAGTTACCATAGCTGTAGATGGACGCTTCGAT--ATAT-AAAATAT-TACAGTATCAATCGTATTTACATGCTCAGCCGCCAAA-----AACTATA--ACGATATTATTACCGTACAAGCCGTTAGCAAGACATGATAGGGAGTTGGCAAGTT-AAAGAAGTTCTGGTTTATA--ATAGATACGTT---ATTAATGTTAGGATGTATGGGATATTTGTAGTACACCTTGATTGGTTTTACT--ATTT--TTAT------TTATCGAT-------------AAGTGTTCGGTATCGCATGCCTGGTGTTTTT-AATATAGACGCTGACTTCCTGGCTAAACTTCCCAA---TGATATATCTTCCAAATAGATTTCGCAGAAAACCGTCTATATTCATGTTTGATT"/>
                            
        <sequence id="seq_HQ712051_Plasmodium_atheruri" spec="Sequence" taxon="HQ712051_Plasmodium_atheruri" totalcount="4" value="GGATAATTCTATTTATTAGGAGTCTCACACTAGCGACAATGGGGAAGTCGTTACACCGTTCATGCAGGACGGAGATTACCCGACAAGGAATTTTGCTACCTTAGGACCGTTTATG-ATACAGCCGCCGTTTAT---CATTGATACCGGGCAGATGTCAGTAACTTGAACTATTCATCAGAATTATCAGTGACTTGTGTTGTAACCTTACAGACGCTTCCAGTATT-----TAACTTCTTATAAATGGTAGCGCCGGTTTCCCGGGTATCCAATCCAGTGCTCCATTCAAGGCATAGAGACTCAGCCTATGTTCAACTTTGTAGGAT---------------------------------------------------------AAA----GCTTTTGGTATCTCGTAATGTAGAACAATAATAGGTTGACCGTTAAATCCTTTTCATTAAAAGAATGG---AGAAATGCCCAGCCAACACCATCCAATTTGATTGGGAATTATCTGTGTTACAATA-C-TTTTTGATCCCAGGCTGGTAAAAAATGTTAACTTTTAGCC-AAAAGAATAGAAACAGATGCCAGGCCAAAAACCTA---------AATT-----------------------------------AGAGCTATGACGCTATCGATTTG--ACAAGGCAGATAAATTCTTTCATAGAACTT-ACGTATCATCAACCATACAAAGA-TAAAACGGTAGATAGGGAACAAACTGCCTCAAGACGTTCTTAACCCAGCTCACGCATCGCTTCTAACGGTGAACTCTCATTCCAATGGAATCTTATTCAAATTC-AAATAGATTGGTAAGGTATAACGCTTACTATCGAATGAAACAATGTGTTCCACCGCTAGTGTTTGCTTCTAACATTCCACTTGC-TTATAACTGTATGGACGTAA-CCTCCAGGCAAAGAA---TAATGACCGGTCAAAACGGAATCAGTTAACTATGGATAGCTGATACTAACAATTTATCATTACTCAAGTCAGCATAGTCTATATGAAGGTT-TCTAT-GGAAACACACTTCCCTTCTCGCCA--------------TTGATAGCGGTTAACCTTTCCTTTTCCTTACGTACTCTAGCTTTATACACAAAT--------------ATGTATTG--TCTAATC---T--AGACAGTATAATCGAAACAGGACATA--TATGTT---------------------------CTATTCTGAATAAAAAAAGAACTCTATAAATAACCATACTATTTCAACAAAATGCCAATATAAAATAGTCATTTGATCAGTATGAGTAAAAATAACATAAGATATTCCTATATA-TGAATAAGACCATTCAGTATTTACATCATATTGTTCTACTATTCTTATAAAGTATATTAATAATAATATTAATCCAACAATAACGTGTGTAAAATGTAAACCAGTTACACAATAAAATAATGTTCCTAATACAGCATCATTAATATAATAACTTAAATGTAAATATTCAGTAGTTTGTAATGATGCAAAACATTCACCTAATAAATAAATAATACATACAATACTTGATATTTCAAAACTCATTCCTTTTTCTATAAGAAACTGTAAGCATGCAGTCATACATGATGCACTTGCTAATATAAAAGTTATTGATAATATTAACATTCTAGATGATGTAATTATTATTCCTTCATCATATAATGGATAAGGAGATAAACAAA--AATGTAATATTCCCCAAAAATAAGTTATAAATAATAAAGCTTCTGATATAATAATAGATAACATTCCAGATATTAAAGAAGAAAATGTAGAATATAAACTTTCTCTAATAGAATATACAAATATTAATAATATAATTGGATTAAATATAAATAAAATTCCAACTGAAAAATATTTTAAAGATGTTCCATATAATGATGCTAATGATGGATAAGATACTAAATGTGCTTTTATATTATTAAAATTACTAAATACA-ATAAA--TA-----T-------------------------------ATTTATAAGAACGGTTATTATT--TGTACCGTTAACATATAACGGTAAGAAGGTTCGCCGGGGATAACAGGTTATAGTATATATAGAGCTCAAATCTTTATATACTATTGG-CACCTCCATGTCGTCTCATCGCAGCCTTGCA--------------AT--------AAATAAAGTAAAT--ATAGCGTGTATTGTTGCCTTGTACACACCGCTCGTCACGCAAAT---TATTAT-AT-TTTG-TAAA--GAACTCCAGGCGTTAACCTGTAGAGTTGAGATGGAAACAGCCGGAAAGGAAATATTACGTCC-AAACGATAAGATTATATATGAAATATACTAGCATGGGAC-TAA-A-AAATGTTATGTTGTTGGTTTAAGCCCTTTT--ACCATACAAGAGATCGCGTACTTTGGACCGAAAAAAGCTGTGAGGTAACTACATTAAAGGAACTCGACTGGCCTAC-TAT---T-----------------------------TAAGAACGAACGCTTTTAACGCCTGACATGGATGGATAATACTCGACTTTTCCAAAGTATAACCGCTGTCGCTGGGACTGTATGGATCGAATCTTACTTATTCATCTCCAAGCCTCAAATATATTTTA-------------------------------------------------------------------------------------------------------------------------------------------------------TTTT--TTGTTTTAAATAGATATGCACTTATTACAAACTGTAACCATAAAACTTTAGGTTTATACTATTTATGGTTTTCATTCTTATTTGGTATATATGGTTTCTTATTATCTGTTATTTTACGTACAGAATTATATTCTTCATCTTTAAGAATAATAGCACAAGAAAATGTAAATCTATATAATATGATATTTACAATTCACGGAATTATTATGATATTCTTTAATATAATGCCTGGACTATTTGGAGGATTTGGTAATTATTACTTACCTATTTTATGTGGATCATCTGAATTAGCATATCCTAGAATAAATAGTATATCTTTATTATTACAACCTATTGCATTTATATTTGTAATACTATCTACAGCTGCAGAATTCGGTGGTGGAACTGGATGGACTTTATATCCACCATTAAGTACATCTTTAATGTCATTATCTCCTGTTGCTGTAGATGTTATTATAGTTGGTCTTTTAGTTTCAGGTATTGCTAGTATTATGTCTTCTTTAAATTTTTTAACTACTGTAGTACATCTAAGAGCTAAAGGATTATCTTTAGGTGTTTTAAGTGTATCTACATGGGCATTAATAATAACATCAGTAATGTTACTATTAACTTTACCAGTTTTAACTGGTGGTGTATTAATGTTATTATCAGATTTACATTTTAATACATTATTTTTTGATCCAACTTTTGCAGGAGATCCTATATTATATCAACATTTATTCTGGTTTTTTGGTCATCCAGAAGTATATATTCTAATATTACCAGCATTTGGTATTATTAGTCATGTTATATCTACAAATTATTGTAGAAGTTTATTTGGTGACCAATCTATGATTTTAGCTATGGGATGTATAGCTATATTAGGAAGTGTTGTATGGGTACATCATATGTATACTACAGGTTTAGAAGTAGATACAAGAGCTTTTTTTACATCTACAACAATATTAATTTCTATTCCAACTGGTACAAAAGTATTTAACTGGTTATGTACATATATGAGTTCAAATTTTAATATAACACATAGTTCATCATTATTATGTTTATTATTTATATGTACATTTACCTTTGGAGGAAGTACAGGTGTCATATTAGGAAACGGTGCAATTGATATAGCATTACATGATACTTATTATGTTATTGCACATTTTCATTTTGTTTTATCTATTGGTGCAATCATAGCATTATTTACATTTGTAAGTTTTTTCCAAGAATCATTCTTTGGTAAAACATTACGAGAAAATACAATTATTGTATTATGGTCAATTTTATTTTTTATAGGAGTAGTACTTACTTTCTTACCAATGCATTTTCTTGGATTTAATGTAATGCCTAGACGTATTCCTGATTATCCAGACGCTTTAAATGGGTGGAATATGATATGTTCAATTGGATCAACAATGACTTTATTTGGATTATTAATTTTTAAATA----ATATT-------ATATTTATATA----------------------------------------------------------------------------------------------------CTTCTTGTTTATATG---AATTATAATTCAATTAATTTAGTAAAAACACATTTAATTAATTACCCATGTCCATTAAATATTAATTTCTTATGGAATTATGGTTTTCTTTTAGGAATAATATTTTTTATTCAAATATTAACAGGTGTCTTTTTAGCAAGTCGTTACTCTCCTGAAATATCATATGCTTACTATAGTATCCAACACATTCTAAGAGAATTATGGAGTGGATGGTGTTTTAGATATATGCATGCTACTGGTGCATCACTTGTATTCTTCTTAACTTATTTACATATTTTAAGAGGATTAAATTATTCATACTTATATCTACCTTTATCATGGATCTCAGGACTAATTATTTTTGCATTATTTATAGTAACAGCTTTTATAGGTTATGTTTTACCTTGGGGACAAATGAGTTATTGGGGTGCAACAGTTATAACTAACTTATTATCTGGTATACCATCATTAGTAATTTGGTTATGTGGAGGATACAGTGTCAGTGATCCAACAATCAAAAGATTTTTTGTATTACATTTTATATTACCATTTGTAGCTTTATGTATTGTATTTATACATATTTTCTTTTTACATTTACATGGTAGCACTAATCCTTTAGGGTATGATACAGCATTAAAAATACCCTTTTATCCAAATCTATTAAGTCTTGACGTAAAAGGATTTAATAATATATTAATATTATTTTTAATACAAAGTATTTTTGGAATTTTACCATTATCACATCCAGATAATGCTATAATTGTTAATACATATGTCACACCATTACAAATAGTTCCAGAATGGTATTTCTTACCATTTTATGCAATATTAAAATCAATTCCTAGTAAAAATGCTGGTCTAGTTATTGTTATGGCATCTTTACAATTATCATTTTTATTAGCTGAACAAAGAAATTTAACAACTATTATACAATTTAAAATGATTTTTAGTGCTAGAGAATATTCAGTTCCTATGATATGGTTTATGTGTTCATTCTATGCTTTATTATGGATAGGATGTCAATTACCACAAGATATATTCATTTTATATGGTAGATTATTTATAATACTATTTTTCTCTAGTGGTTTATTCTCACTTGTTAAATACAAAAAAACAC--------------------------------------------------------------------------------ATTATGATTACAGCTCCCAAGCAAAC--ATATA--ATTACA-AGGCTACGATAAGACGATAATTCTGAATATTGAGCAGAACAATACAGACCGTAAGGTTATAATTATGT------------------------------------------------------------------TC-------------------AAAGTTTG----------------------------G-ATAATATAAAT-ATAGTTACCATAGCTGTTGATGGATGCTTCGATATATAT-ATTATAT-TAAAGTATTAATCGAGTTAACATGCTCAATCGCCAAA-----------A--ACGATATTATTACCGTACAAGCCGTTAGCAAGACATGATAGGGAGTTGACAAGTT-AAAGAAGTTCTGGTTTAAA--ATAGATACGTT---TTTAAAGGTAGGATGTATGGGATAATTGTAGTACACCTTAATTGGTTTAACT--TTTA-ATGTA------ATATAGAT---GAA-------TAATGTTCGGTATTGCATGCCTGGTGTTTTT--AATAAGACGCTGACTTCCTGGCTAAACTTCCCAA---TGATGTATCTTCCAAATAGATTTCGCAGAAAACCGTCTATATTCATGTTTGATT"/>
                            
        <sequence id="seq_HQ712052_Plasmodium_ovale_curtisi" spec="Sequence" taxon="HQ712052_Plasmodium_ovale_curtisi" totalcount="4" value="GGATAATTCTATTTATTAGGAGTCTCACACTAGCGACAATGGGGAAGTCGTTACACCGTTCATGCAGGACGGAGATTACCCGACAAGGAATTTTGCTACCTTAGGACCGTTTACG-ATACAGCCGCCGTTTAT---CATTGATGCCGGGCAGATGTCAGTAACTTGAACTATTCATCGGAATTATCAGTGACTTGTGTTGTAACCTTACAGACGCTTCCAGATAT-----TAACTTCTTATAAATGGTAGCGCCGGTTTCCCGGGTATCCAATCCAGTGCTCCATTCAAGGCATAGAGACTCAGCCTGTGTTCAACTTTGTAGGAA---------------------------------------------TTATT-------ATA----GCTTTTGGTATCTCGTAATGTAGAACAATAATGGGTTGACCGTCAAATCCTTTTTATTAAAAGAGTGG----AAAATGCCCAGCCAACACCATCCAATTTGATTGGGAATTATCTGTGTTACAATA-C-TTTTTGATCCCAGGCTGGTAAAAAATGTAAACTTTTAGCCCAATAGAATAGAAACAGATGCCAGGCCAATAACCAA----------ATT-----------------------------------AGAGCTATGACGCTATCATTTTG--ACAAGGCAGATAAATTCTTTCATAGAACTTAACGTATCATCATCCATACATAAA-TAAAACGGTAGATAGGGAACAAACTGCCTCAAGACGTTCTTAACCCAGCTCACGCATCGCTTCTAACGGTGAACTCTCATTCCAATGGAACCTTGTTCAAGTTC-AAACAGATTGGTAAGGTATAGCGTTTACTATCGAATGAAACAATGTGTTCCACCGCTAGTGTTTGCTTCTAACATTCCACTTGC-TTATAACTGTATGGACGTAA-CCTCCAGGCAAAGAA---TAATGACCGGTCAAAATGGAATCAATTAACTATGGATAGCTGATACTAACTATTTATCATTACTCAAGTCAGCATAGTCTATATGAAGGTTTTCTAT-GGAAACACACTTCCCTTCTCGCCA-------------TTTGATAGCGGTTAACCTTTCCTTTTCCTTACGTACTCTAGCTATTTACACAAATA-------------TATTATTG--TCAAATA---T--AAGTACTTTAATCGAAACAGGACATA--TATGTTACA------------------------TTATTCAGAATAGAATAAGAACTCTATAAATAACCATATTATTTCTATAAAATGCCAATATAATATTGTTATTTGATCAGTATGAGGTAAAATAACATATGATATACC-ATATAGTGAATATGACCATTCGTTATTAGTATCATAAACTTCAACCATTCTTATAAAGTATATCATTAATAAAAATAAACCAACAATAACATGTGAAAAATGTAAACCTGTAACACAATAAAATAATGTACCAGATATAGCATCATTAATATAATATCCTAAATGTAAATATTCAGTAGTTTGTAATGATGCAAAACATTCTCCAAGGAAATAAATTATAAATATAATACTTGATATTTCTAAACTCATTCCTTTTTCTATAAGAAATTGTAAACATGCTGTCATACATGATGCACTTGCTAATATAAATGTAATAGTTAAAATTAACATTCTTGATGAAGTTAAAATTATACCTTCATTATATAAAGGAGATGGAGATAAACTAA--AATGTAATATACCCCAAAAATATGTAATAAATAATAAAGCTTCAGATATAGTTATAGATAACATACCAGATATTAATGATGAAAATGTAGAATATAAACTTTCTCTAATTGAATATACAAATATAATTAAAATAATAGGATTAAAAGTAAATAAAATACCAACTGAAAAATATTTTAAAGATGTTCCATATAATGATGCTATGGAAGGATAAGATATTAAATGTGCTTTTACATTATTATAGTTATTAAATATA-AAAAA--TA-----T-------------------------------ATTTATAAGAACGGTGA--TTTTGTGTGCCGTTAACATATAACGGTAAGAAGGTTCGCCGGGGATAACAGGTTATAGTATATATAGAGCTCAAATCTTTATATACTATTGG-CACCTCCATGTCGTCTCATCGCAGCCTTGCA--------------AT--------AAATTAAACTCAT--ATAGCGTGTATTGTTGCCTTGTACACACCGCTCGTCACGCAAAATT-TATATT-TC-AAAGATAGA--GAACTCCAGGCGTTAACCTGTAGAGTTGAGATGGAAACAGCCGGAAAGGTAATATTACGTCC-AAACGATAAGAATATATATGAAATATACTAGCATGGGAC-TAA-A-AAATGGTATGTTGTTGGTTTAAGCCCTTTT--ACCATACAAGAGATCGCGTACTTTGGACTGAATAAAGCTGTGAGGAAACTACATTAAAGGAACTCGACTGGCCTAC-ATA---A-----------------------------TAAGAACGAACGCTTTTAACGCCTGACATGGATGGATAATACTCGACTTTTCCAAAGTATAACCGCTGTCGCTGGGACTGTATGGATCGAATCTTACTTATTCATCTCCAAGCCTCATTTATAATTTA-------------------------------------------------------------------------------------------------------------------------------------------------------TTTT--TTGTTTTTAATAGATATGCACTTATTACAAATTGTAATCATAAAACTTTAGGATTATACTATTTATGGTTTTCATTTTTATTTGGTAGTTATGGTTTTTTACTATCTGTTATTTTACGTACTGAATTATACTCTTCATCTCTAAGAATCATAGCTCAAGAAAATGTTAACTTATATAATATGATATTTACAATTCATGGAATTATTATGATATTTTTCAATATAATGCCTGGATTATTTGGAGGATTTGGTAACTATTTTTTACCTATTTTATGTGGATCACCGGAACTTGCATATCCAAGAATAAATAGTATTTCTTTATTATTACAACCTATTGCTTTTATATTAGTTATACTATCTACAGCCGCAGAATTTGGAGGAGGTACAGGATGGACTTTATATCCACCATTAAGTACTTCACTAATGTCTTTATCTCCAGTTGCTGTAGATGTAATTATTCTTGGTCTTTTAGTATCAGGAATTGCTAGTATTATGTCTTCTTTAAACTTTATTACTACAGTAATGCATTTAAGAGCTAAAGGTTTAACACTAGGTATTTTAAGTGTATCTACATGGTCATTAATTATTACATCAATAATGTTATTATTAACATTACCAGTTTTAACAGGTGGTGTTTTAATGTTACTATCAGATTTACATTTTAATACATTACTTTTTGATCCTACATTTGCTGGTGATCCTATATTATATCAACATCTATTCTGGTTCTTTGGACATCCTGAAGTATATATTTTAATATTACCAGCTTTTGGTGTAATAAGTCATGTAATATCTACAAATTATTGTAGAAGTTTATTTGGTAATCAATCTATGATTTTAGCTATGAGTTGTATTGCTATATTAGGAAGTGTAGTATGGGCTCATCATATGTATACCACAGGTTTAGGGGTAGACACTAGAGCTTTTTTTACATCTACAACAATATTAATATCAATTCCTACAGGAACTAAAGTTTTTAATTGGATATGTACATATATGGGTAGTAATTTTGGTATTACTCATAGTTCATCTTTATTATCATTATTATTTATATGTACATTTACTTTCGGAGGAACTACAGGTGTTATTTTAGGTAATGCAGCTATTGATATAGCATTACATGATACATATTATGTAATTGCTCATTTCCATTTTGTATTATCTATTGGTGCCATTATAGGATTATTTACAACAGTAAGTGCTTTTCAAGAAAACTTTTTTGGTAAACATTTACGAGAAAATTCAATAATTATATTATGGTCAATTTTATTCTTTATAGGAGTTGTATTAACATTTTTACCTATGCATTTCCTTGGATTTAATGTAATGCCTAGACGTATTCCTGATTATCCAGACGCTTTAAATGGATGGAATATGATTTGCTCAATTGGATCAACAATGACTTTATTTGGTTTATTAATTTTTAAATAATATATATA----------------------------------------------------------------------------------------------------------------------TTTTTTGTTTATATG---AATTATAATTCTATTAACTTAGCAAAAGCACATTTATTAAATTATCCATGCCCATTAAATATTAATTTCTTATGGAATTATGGATTCCTTTTAGGAATTATATTCTTTATACAAATATTAACAGGTGTATTTTTAGCAAGTCGTTATACTCCTGAAATATCTTACGCATATTATAGTATACAACATATATTAAGAGAATTATGGAGTGGATGGTGTTTTAGATATATGCATGCAACTGGTGCATCATTAGTATTTTTCTTAACTTATCTACATATTTTAAGAGGATTAAATTATTCTTATTTATATTTACCTTTATCATGGATATCAGGTTTAATTATATTTGCATTATTTATAGTAACTGCATTTATTGGTTATGTATTACCTTGGGGACAAATGAGCTATTGGGGTGCAACTGTTATTACTAATTTATTATCTTCAATTCCAGCCTTAGTTATATGGTTATGTGGAGGATATACTGTTAGTGATCCTACTATTAAAAGATTTTTCGTACTACATTTTATTCTTCCATTCGTTGCATTATGTATTGTATTTATACATATATTCTTCTTACATTTACATGGTAGCACAAATCCTTTAGGGTATGATACAGCATTAAAAATACCCTTCTATCCAAATCTATTAAGTCTTGATGTTAAAGGATTTAATAATATCTTTATATTATTTTTATTACAAAGTTTATTTGGAATAATACCATTATCTCATCCAGATAATGCAATTATGGTTAATACATACGTTACACCAATTCAAATTGTTCCAGAATGGTATTTTTTACCATTTTATGCAATGTTAAAAACAATACCTAGTAAAACAGCAGGTTTATTAATTGTTTTAGCGTCATTACAATTATTATTTTTATTAGCCGAACAAAGAAGTTTAACCACTATTATACAATTCAAAATGGCATTTGGTGCTAGAGAATATTCTGTTCCAATTATATGGTTTATGTGTTCATTCTATGCTTTATTATGGATTGGATGTCAATTACCACAAGATATTTTCATTTTATATGGTCGTTTATTTATAATATCATTTTTCTCCAGTGGGTTATTTGTACTTGTTCATTATAAAAGAACAC--------------------------------------------------------------------------------ATTATGATTACAGCTCCCAAGCAAAC--ATTTAA-ATTACA-AGGCTACGATAAGACGATATTTCTGAATAATGAACAGAACAATACAGACCGTAAGGTTATAATTATGT------------------------------------------------------------------TT-------------------TAAGTTAG----------------------------G-ATAATATATAT-ATAGTTACCATAGCTGTTGATGGATGCTTCGAT--ATAT-AATATAT-TAAAGTATTAATCGAGTTAACATGCTCAACCGCCAAA------AATATA--ACGATATTATTACCGTACAAGCCGTTAGCAAGACATGATAGGGAGTTGACAAGTT-AAAGAAGTTCTGGTTTATA--ATAGATACGTT---ATTAATGTTAGGATGTATGGGATAATTGTAGTACACCTTAATTGGTTTAACT--ATTA-ATGGT------ATATAGAAA------------ATATGTTCGGTATTGCATGCCTGGTGTTTTT-AATTAAGACGCTGACTTCCTGGCTAAACTTCCCAA---TGATATATCTTCCAAATAGATTTCGCAGAAAACCGTCTATATTCATGTTTGATT"/>
                            
        <sequence id="seq_HQ712053_Plasmodium_ovale_wallikeri" spec="Sequence" taxon="HQ712053_Plasmodium_ovale_wallikeri" totalcount="4" value="GGATAATTCTATTTATTAGGAGTCTCACACTAGCGACAATGGGGAAGTCGTTACACCGTTCATGCAGGACGGAGATTACCCGACAAGGAATTTTGCTACCTTAGGACCGTTTACG-ATACAGCCGCCGTTTAT---CATTGATGCCGGGCAGATGTCAGTAACTTGAACTATTCATCGGAATTATCAGTGACTTGTGTTGTAACCTTACAGACGCTTCCAGATAT-----TAACTTCTTATAAATGGTAGCGCCGGTTTCCCGGGTATCCAATCCAGTGCTCCATTCAAGGCATAGAGACTCAGCCTGTGTTCAACTTTGTAGGAA----------------------------------------------TTAT---T---ATA----GCTTTTGGTATCTCGTAATGTAGAGCAATAATGGGTTGACCGTCAAATCCTTTTTATTAAAAGAGTGG----ATAATGCCCAGCCAACACCATCCAATTTGATTGGGAATTATCTGTGTTACAAAA-C-TTTTTGACCCCAGGCTGGTAAAAAATGTAAACTTTTAGCCCAATAGAATAGAAACAGATGCCAGGCCAAAAACCGA---------AAAT-----------------------------------AGAGCTATGACGCTATCATTTTG--ACAAGGCAGATAAATTCTTTCATAGAACTTAACGTATCATCATCCATACATAAA-TAAAACGGTAGATAGGGAACAAACTGCCTCAAGACGTTCTTAACCCAGCTCACGCATCGCTTCTAACGGTGAACTCTCATTCCAATGGAACCTTGTTCAAGTTC-AAATAGATTGGTAAGGTATAGCGTTTACTATCGAATGAAACAATGTGTTCCACCGCTAGTGTTTGCTTCTAACATTCCACTTGC-TTATAACTGTATGGACGTAA-CCTCCAGGCAAAGAA---TAATGACCGGTCAAAACGGAATCAATTAATTATGGATAGCTGATACTAACTATTTATCATTACTCAAGTCAGCATAGTCTATATGAAGGTTTTCTAT-GGAAACACACTTCCCTTCTCGCCA-------------ACTGATAGCGGTTAACCTTTCCTTTTCCTTACGTACTCTAGCTATTTACACAAACA-------------TAATATCG--TCAAATA---T--AAGTACTTTATTCGAAACAGGACATA--TATGTTACA------------------------TTATTCAGAATAGAATAAGAACTCTATAAATAACCATATTATTTCTACAAAATGCCAATATAATATTGTGATTTGATCTGTGTGAGGTAATATAACATATGATATACC-ATATAATGAATATGACCATCCCTTATTTGTATCATAAACTTCAACCATTCTTATAAAGTATATCATTAATAAAAATAAACCAACAATAACATGTGAAAAATGTAAACCTGTAACACAATAAAATAATGTACCAGATATAGCATCATTAATATAATATCCTAAATGTAAATATTCAGTAGTTTGTAATGATGCAAAACATTCTCCAAGAAAATATATTATAAATATAATACTTGATATTTCTAAACTCATTCCTTTTTCTATGAGAAATTGTAAACATGCTGTCATACATGATGCACTTGCTAATATAAATGTAATAATTAAAATTAACATTCTTGATGAAGTTAAAATTATACCTTCATTATATAATGGAGATGGAGATAAACTAA--AATGTAATATACCCCAAAAATATGTAATAAATAATAAGGCTTCAGAAATAATTATAGATAACATACCAGATATTAATGATGAAAATGTAGAATATAAACTTTCTCTAATTGAAAATATAAATATAATAAAAATAATAGGATTAAAAGTAAATAAAATACCAACTGAAAAATATTTTAAAGATGTTCCATATAATGATGCTATTGAAGGATAAGATATTAAATGTGCTTTTACATTATTATAGTTATTAAATATA-AAAAA--TA-----T-------------------------------ATTTATAAGAACGGTGA--TTTTGTGTGCCGTTAACATATAACGGTAAGAAGGTTCGCCGGGGATAACAGGTTATAGTATATATAGAGCTCAAATCTTTATATACTATTGG-CACCTCCATGTCGTCTCATCGCAGCCTTGCA--------------AT---------AATTAAACTCAT--ATAGCGTGTATTGTTGCCTTGTACACACCGCTCGTCACGCAAAATTATATTAT--C-AAAGATAAA--GAACTCCAGGCGTTAACCTGTAGAGTTGAGATGGAAACAGCCGGAAAGGTAATATTACGTCC-AAACGATAAGAATATATATGAAATATACTAGCATGGGAC-TAA-A-AAATGTTATGTTGTTGGTTTAAGCCCTTTT--ACCATACAAGAGATCGCGTACTTTGGACTGAATAAAGCTGTGAGGAAACTACATTAAAGGAACTCGACTGGCCTAC-ATA---A-----------------------------GAAGAACGAACGCTTTTAACGCCTGACATGGATGGATAATACTCGACTTTTCCAAAGTATAACCGCTGTCGCTGGGACTGTATGGATCGAATCTTACTTATTCATCTCCAAGCCTCATATATTATTTA-------------------------------------------------------------------------------------------------------------------------------------------------------TTTT--TTGTTTTTAATAGATATGCACTTATTACAAATTGTAATCATAAAACTTTAGGATTATACTATTTATGGTTTTCATTTTTATTTGGTAGTTATGGTTTTTTACTATCTGTTATTTTACGTACTGAATTATACTCTTCATCTTTAAGAATAATAGCTCAAGAAAATGTTAACTTATATAATATGATATTTACAATTCATGGAATTATTATGATATTTTTCAATATAATGCCTGGATTATTTGGAGGATTTGGTAACTATTTTTTACCTATTTTATGTGGATCACCGGAACTTGCATATCCAAGAATAAATAGTATTTCTTTATTATTACAACCTATTGCTTTCATATTAGTCATATTATCTACAGCTGCAGAATTTGGAGGAGGTACAGGATGGACTTTATATCCACTATTAAGTACTTCACTAATGTCTTTATCTCCAGTTGCTGTAGATGTAATTATTCTTGGTCTGTTAGTATCAGGAATTGCTAGTATTATGTCTTCTTTAAACTTTATTACTACAGTAATACATTTAAGAGCTAAAGGTTTAACATTAGGTATTTTAAGTGTATCTACATGGTCATTAATTATTACATCAATAATGTTATTATTAACATTACCAGTTTTAACAGGTGGTGTTTTAATGTTACTATCAGATTTACATTTTAATACATTATTTTTTGATCCTACATTTGCTGGTGATCCTATATTATATCAACATCTATTTTGGTTCTTTGGACATCCTGAAGTATATATTTTAATATTACCAGCTTTTGGTGTAATAAGTCATGTAATATCTACAAATTATTGTAGAAGTTTATTTGGTAATCAATCTATGATTTTAGCTATGAGTTGTATTGCTGTATTAGGAAGTGTAGTATGGGCTCATCATATGTATACCACAGGTTTAGAGATAGACACTAGAGCTTTTTTTACATCTACAACAATATTAATATCAATTCCTACAGGAACTAAAGTATTTAATTGGATATGTACATATATGGGTAGTAGTTTTGGTATTACTCATAGTTCATCTTTATTATCATTATTATTTATATGTACATTTACTTTCGGAGGAACTACAGGTGTTATTTTAGGTAATGCAGCTATTGATATAGCATTACATGATACATATTATGTAATTGCTCATTTCCATTTTGTATTATCTATTGGTGCCATTATAGGATTATTTACAACAGTAAGTGCTTTTCAAGAAAACTTTTTTGGTAAACATTTACGAGAAAATTCAATTATTATATTATGGTCAATTTTATTCTTTATAGGAGTTGTATTAACATTTTTACCTATGCATTTCCTTGGATTTAATGTAATGCCTAGACGTATTCCTGATTATCCAGACGCTTTAAATGGATGGAATATGATTTGCTCTATTGGATCAACAATGACTTTATTTGGTTTATTAATTTATAAATA----ATATA-------TATATATA-------------------------------------------------------------------------------------------------------TTTTTTGTTTATATG---AATTATAATTCTATTAATTTAGCAAAAGCACATTTATTAAATTATCCATGTCCTTTAAATATTAATTTCTTATGGAATTATGGATTCCTTTTAGGAATTATATTCTTTATACAAATATTAACAGGTGTATTTTTAGCAAGTCGTTATACTCCTGAAATCTCTTACGCATATTATAGTATACAACATATATTAAGAGAGTTATGGAGTGGATGGTGTTTTAGATATATGCATGCAACTGGTGCATCATTAGTATTTTTCTTAACTTATCTACATATTTTAAGAGGATTAAATTATTCTTATTTATATTTACCTTTATCATGGATATCAGGTTTAATTATATTTGCATTATTTATAGTAACTGCATTTATTGGATATGTATTACCTTGGGGACAAATGAGTTATTGGGGTGCAACTGTTATTACTAATTTATTATCTTCAATTCCAGCCTTAGTTATATGGTTATGTGGAGGATATACTGTTAGTGATCCAACTATTAAAAGATTTTTCGTACTACATTTTATTCTTCCATTTGTTGCATTATGTATTGTATTTATACATATATTCTTCTTACATTTACATGGTAGCACAAATCCTTTAGGGTATGATACAGCATTAAAAATACCCTTCTATCCAAATCTATTAAGTCTTGATGTTAAAGGATTTAATAATATCTTTATATTATTTTTATTACAAAGTTTATTTGGAATAATACCATTATCTCATCCAGATAATGCAATTATTGTTAATACATATGTTACACCAATTCAAATAGTTCCAGAATGGTATTTTTTACCATTTTATGCAATGTTAAAAACAATACCTAGTAAAACAGCAGGTTTATTAATTGTTTTAGCGTCATTACAATTATTATTTTTATTAGCTGAACAAAGAAGTTTAACTACTATTATACAATTCAAAATGGCATTTGGTGCTAGAGAATATTCAGTTCCAATTATATGGTTTATGTGTTCATTCTATGCTTTATTATGGATTGGATGTCAATTACCACAAGATATTTTCATTTTATATGGTCGTTTATTTATAATATCATTTTTCTCCAGTGGGTTATTCGTACTTGTTCATTATAAAAGAACAC--------------------------------------------------------------------------------ATTATGATTACAGCTCCCAAGCAAAC--ATTTAA-ATTACA-AGGCTACGATAAGACGATATTTCTGAATAATGAGCAGAACAATACAGACCGTAAGGTTATAATTATGT------------------------------------------------------------------TT-------------------AAAGTTAG----------------------------G-ATAATATATAT-ATAGTTACCATAGCTGTTGATGGATGCTTCGAT--ATAT-TATATAT-TAAAGTATAAATCGAGTTAACATGCTCAACCGCCAAA------AATATA--ACGATATTATTACCGTACAAGCCGTTAGCAAGACATGATAGGGAGTTGACAAGTT-AAAGAAGTTCTGGTTTATA--ATAGATACGTT---ATTAATGTTAGGATGTATGGGATAATTGTAGTACACCTTAATTGGTTTAACT--ATTA-ATGGT------ATATAGAA----------AT-ATATGTTCGGTATTGCATGCCTGGTGTTTTT-TATTAAGACGCTGACTTCCTGGCTAAACTTCCCAA---TGATATATCTTCCAAATAGATTTCGCAGAAAACCGTCTATATTCATGTTTGATT"/>
                            
        <sequence id="seq_HQ712054_Plasmodium_sp_Lemur_Madagascar" spec="Sequence" taxon="HQ712054_Plasmodium_sp_Lemur_Madagascar" totalcount="4" value="GGATAATTCTATTTATTTAAAGTCTCACACTAGCGACAATGTGGAAGTCGTTACACCGTTCATGCAGGACGGAGATTACCCGACAAGGAATTTTGCTACCTTAGGACCGTTTACG-ATACAGCCGCCGTTTAT---CGTTGATGCCGGGCAGATGTCAGTAACTTGAATTATTCATCAGAATTATCAGTGACTTGTGTTGTAACCTTACAGACGCTTCCAGTGAT-----TAACTTCTTATAAATGGTAGCGCCGGTTTCCCGGGTATCCAATCCAGTGCTCCATTCAAGGCATAGAGACTCAGCTTATGTTCAACTTTGTAGG----------------------------------------TATAGT----AT-------AAA----GCTTTTGGTATTTCGTAATATAGAATAG----GGGTTGACCGTCAAATCCTTTTCATCAATAGAATGG---ATAAATGCCCAGCCAACACCATCCAACTTGATTGGGAATTATCTGTGTTACAAAA-C-TTTTTGATCCCAGGCTGGTAAAAAATGTAAACTTTTAGCCCTACAGAATATAAACAGATGCCAGGCTAAAAACCCT------ATATAAT------------------------------------GAGCTATGACGCTATCAATATT--TCAAGGTAGATCAATTCTCTCATAGAACTTAACGTATCATCATCCATACATAAA-TAAAACGGTAGATAGGGAACGAACTGCCTCAAGACGTTCTTAACCCAGCTCACGCATCGCTTCTAACGGTGAACTCTCATTCCAATGGAACCTTGTTCAAGTTC-AAATAGATTGGTAAGGTATAGCGTTTACTATCGAATGAAATAATGTATTCCACCGCTAGTGTTTGCTCCTAACATTCCACTTGC-TTATAACTGTATGGACGTAA-CCTCCAGGCAAAGAA----AATGACCGATTAAAATAGAATCAGCTTATTATGGATAATTGAAATTAATAATTTATCATTACTCAAGTCAGCATAGTCTATATGAAGGTT-TCTAT-GGAAACACACTTCCCTTCTCGCCA-------------GTTGATAGCGGTTAACATATCCTTTTCCTTACGTACTCTAGCTTGTTACACAAACA-------------CTATGTTG--TCTATAT---T--AGATT-CAAAAACGAAACAGGACATA--TATGTTCTA------------------------TTATTCTGAATAGAATAAGAACTCTATAAATAACCATATAATTTCTACAAAATGCCAGTATAATATCGTAATTTGATCGGAGTGAGGCAAAACTACGTATGATATACC-ATATAATGAATATGACCATTCTGCATTAGTATCGTATATATCAATCATTCTTATAAAGTACATAAATAAAAAGATTAAACCAACTATTACATGTGAAAAATGTAAACCTGTAACACAATAGAATAGGGTACCAGATATAGTGTCATTAATATGATAACTTAAATGTAAATATTCTGTTGTTTGTAGTGACGCAAAACATTCACCTAGTATATATATTATAAATATAATACTTGATATTTCAAAACTCATACCTTTTTCTATAAGGAATTGTAAACATGCTGTCATACACGATGCACTTGCAAGTACAAATGTAATCGTCAAAATTAGCATTCTTGATGAGGTTAAAACTATACCATCTGTATATAATGGATATGGGGATAAACTAA--AATGTAATATACCCCAAAAATATGTTATAAATAATAAAGCCTCTGATATTATTATAGATAACATTCCAGACACTAATGATGAAAAGGTAGAATACAAACTTTCTCTAATTGAAAAAACAAAAATTAACAAAATAATAGGGTTAAAAGTAAATAAAATTCCAACAGAAAAATATTTTAAGGATGTTCCATATAATGATGTTATAGCAGGATACGATACTAGATGTGCTTTAATTTGGTTAAAATTACTAAATATA-AAAAATCTAA----TTAT----------------------------ATTTATAAGAACGGTTA--TGTAGTATGACGTAAACATGTAACGGTATGAAGGTTCGCCGGGGATAACAGGTTATAGTATATATAGAGCTCAAATCTTTATATACTATTGG-CACCTCCATGTCGTCTCATCGCAGCCTTGCA--------------AT----------ATAAAATATAT--ATAGCGTGTATTGTTGCCTTGCACACACCGCTCGTCACGCAAAATTTTAAA---AC-TATGATAAA--GAACTCTAGGCGTTAACCTGTAGAGTTGAGATGGAAACAGCCGGAAAGGTGATATTACGTCC-AAAAGA-AAGAATATATATGAAATATATTAACATGGGAC-TAA-A-TAATAATATATTGTTGGTTAAAGCCCTTAA--ACCATACAAGAGATCGCGTACTTTGGAATGAAAAAATTTGTGAGGAAACTACATTAAAGGAACTCGACTGGCCTAC-ATA---A-----------------------------TAAGAACGAACGCTTTTAACGCCTGACATATTTGGATAATACTCGACTTTACCAAAGTATAACCGCTGTCGCTGGGACTGTATGGATCGAATTTTACCTATTCACCACAAAGTCTTATATATAT-----------------------------------------------------------------------------------------------------------------------------------------------------------------TTATTTTCAACAGATATCTATTAATTACAAATTGTAATCACAAAACTTTGGGATTATACTATTTATGGTTTTCATTTTTATTTGGTATTTATGGATTTTTATTATCTGTTATTCTACGTACAGAATTATATTCATCATCACTAAGAATTATAGCTCAAGAAAATATTAATTTATATAATATGATATTTACGATTCATGGTATTATTATGATATTTTTTAATATCATGCCTGGATTATTTGGAGGATTTGGTAACTATTTTCTACCTATCTTATGTGGATCACCAGAACTTGCTTATCCAAGAATAAATAGTATATCTTTATTATTACAGCCGATCGCTTTTATATTAGTCATTTTATCCACTGCAGCAGAGTTTGGAGGTGGAACAGGATGGACCTTATATCCACCATTAAGTACATCTCTAATGTCATTATCGCCTGTTGCTGTAGATGTAATTATTATCGGTCTATTGGTATCTGGAATTGCTAGCATTATGTCTTCTTTGAATTTCGTTACTACTGTAATGCATTTAAGATCTAAAGGTTTAACATTAGGTATATTAAGTGTATCAACATGGTCATTAATTATTACATCAATAATGTTATTATTAACATTACCTGTATTAACGGGTGGTGTTTTAATGCCTCTATCAGATTTACATTTTAATACATTATTTTTTGACCCAACATTCGCTGGTGACCCTATATTATATCAACATTTATTTTGGTTTTTTGGACATCCAGAAGTATATATTCTAATATTACCAGCTTTTGGTGTAATTAGCCATGTTATATCTACAAATTACTGTAGAAGTCTATTTGGAAACCAATCTATGATTTTAGCCATGAGTTGTATTGCTATATTAGGAAGCGTAGTATGGGCTCACCATATGTATACTAGTGGTCTTGAGATAGATACAAGAGCATTTTTTACATCTACAACAATCCTAATATCAATTCCAACAGGAACCAAAGTATTTAATTGGATATGTACTTATATGGGTAGTAATTTTGGTATTATTCATAGTTCTTCTTTATTATCACTATTATTTATATGTACATTCACTTTTGGTGGTACTACAGGTGTTATTCTGGGTAATGCTGCCATTGACATTGCATTACATGATACATATTATGTAATAGCTCATTTCCATTTTGTATTATCTATAGGTGCTATTATAGGATTATTTACATCAGTAAGTGCTTTCCAAGAAAACTTTTTTGGTAAAAACTTACGAGGGAACTCTATTATCATATTATGGGCAATTTTATTCTTTATAGGAGTCGTGCTAACTTTCTTACCTATGCATTTCCTAGGATTCAATGTAATGCCTAGACGTATTCCTGATTATCCAGATGCTTTAAATGGATGGAATATGATATGTTCGTTAGGATCAACAATGACTTTATTTGGTTTATTAATTTTTAAATA----ATATT-------AAAACA---------------------------------------------------------------------------------------------------------TTTTTTGTCTATATG---AATTTTAACTCTATAAATTTAGTTAAAGCACACTTATTGAATTACCCATGTCCTTTAAATATTAATTTCTTGTGGAACTACGGATTCCTTTTAGGAATAATATTCTTCATACAAATATTAACAGGTGTATTCTTAGCTAGTCGTTATACTCCAGAAATATCATATGCATATTATAGTATACAACATATATTAAGAGAATTATGGAGCGGATGGTGTTTCAGATATATGCACGCAACTGGTGCATCTCTTGTATTTTTATTAACATATTTACATATTTTAAGAGGATTAAACTACTCATATTTATACTTACCATTATCATGGATATCGGGTTTAATTTTATTTGCATTATTTATAGTAACAGCATTTATAGGTTATGTCTTGCCATGGGGACAAATGAGTTATTGGGGTGCAACAGTAATTACTAATTTATTATCTTCAATTCCATCATTAGTAGTATGGTTATGTGGAGGATATACAGTAAGTGATCCTACAATTAAAAGATTTTTTGCATTACATTTTATACTTCCATTTGTTGCATTATGTATTGTATTTATACATATATTCTTTTTACATTTACATGGTAGCACTAATCCTTTAGGATATGATACAGCTTTAAAAATACCCTTCTATCCAAATCTATTAAGTCTTGATGTTAAAGGATTTAATAATATATTTATATTATTTTTAATACAAAGTATATTCGGTATTATACCTTTATCTCATCCAGATAACTCAATTATGGTCAATACTTATGTCACACCTATTCAAATCGTTCCAGAATGGTATTTTCTACCATTTTATGCAATGTTAAAAACAATACCTAGTAAAACTGCAGGACTATTAATTGTTTTAGCATCCCTACAATTATTATTTTTATTAGCAGAACAAAGAAATCTAACTACTATTATACAATTTAAAATGTTATTTGGTACAAGAGAATATTCTGTTCCTATGATATGGTTAATGTGTTCATTCTACGCTTTATTATGGGTAGGATGTCAATTGCCACAAGATATCTTTATTTTATATGGTCGTTTATTCATTATATTATTTTTCTGTAGTGGTCTATTCTCACTTGTTCATTATAAAAGAACCA--------------------------------------------------------------------------------ACTATGATTACAGCTCGCAAGCAAAC--ATATA--ATTACA-AGGCTACGAT-ATATAACATATCTCAATAATGAGTAGAACATTTTAGACCGTAAGGTTATAATTATGA------------------------------------------------------------------AA-------------------AAAGTTAG----------------------------G-ATGATATTATT-ATAGTTACCATAGCTGTGGATGGATGCTTCGAT--ATTT--ATATATACTTAGTATTAATCGAACTAACATGCTCAAACACCAAA------AACATA--ACGATATTATTACCGTACAAGCCGTTAGCAAGACATGATATGGAGTTGACAAGT--AAAGAAGTTCTGGTTTATC--ATAGATACGTT---CTTAAAGTTAGGATGTATGTGATATTTATAATATACCTTTATTGGTTTTATT--TTTA-TTGTT------TCGGAGAAT------------ATATGTTCGGTATTGCATGCCTGGTGTTTAT-AATTAAGACGCTGACTTCCTGGCTAAACTTCCCAT---TGATATATCTTCCAAATAGATTTCGCAGAAAACCGTCTATATTCATGTTTGTTT"/>
                            
        <sequence id="seq_HQ712057_Plasmodium_sp_Lemur_Madagascar" spec="Sequence" taxon="HQ712057_Plasmodium_sp_Lemur_Madagascar" totalcount="4" value="GGATATTTCTATTTATTAGGAGTCTCACACTAGCGACAATGTGGAAGTCGTTACACCGTTCATGCAGGACGGAGATTACCCGACAAGGAATTTTGCTACCTTAGGACCGTTTACG-ATACAGCCGCCGTTTAT---CGTTGATGCCGGGCAGATGTCAGTAACTTGAACTTTTCATCAGAATTATCAGTGACTTGTGTTGTAACCTTACAGACGCTTCCAGATT------TAACTTCTTATAAATGGTAGCGCCGGTTTCCCGGGTATCCAATCCAGTGCTCCATTCAAGGCATAGAGACTCAGCCTATGTTCAACTTTGTAGGAA----------------------------------------TATTTA-----------AAA----GCTTTTGGTATTTCGTAATATAGAATCATAAAGGGTTGACCGTCAAATCCTTTTCATTAAAAGAATGG---AACAATGCCCAGCCAACACCATCCAGTTTGATTGGGACTTATCTGTGTTACAAAAACATTTTTGATCCCAGGCTGGTAAGAAATGTAAACTTTTAGCCTAAAAGAATAAAAACAGATGCCAGGCTAAAAACCCT--------ATAAT-----------------------------------AGAGCTATGACGCTATCAATTTT---CAAGGCAGATCAATTCGCTCATAGAACTTAACGTATCATCATCCATACATAAA-TAAAACGGTAGATAGGGAACAAACTGCCTCAAGACGTTCTTAACCCAGCTCACGCATCGCTTCTAACGGTGAACTCTCATTCCAATGGAACCTTGTTCAAGTTC-AAATAGATTGGTAAGGTATAGCGTTTACTATCGAATGAAACTGTGTGTTCCACCGCTAGTGTTTGCTTCTAACATTCCACTTGC-TTATAACTGTATGGACGTAA-CCTCCAGGCAAAGAA---TAATGACCGATCAAAATTGAATCAGCTTAAAATGGATAATTGATTTTAATAGTTTATCATTACTAAAGTCAGCATAGTCTATATGTAGGTT-TCTAT-GGAAACACACTTCCCTTCTCGCCA-------------TTTGATAGCGGTTAACATTTCCTTTTCCTTACGTACTCTAGCCTGTTACACAAAC--------------ACTATATG--TCTATAC---T--AGATAATTTAGATGAAACAGGACATA--TTTGTTCTA------------------------TTATTCAGAATAGAATAAGAACTCTATAAATAACCATATAACTTCTACAAAATGCCAATATAATATTGTTATTTGATCTGAGTGAGGTAAAACGATGTATGACATACC-ATACATTGAATATATCCATTCACTATTAGTATCATAAGCATCTACTATTCTTATAAAGTATATTAATAATAGAAATAAACCAACTATAACATGAGAAAAATGTAGACCTGTAACACAATAAAATAATGTACCAGATATAGCATCATTAATATAGTATCCTAAATGTAAATATTCAGTTGTTTGTAATGATGCGAAGCATTCTCCCAATACATATATTATAATTATAATGCTAGAAATTTCAAAACTCATTCCTTTCTCTATAAGGAATTGCAAGCATGCTGTCATACATGACGCGCTAGCCAAAACAAATGTAATTGTTAGTATCAACATTCTTGATGATGTTAAAATTAATCCATCGTTATATAAAGGATATGGAGATAAACTAA--AATGCAATATACCCCAAAAATATGTAATAAATAATAAAGCTTCAGAAATAATTATAGATAACATTCCTGAAACTAGTGATGAAAATGTAGAATATAAACTTTCTCTAATTGAATAAACAAATATCATAAAAATAATAGGATTAAAAGTAAATAAAATACCAACTGAAAAATATTTTAAAGATGTTCCATATAATGATGTAATGGAAGGATATGATATTAAATGTGCTTTTATATTATTAAAATTACTAAATACATAAAAT---------TT------------------------------ATTTATAAGAACGGTTA--TGTATTGTGACGTAAACATATAACGGTAAGAAGGTTCGCCGGGGATAACAGGTTATAGTATATATAGAGCTCAAATCTTTATATACTATTGG-CACCTCCATGTCGTCTCATCGCAGCCTTGCA--------------AT--------AAATAAAAATAAT--GTAGCGTGTATTGTTGCCTTGTACACACCGCTCGTCACGCAAAATTATATAA--AT-CAAGATAAA--GAACTCTAGGCGTTAACCTGTAGAGTTGAGATGGAAACAGCCGGAAAGGTGATATTACGTCC-AAAAGA-AAGATTATATATGAAATATATTAACATGGGAC-TAA-A-GAATATTATATTGTTGGTTTAAGCCCTTAA--ACCATACAAGAGATCGCGTACTTTGGAATGAAAAAATTTGTGAGAAAACTACATTAAAGGAACTCGACTGGCCTAC-AAA---A-----------------------------TAAGAACGAACGCTTTTAACGCCTGACATGGATGGATAATACTCGACTTTTCCAAAGTATAACCGCTGTCGCTGGGACTGTATGGATCGAATCTTACATATTCATCTCCAAGCCTCAAATATTTTTTA----------------------------------------------------------------------------------------------------------------------------------------------------------------TTTTCAACAGGTATGCACTTATTACAAATTGTAATCATAAAACTTTAGGATTATACTATTTATGGTTCTCATTTCTATTTGGTAGTTATGGGTTTTTATTATCTGTTATTTTACGTACAGAATTATACTCTTCATCTTTAAGAATAATTGCTCAAGAAAATGTTAATTTATATAATATGATATTTACAATTCATGGTATTATCATGATATTTTTCAATATAATGCCTGGATTATTTGGAGGATTTGGTAATTACTTCCTACCTATTTTATGCGGTTCACCAGAACTTGCTTATCCAAGAATAAATAGTATATCTTTATTATTACAACCTATTGCTTTCATATTAGTTATATTATCTACAGCTGCTGAATTTGGAGGTGGAACAGGCTGGACTCTATACCCACCTTTAAGTACATCTCTAATGTCTTTATCTCCAGTTGCTGTCGATGTAATTATAGTAGGTCTTTTAGTATCAGGAATAGCTAGTATTATGTCCTCTTTAAATTTTATTACTACAGTAATGCATCTAAGAGCTAAAGGATTAACTCTAGGAATACTAAGTGTATCTACATGGTCATTAATATTAACTTCTATAATGTTGTTGTTAACATTACCTGTTCTAACTGGTGGAGTTTTAATGCTATTATCAGATTTACATTTCAATACATTATTTTTCGATCCTACATTTGCTGGTGATCCAATATTATATCAACACTTATTCTGGTTTTTCGGACATCCTGAAGTATATATCTTAATATTACCAGCTTTTGGAGTGATAAGCCATGTAATATCTACAAATTACTGTAGAAGTTTATTCGGCAATCAATCTATGATTCTAGCTATGAGCTGTATAGCTATATTAGGAAGTGTAGTATGGGTTCATCATATGTATACTACAGGTCTAGAAATAGATACCAGAGCATTTTTTACATCTACAACAATATTAATTTCAATTCCAACTGGAACAAAGGTATTTAATTGGATATGTACATATATGGGAAGTAATTTTGGTATTACTCATAGCTCATCTCTATTGTCATTACTATTTATATGTACATTCACTTTTGGAGGAACTACAGGAGTAATTTTAGGTAATGCAGCTATTGATATAGCATTACATGATACATATTATGTAATTGCTCATTTTCATTTTGTATTATCAATAGGTGCTATTATAGGGCTATTTACAACCATAAGTGCTTTTCAAGAAAACTTTTTTGGTAAATATTTACGTGAAAACTCTATAATTATATTATGGTCAATTTTATTCTTTGTAGGAGTTGTATTAACATTTTTACCTATGCATTTTCTTGGATTTAATGTAATGCCTAGACGTATTCCAGACTACCCAGACGCTTTAAATGGATGGAATATGATTTGTTCATTAGGATCAACCATGACTTTATTTGGTTTATTAATTTTTAAATA----ATA------------------------------------------------------------------------------------------------------------------------TTTATTGTTTACATG---AATTATAACTCTATTAATTTAGTTAAAGCACATTTATTAAATTATCCATGTCCACTAAATATTAACTTCTTATGGAATTATGGGTTCCTTCTAGGTATTATATTTTTTATACAAATACTAACTGGTGTACTTTTAGCAAGTCGTTATACTCCAGAAATTTCATATGCTTACTATAGTATACAGCATATTATAAGAGAATTATGGAGTGGATGGTGTTTTAGATATATGCATGCAGCAGGTGCATCACTTGTATTCTTTTTAACTTATTTACATATTTTAAGAGGACTAAATTATTCTTATATTTATTTACCACTATCCTGGATATCAGGATTAATAATATTTGCATTATTCATAGTAACAGCTTTTATTGGATATGTTTTACCTTGGGGTCAAATGAGTTATTGGGGTGCAACTGTTATAACTAATTTATTATCTTCAATTCCTGTATTAGTAATTTGGTTATGTGGAGGATATACCGTTAGTGATCCTACAATTAAAAGATTCTTTGTACTACATTTTATACTTCCATTTGTTGCTCTATGTATTGTATTTATACATATATTCTTTTTACATTTACATGGTAGCACAAATCCTTTAGGGTATGATACAGCTTTAAAAATACCCTTCTATCCAAATCTATTAAGTCTTGATGTAAAAGGATTTAATAATATATTTGTATTATTTTTAATACAAAGTTTATTTGGTATTATACCATTATCTCATCCAGATAATGCAATTACTGTCAACACTTATGTTACACCAATTCAAATTGTTCCTGAGTGGTATTTCTTACCTTTTTATGCAATGTTAAAAACAATACCTAGTAAAACTGCTGGTTTACTAATTGTTTTAGCATCATTACAATTATTATTTTTATTAGCAGAACAAAGAAATTTAACTACTATTATACAATTCAAAATGTTATTTGGTGCTAGAGAATACTCTGTTCCTATGATATGGTTAATGTGTTCATTCTATGCTTTACTATGGATTGGATGTCAATTACCTCAAGATATCTTCATTTTATATGGACGTTTGTTTATTATATTATTCTTTTTTAGTGGTCTATTTTCACTTGTTCATTTTAAAAGAACAC--------------------------------------------------------------------------------ATTATGATTACAGCTCCCAAGCAAAC--ATATA--ATTACA-AGGCTACGATAA-ATAATATATCTCAATAATGGGTATGACAGTATAGACCGTAAGGTTATAATTATGA------------------------------------------------------------------TA-------------------AAAGTTAG----------------------------G-ATAATATCAAT-ATAGTTACCATAGCTGTTGATGGATGCTTCGAT--ATTTAAATATAT-TAAAGTATTTATCGAGTTTACATGCTCAACCGCCAAA------AATATA--ACGATATTATTACCGTACAAGCCGTTTGCAAGACATGATAGGGAGTTGACAAGTT-AAAGAAGTTCTGGTTTATG--ATAGATACGTT---TTTAAAGTTAGGATGTATGGGATAATTGTAGTACACCTTGATTGGTTTAACT--ATTA-ATGGT------ATATTGAAAT-----------ATATGTTCGGTATTGCATGCCTGGTGTTTTT-AATTAAGACGCTGACTTCCTGGCTAAACTTCCCAA---TGACATATCTTCCAAATAGATTTCGCAGAAAACCGTCTATATTCATGTTTGATT"/>
                            
        <sequence id="seq_JQ308530_Plasmodium_sp_Orangutan_Indonesia" spec="Sequence" taxon="JQ308530_Plasmodium_sp_Orangutan_Indonesia" totalcount="4" value="GGATAATTCTATTTATTAGGAGTCTCACACTAGCGACAATGGGGAAGTCGTTACACCGTTCATGCAGGACGGAGATTACCCGACAAGGAATTTTGCTACCTTAGGACTGTTTACG-ATACAGCCGCCGTTTAT---CATTGATGCCGGGCAGATGTCAGTAACTTGAACTATTCATCGGAATTATCAGTGACTTGTGTTGTAACCTTACAGACGCTTCCAGAATC-----TAACTTCTTATAAATGGTAGCGCCGGTTTCCCGGGTATCCAATCCAGTGCTCCATTCAAGGCATAGAGACTCAGCCTATGTTCAACTTTGTAGGAT-------------------------------------------ATATAGT-------ATA----GCTTTTGGTATCTCGTAATGTAGAACAATAATGGGTTGACCGTCAAATCCTTTTCATTAAAAGAGTGG---ACTAATGCCCAGCCAACACCATCCAATTCGATTGGGAATAATCTGTGTTACAATA-C-TTTTTGATCCCAGGCTGGTAAAAAATGTAAACTTTTAGCCCAAAAGAATAGAAACAGATGCCAGGCCAAAAACCCA--------AATAT-----------------------------------AGAGCTATGACGCTATCAATTTG--ACAAGGCAGATAAATTCTTTCATAGAACTTAACGTTTCATCCTCCATACATAAA-TAAAACGGTAGATAGGGAACAAACTGCCTCAAGACGTTCTTAACCCAGCTCACGCATCGCTTCTAACGGTGAACTCTCATTCCAATGGAACCTTGTTCAAGTTC-AAATAGATTGGTAAGGTATAGCGTTTACTATCGAATGAAACAATGTATTCCACCGCTAGTGTTTGCTTCTAACATTCCACTTGC-TTATAACTGTATGGACGTAA-CCTCCAGGCAAAGAA----AATGACCGGTCAAAACGGAATCAGTTAACTATGGATAGCTGATACTAACAATTTATCATTACTCAAGTCAGCATAGTCTATATGAAGGTT-TCTAT-GGAAACACACTTCCCTTCTCGCCA------------TTTTGATAGCGGTTAACCTTTCTTTTTCCTTACGTACTCTAGCTTTTAACACAATTT----------------GATTG--TCTATAC---T--AGATACTATAGTTGAAACAGGACATA----TATTCA-------------------------TTATTCTGAATAGAAAAAGAACTCTATAAATAACCATACAATTTCAACAAAATGCCAGTATAATATTGTTATTTGATCAGTATGAGGTAACACAATATAAGATATACC-GTATAATGAATATGACCATTCGCAATTAGTATCATAAATCTCTACTATTCTTATAAAATATATTAATAATAATATTAAACCAACTATAACATGTGAAAAGTGTAAACCTGTAACACAATAGAATAATGTACCAGATATAGCATCATTTATATAATATCCTAAATGTAAATATTCAGTTGTTTGAAGTGATGCAAAACATTCTCCAAGTAAGTATATTATAAATATAATACTAGAAATTTCTAAGCTCATTCCTTTTTCTATTAGAAATTGTAAACATGCTGTCATACATGATGCACTTGCTAAGATAAATGTAATAGTTAAAATTAACATTCTTGATGATGTTAAAATTATTCCTTCATTATACAATGGATATGGAGATAAACTAA--AATGTAAAATACCCCAAAAATATGTAATAAATAATATTGCTTCAGATATAATTATAGATAACATTCCTGATACTAATGATGAAAATATAGAATAAAAGCTTTCTCTAATAGAATATACAAATATTATTAAAATTATAGGATTGAATGTAAACAAAATACCAACAGAAAAATATTTTAAAGATGTTCCGTATAATGATGCCAATGAAGGATAAGATACTAAATGTGCTTTAATACTATTATAGTTACTAAATATA-AAAAA--TA-----T-------------------------------ATTTATAAGAACGGTGA--TTTAGTGTGCCGTTAACATATAACGGTAAGAAGGTTCGCCGGGGATAACAGGTTATAGTATATATAGAGCTCAAATCTTTATACACTATTGG-CACCTCCATGTCGTCTCATCGCAGCCTTGCA--------------AT---------AATTAATATTAT--TTAGCGTGTATTGTTGCCTTGTACACACCGCTCGTCACGCAAATTAATAT----AC-TAAGATAAA--GAACTCCAGGCGTTAACCTGTAGAGTTGAGATGGAAACAGCCGGAAAGGAAATATTACGTCC-AAATGATAAGAATATATATGAAATATACTAGCATGGGAC-TAA---AAATGTTATGTTGTTGGTTTAAGCCCTTTTTCACCATACAAGAGATCGCGTACTTTGGACTGAAACAAGCTGTGAGGAAACTACATTAAAGGAACTCGACTGGCCTAC-AAT---A-----------------------------TAAGAACGAACGCTTTTAACGCCTGACATGGATGGATAATACTCGACTTTTCCAAAGTATAACCGCTGTCGCTGGGACTGTATGGATCGAATCTTACTTATTCATATCCAAGCCTCACTTATTATTTA--------------------------------------------------------------------------------------------------------------------------------------------------TTATATTTTCTTTGTTTTGAATAGATATGCACTTATTACAAATTGTAATCATAAAACTTTAGGTCTATACTATTTATGGTTTTCATTTTTATTTGGTAGTTATGGTTTTTTATTATCCGTTATTTTACGTACAGAATTATATTCTTCTTCTTTAAGAATTATCGCACAAGAAAATGTTAACTTATATAATATGATATTTACATTACATGGAATTATTATGATATTTTTTAATATAATGCCAGGATTATTCGGAGGATTTGGGAATTATTTTTTACCAATTTTATGCGGTTCCTCAGAACTTGCATATCCAAGAATTAATAGTATATCTTTATTATTACAACCTATAGCTTTTATATTAGTGATTTTATCTACAGCAGCAGAATTTGGAGGAGGTACTGGATGGACTTTATATCCACCATTAAGTACATCACTTATGTCTTTATCTCCTGTTGCAGTAGATGTAATAATTGTTGGTCTTTTAGTATCTGGTATTGCTAGTATTATGTCTTCTTTAAATTTTATTACTACAGTAATGCATTTAAGATCTAAAGGTTTAACACTCGGTATATTAAGTGTATCTACATGGTCATTAATAATTACATCTGTAATGCTATTATTAACATTACCTGTCTTAACAGGTGGTGTTTTAATGCTATTATCAGACTTACATTTAAATACATTATTTTTTGATCCTACATTCGCTGGAGACCCTATCTTATATCAACATCTATTTTGGTTTTTTGGACATCCTGAAGTATATATTTTAATATTACCAGCATTCGGTGTGATTAGTCATGTAATATCTACAAATTATTGTAGAAGTTTATTTGGTAATCAATCTATGATTTTAGCAATGAGTTGTATTGCTATATTAGGAAGTGTTGTATGGGCTCATCATATGTATACTACAGGTTTAGAAGTAGATACAAGAGCATTTTTTACATCTACAACTATATTAATCTCCATACCTACTGGAACAAAAATATTTAATTGGATATGTACATATATGGGTAGTAATTTTGGTATAACTCATAGTTCCTCTTTATTATCATTACTATTTATATGTACATTTACTTTTGGTGGTACTACAGGAGTAATTTTAGGTAATGCAGCTATTGATATAGCATTACATGATACTTACTATGTAATAGCCCATTTCCATTTCGTATTATCTATAGGTGCAATTATTGCATTGTTTACATTAGTAAGTAGTTTTCAAGAAAACTTTTTTGGTAAACACTTACGTGAAAATTCTATAATAATATTATGGTCAATCTTATTTTTTATTGGAGTTGTTTTAACATTCTTACCTATGCATTTTCTTGGATTTAATGTAATGCCTAGACGTATTCCGGATTATCCAGACGCTTTAAATGGATGGAATATGATTTGTTCAATTGGATCAACAATGACTTTATTTGGTTTATTTATTTTTAAATA----ATATA-------AAATA----------------------------------------------------------------------------------------------------------TTTTTTGTTTATATG---AATTATTATTCTATTAATTTAGCAAAAGCACATTTATTAAATTATCCATGCCCATTAAATATTAATTTCTTATGGAATTACGGATTTCTTTTAGGTATTATATTCTTTATACAAATACTAACAGGTGTATTCTTAGCTAGTCGTTATACTCCAGAAATATCTTATGCATATTATAGTATACAACATATTTTAAGAGAATTATGGAGTGGATGGTGTTTTAGATATATGCATGCTACAGGTGCATCTCTTGTATTCTTATTAACTTACTTACACATTTTAAGAGGATTAAATTATTCATATTTATATCTACCTTTATCAAGGATATCAGGATTAGTAATCTTTGCATTATTTATAGTTACAGCTTTTATAGGTTATGTTTTACCTTGGGGACAAATGAGTTATTGGGGTGCAACAGTTATAACTAATTTATTATCTTCAATTCCAGTACTAGTTATTTGGTTATGTGGAGGATATACAGTTAGTGATCCTACAATTAAAAGATTTTTTGTATTACACTTTATACTTCCTTTTGTAGCATTATGTATTGTATTCATACATATATTCTTTTTACATTTACATGGTAGCACAAATCCTTTAGGGTATGATACAGCTTTAAAAATACCCTTCTATCCAAATCTATTAAGTCTTGATGTAAAAGGATTTAATAATATATTTATATTATTCTTATTACAAAGTATTTTTGGTATAATTCCATTATCTCATCCAGATAATGCTATATTAGTTAATACATATGTTACACCAATTCAAATTGTTCCTGAATGGTACTTTTTACCATTTTATGCAATGTTAAAAACAATACCTAGTAAAACAGCAGGTTTATTAATTGTTTTAGCATCTTTACAATTATTATTTTTATTAGCTGAACAAAGAAGTTTAACTACTATAATACAGTTTAAAATGACATTTGGTGCTAGAGAGTATTCAGTACCAATGATATGGTTTATGTGTTCATTCTATGCTTTACTATGGATTGGATGTCAATTACCACAAGATATTTTCATTTTATATGGTCGTTTATTTATAATATCATTCTTCTCTAGTGGATTATTTGCACTTGTTCATTATAAAAGAACAC--------------------------------------------------------------------------------ATTATGATTACAGCTCCCAAGCAAAC--ATTTAA-ATTACA-AGGCTACGATAAGACGATATCTCTGAATATTGAGCAGAACAATACAGACCGTAAGGTTATAATTATGT------------------------------------------------------------------TA-------------------AAAGTTAG----------------------------G-ATAATG-AGATAATAGTTACCATAGCTGTAGATGGATGCTTCGAT--ATAT-TGTGTAT-TTAAGTATTAATCGAGATTACATGCTCAGCCGCCAAA------AATATA--ACGATATTATTACCGTACAAGCCGTTAGCAAGACATGATAGGGAGTTGACAAGTT-AAAGAAGTTCTGGTTTATA--ATAGATACGTT---TTTAAAGTTAGGATGTATGGGATAATTGTAGTACACCTTAATTGGTTTAACT--TTAT-TTGGT------ATATAGATA------------TAATGTTCGGTATTGCATACCTGGTGTTTTT-AATTAAGACGCTGACTTCCTGGCTAAACTTCCCAA---TGATACATCTTCCAAATAGATTTCGCAAAAAACCGTCTATATTCATGTTTGATT"/>
                            
        <sequence id="seq_KC138226_Plasmodium_lutzi" spec="Sequence" taxon="KC138226_Plasmodium_lutzi" totalcount="4" value="GGATAATTCTATTTATTAGGAGTCTCACACTAGCGACAATGGGGAAGTCGTTACACCGTTCATGCAGGACGGAGATTACCCGACAAGGAATTTTGCTACCTTAGGACCGTTTACG-ATACAGCCGCCGTTTAT---CATTGATGCCGGGCAGATGTCAGTAACTTGAACTATTCATCGGAATTATCAGTGACTTGTGTTGTAACCTTACAGACGCTTCCAGATAAT----TAACTTCTTATAAATGGTAGCGCCGGTTTCCCGGGTCTCCAATCCAGTGCTCCATTCAAGGCATAGAGACTCAGCCTGTGTTCAACTTTGTAGGGT----------------------------------------TATTTATAAT-------ATA----GCTTTTGGTATCTCGTAATGTAGAACAATAATGGGTTGACCGTCAAATCCTTTTCATTAAAAGAGTGG--ATTAAATGCCCAGCCAACACCATCCAATTTGATTGGGAATTATCTGTGTTACTATA-C-TTTTTGATCCCAGGCTGGTAAAAAATGTAAACTTTTAGCCCAAAAGAATAGAAACAGATGCCAGGCCAATAACCCA-----AATAGAATA----------------------------------AGAGCTATGACGCTATCGATTTTG-ACAAGGCGGGTAAATTCTTTCATAGAACTTAACGTATCATCTTCCATACATAGA-TAAAACGGTAGATAGGGAACAAACTGCCTCAAGACGTTCTTAACCCAGCTCACGCATCGCTTCTAACGGTGAACTCTCATTCCAATGGAACCTTGTTCAAGTTC-AAATAGATTGGTAAGGTATAGCGTTTACTATCGAATGAAACAATGTGTTCCACCGCTAGTGTTTGCTTCTAACATTCCATTTGC-TTATAACTGTATGGACGTAA-CCTCCAGGCAAAGAA----AATGACCGGTCAAAACGGAATCAGTTAACTATGGATAGCTGATACTAGCAATTTATCATTACTCAAGTCAGCATAGTCTATATGAAGGTT-TCTAT-GGAAACACACTTCCCTTCTCGCCA-------TTTATTTTTGATAGCGGTTAACCTTTCTTTTTCCTTACGTACTCTAGCTATGAACACAATTA-------------TTAATTCG--TCCATAT---T--AGCAACAATACTCGAAACAGGACATA-----------------------------------TTACTCAGAATAGAATAAGAACTCTATAAATAACCAAATTATTTCTACAAAATGCCAATATAATAAAGTTAATTGATCAGAATGAGGTAATACTATATATGATATTCC-AAATAATGAATATGACCATTCACTATTTGTATCATAAACTTCAACTATTCTTATAAAGTATGTTAATAATAATATTAAACCAACAATAACATGTGAAAAATGTAAACCTGTTACACAATAAAATAATGTACCTAAAATTGCATCATTTATACAGTATTCTAAGTGTAAGTATTCAGTAGTTTGTAAAGACGCAAAACATTCACCAATTATATAAATAATGCATACAATACTGGAAATTTCAAAACTCATTCCTTTTTCTATTAGGAATTGAAGACATGCAGTCATACAAGAAGCACTTGCTAATATAAATGTAATTGTTAAAATTAACATTCTAGATGAAGTTAAAACTATACCTTCATTAGATAAAGGATATGGAGATAAACTAA--AATGTAAAATACCCCAAAAATATGTAACAAATAATAAAGCTTCTGATATAATTATTGATAACATACCAGATGCTAATGAAGAAAATGTAGAATAAAAACTTTCTCTAATAGAATATAAGAATATCATTAAAATGATTGGATTGAAAGTAAATAAAATACCAACAGAAAAATATTTTAAAGATGTTCCATATAATGATGTTAATGAAGGATAAGAAACTAGATGTGCTTTTATATTATTATAGTTACTAAATATA-AAGAA--TA-----TT------------------------------ATTTATAAGAACGG-TTTTTGTTGTGTGCCGTAAACATATAACGGTAAGAAGGTTCGCCGGGGATAACAGGTTATAGTATATATGGAGCTCTAATCCTTATATACTATTGG-CACCTCCATGTCGTCTCATCGCAGCCTTGCA--------------AT-------AAAATAAAAAAT----ACAGCGTGTATTGTTGCCTTGTACACACCGCTCGTCACGCAAGAAT-TATTCA-AT-TTAGATGAA--GAACTCCAGGCGTTAACCTGTAGAGTTGAGATGGAAACAGCCGGAAAGGAAATATTACGCCC-AAACGTTAAGATCATATATGAAATATACTAGCATGGGAC-TAA-A-AAATGTTATGCTGTTGGTTTAAGCCCTTTTTTACCATACAAGAGATCGCGTACTTTGGACCGAAAAAAGCTGTGAGGAAACTACATTAAAGGAACTCGACTGGCCTAC-ATC---A-----------------------------TAAGAACGAACGCTTTTAACGCCTGACATGGATGGATAATACTCGGCTTTTCCAAAGTATAACCGCTGTCGCTGGGACTGTATGGATCGAATCTTACTCATTCATATCCAAGCCTCAAATACTATTTA-------------------------------------------------------------------------------------------------------------------------------------------------------TTTA--TTGTTTTTCAAAGATATGCACTTATTACAAATTGTAACCATAAAACTTTAGGTTTATACTATTTATGGTTTTCATTTTTATTTGGTAGTTATGGTTTCTTATTATCTGTTATCTTACGTACAGAATTATATTCTTCATCATTAAGAATTATTGCGCAAGAAAATGTTAACTTATATAATATGATATTTACAATTCACGGTATTATTATGATATTCTTTAATATAATGCCAGGATTATTCGGTGGATTTGGTAATTACTTTTTACCAATTCTATGCGGATCTCCAGAATTAGCTTATCCAAGAATCAATAGTATATCTTTATTATTACAACCAATAGCTTTTGGATTAGTAATATTATCTACAGCAGCTGAATTTGGTGGAGGTACAGGATGGACATTATATCCACCATTAAGTACTTCATTAATGTCTTTATCACCAGTCGCTGTAGATGTTATAGTAATTGGACTTTTAGTATCTGGAGTAGCTAGTATAATGTCTTCTTTAAATTTTATTACCACAATAATGCATCTACGTGCAAAAGGATTAACACTTGGTATATTAAGTGTATCTACATGGTCATTATTAATAACATCAGTAATGCTATTATTAACATTACCTGTTTTAAGTGGTGGTGTATTAATGTTATTATCCGATTTACATTTTAATACCTTATTTTATGATCCAACATTTGCAGGAGATCCTGTATTATATCAACATTTATTCTGGTTTTTTGGTCATCCTGAAGTATATATTCTAATACTACCTGGTTTCGGTGTAATTAGTCATGTAATATCTACTAATTATTCTAGAAGTTTATTCGGTAATCAATCTATGATTTTAGCAATGAGTTGTATTGCTATATTAGGTAGTTTAGTATGGGCTCATCATATGTATACAACAGGTCTAGAAGTAGATACAAGAGCATACTTTACTTCTACAACTATATTAATATCTATTCCAACAGGTACAAAAGTATTTAATTGGATATGTACATATATGGGAAGTAACTTTGGAATTACTCATAGTTCATCTTTATTAGCACTTTTATTTATATGTACATTTACTTTCGGTGGTACAACTGGAGTAATTTTAGGTAATGCAGCTATTGACATAGCTTTACATGATACATATTATGTTATTGCACATTTCCATTTTGTTTTATCAATTGGAGCTATTATTGCATTATTTACAACAGTAAGTGCATTCCAAGAAAATTTCTTTGGAAAACATTTACGTGAAAATTCAATAATAATATTATGGTCAATGTTATTCTTCGTAGGAGTTGTTTTAACATTTTTACCTATGCATTTCCTTGGATTTAATGTAATGCCTAGACGTATTCCTGATTATCCAGACGCTTTAAATGGTTGGAATATGATTTGTTCTATTGGATCAACTATGACTTTATTTGGTTTATTAATTTTTAAATA----ATATT-------TAACTA---------------------------------------------------------------------------------------------------------TTTTTTGTTTATATG---AATTATTATTCTATTAATTTAGCAAAAGCACATTTAATTCATTATCCATGTCCATTAAATATTAATTTCTTATGGAATTATGGATTTCTTTTAGGAATAGTATTTTTTATACAAATTTTAACAGGTGTATTATTAGCAACTTGTTATACTCCAGAAATATCTTATGCATATTATAGTGTACAACATATATTAAGAGAATTATGGAGTGGATGGTGTTTTAGATATATGCATGCAACAGGTGCTTCATTTGTTTTCATTTTAACCTATCTACATATTTTAAGAGGATTAAATTATTCATATTCATATTTACCTTTATCATGGATTTCAGGATTATTAATATTTTTAATATCTATAGTAACAGCTTTTATGGGTTATGTATTACCTTGGGGTCAAATGAGTTTCTGGGGTGCTACTGTTATAACTAATTTATTATATTTTATACCTGGACTTGTCTCATGGATTTGTGGTGGATATCTTGTAAGTGACCCAACCTTAAAAAGATTTTTTGTATTACATTTTACATTCCCATTTATAGCTTTATGTATTGTATTTATACATATATTCTTCTTACATTTACAAGGTAGCACAAATCCTTTAGGGTATGATACAGCTTTAAAAATACCCTTCTATCCAAATCTATTAAGTCTTGATATTAAAGGATTTAATAATGTATTAGTTTTATTCTTATCTCAAAGTTTATTTGGAATTTTACCATTATCACATCCAGATAATGCAATCACAGTAGACAGATATGCAACTCCCTTACATATTGTTCCAGAATGGTATTTCTTACCTTTTTATGCAATGTTAAAAACCATTCCTAATAAAACTGCTGGTTTATTAGTTATGTTAGCATCATTACAAATATTATTTTTACTAGCAGAACAAAGAAATTTAACAACTCTTATCCAATTTAAATTTGCTTTTGGTGCTAGAGAATATTCTGTTCC-ACTATCTGGTTTATATGTTCATTCTATGCTTTATTATGGATTGGATGTCAATTACCACAAGATATCTACATTTTATATGGTCGTTTATTTATTATATTATTCTTCTTTAGTGGTTTATTTACACTTGTTCAATCAAAAAGAACAC--------------------------------------------------------------------------------ATTATGATTACAGCTCCCAAGCAAAC--ATTTAATATTACA-AGGCTGCGATAAGACGACATTTCTGAGCATTGAGCGGAACAAAACAGACCGTAAGGTTATAATTATGT------------------------------------------------------------------TT-------------------AAAGTTAG----------------------------G-ATAATATAAAT-ATAGTTACCATAGCTGTTGATGGATGCTTCGAT-CATAT-AATATAT-TTGAGTATCAATCGAGTTAACATGCTCAGCCGCCAAA---AATAATATA--ACGATATTATTACCGTACAAGCCGTTAGCAAGACATGACAGGGAGTTGGCAAGTT-AAAGAAGTTCTGGTTTATA--ATAGATACGTT---TTTAAAGTTAGGATGTATGGGATAATTGTAGTACACCTTGATTGGTTTTACT--ATTT-TTGGT------ACATAGAA---GTA---CTT-ATATGTTCGGTATTGCATGCCTGGTGTTTTT-AATTAAGACGCTGACTTCCTGGCTAAACTTCCCAA---TGATGTATCTTCCAAATAGATTTCGCAGAAAACCGTCTATATTCATGTTTGATT"/>
                            
        <sequence id="seq_KF479480_Leucocytozoon_sp_Bird_Colombia" spec="Sequence" taxon="KF479480_Leucocytozoon_sp_Bird_Colombia" totalcount="4" value="GGATAATTCTATTTATTAGGAGCCTCATACTAGCGACAATGTGGAAGTCGTTACATCATTCATGCAGGACGGTATTTATCCGACAAGGAATTTTGCTACCTTAGGACCGTTTACG-TTACAGCCGCCGTTTAT---CATTGATGCCGGGCAGATGTCAGTAACTTGAATTCTTCTTCGGAGTTATCAGTGACTTGTGTTGTAACCTTACAGACGCTTCCAGATGAT----TAACTTCTTATAAATGATAACGCTGGTTTTCTGGGTATCCAATCCAGTGCTCCATTCAAGGCTTAGAGACTCAGCTTTTGTTCAACTTTGTAGGAT----------------------------------------TATTTATAAT-------AAA----GCTTTTGGTATCTCGTAGTGTAGAACAATAATGGGTTGACCGTCAAATCCTTTTCATTAAAAGAGTGG---GTTAATGCCCAGCCAACACCATCCAATTTGATTGGGATATATCTGTGTTACAAAA---TTTTTGATCCCAGGCTGGTAAAAAATGTAAACTTTTAGCC-AAAAGAATAGAAACAGATGCCAGGCCAATAACCCA------ATAATAT-----------------------------------AGAGCTATGACGCTATCGATTGT--ACAAGACGGGTAAAAATTTTCATAGAACTTAACGTATCATCTTCCATACATAGA-TAAAACGGTAGATAGGGAACAAACTGCCTCTAGACGTTCTTAACCCAGCTCACGTATCGCTTCTATCGGTGAACTCTCGATCCAATCGAACCTTGTTCAAGTTC-AAAATGATTGGTAAGGTGTAGCGTTTACTATCGAATGAAATTATGTGTTCCACCGCTAGTGTTTGCTTCTAACATTCCATTTGC-TTATCATAGTATGGACATTA-CCTCCAGGCAAAGAA--TAAATGACCGGTCAAAACGGAATCAGATGACTATGGATAGCTGATACTAACAATTTATCATTACTCAAGTCAGCATAGTCTATATGAAGGTT-TCTAT-GGAAACACACTTCCCTTCTTGCCA-------TTTATTTTTGATAGCGGTTAACCTTTCCTTTTCCTTTCGTACTCTAGCTATGAACACAATCA-------------TAATTTCG--TCATAAT------AGCCA-TATACTCGAAACAGGACATA-ATTAGTTCACA-----------------------TTATTCTGTATAAAATAGGAACTTAATGAATAACCATACAATTTCGACAAAATGCCAGTATAGTAAAGTGATTTGATCTGATTGATTTAGAACAACATATGAGGTTCT-GAAAACAGATTGTA--TATT-ATTATATACATTATATACTTCTATTAATCTTATAAAGTATATTGATAAAAATAATAAACCAACAACAACATGCATGAAATGTAAACCAGTGACTAAGTAAAATACTGTTGATAACATAGCATCATTTATATTATATGATAAATGTAAATATTCAGTAATTTGAAGTGATGCAAAACATTCTCCAGTTATAAATATAATACAAATGATATTAGATATTTTAAAACTCATTCCTTTATCTATTAAGAATTGTACACATGCAGTCATACAAGATGCACTTGCTAATATAAATGTTATTGTTAAAATTAACATTCTAGATGATGTTAATACTATTCCTTCTGTATATAAAGGATATGGAGATAATGTAA--AATGGAATATACCCCAGAAATATGTAATAAATAACAATGCTTCTGATATTATAAAACTAAGCATACTAGTTAATAATGATGAGAATGTAGTAAATAAACTTTCTCTAATAGAGTATACAAATATTAATAAAGTAATAATATTTAAAGAGAATAAAATACCAACTGAAAAATATTTTAAAGATGATGCATATAATGATGTTAATGAAGGATAACTAGCTAAATGTGCTTTTACATTATTATTAACTCTAAATACA-AAAAA--TA-----TT------------------------------ATTTATAAGAACGG-TTTATTTTGTGTGCCGTAAACATATAACGGTAAGAAGGTTCGCCGGGGATAACAGGTTATAGAATATATGGAGCTCTAATCCTTATATTCTATTGG-CACCTCCATGTCGTCTCATCGCAACCTTGAA--------------AT-------------AAAAACAT--ACAGCGTGTATTGTTGCCTTGTACACACCGCTCGTCACGCAATAAT-TATTCT-CT-ATTGAATAA--GAACTCCAGGCGTTAACCTGTAGAGTTGAGATGGAAACAGCCGGAAAGGAAATATTACGCCC-ATACGATAAGATCATATATGAAATATTTTAGCATGGGACTTTT---AAATGTTATGCTGTTGGTTTAAGCCCTTTATTACCATACAAGAGATCGCGTACTTTGGACCGAAAAAAGCTGTGAGGAAACTATATTAAAGGAACTCGACTGGCCTACTA-----------------------------------TGAGAACGAACGCTTTTAACGCCTGACATGGATGGATAATACTCGGCTTTTCCAAAGTATAACCGCTGTCGCTGGGACTGTATGGATCGAATCTTACTCATTCATATCCAAGCCTCAAATATGATTTA-------------------------------------------------------------------------------------------------------------------------------------------------------TTTTTTTTGTTTTTAATAGATATGCTATAATGACTAACTGTAACCATAAAGTTTTAGGATTATATTACTTATGGATTTCATCAGTATTTGGTTTTTATGGTTTCTTATTATCTGTCATAATACGTACTGAATTATATTCTGCATCTTTTAGAATTATTCCTCAAGAAAACGTTAATTTCTATAATATGGTATTCACTATCCATGGTATTATAATGATCTTTTTCAATATAATGCCTGGATTAATGGGTGCATTTGGTAATTATTTTTTACCAATATTATGTGGATCTCCAGAATTAGCTTTTCCAAGATTAAATAGTATATCTCTACTCTTACAACCAATTGCATTCGGGTTAATTGTTTTATCTACAGCAGCAGAATTTAGTGGAGGTACTGGATGGACTTTATATCCTCCTTTAAGTACATCTTTAATGTCTATTTCTCCTGTAGCCATTGATGTTATAATCTCTGGACTTCTAGTCACAGGTATAGCTTCTATAATGACTTCATTAAACTTTATTACTACTGTAATACATTTACGTGCTAAAGGTTTAACTTTAGGTATGTTAAGTGTATCTACATGGTCATTAATAGTAACATCTATGATGTTATTATTAACTTTACCTGTTTTAACAGGAGGAGTTTTAATGTTATTATCAGATTTACACTTTAATACATTATTTTATGATCCAATATTTGCTGGTGATCCTGTATTATATCAACATTTATTCTGGTTCTTTGGTCACCCTGAAGTATATATTCTAATATTACCTGCTTTTGGTATTATTAGTCATGTTATTTCATCTAATTATTGTAGAAGTTTATTCGGAAATCAATCTATGATTCTAGCCATGAGTTGTATTGCTATATTAGGATCTTTAGTATGGGGACACCATATGTATACAACAGGTCTAGAAGTAGATACTAGAGCTTTCTTTACTTCTATAACTATTTTAATTTCTATACCAACTGGTACTAAAGTATTCCATTGGATTTGTACATATTTAAATAGTAATTTTGGCATAACTCATTGTTCTGCTTTATTACCAATATTATTCATATGTACATTTACTTTTGGAGGTACTACAGGTGTAATCTTAGGTAATGCTAGTGTAGATATAGCTTTACATGATACATATTTTGTAGTTGCACACTTCCATTTCGTACTATCAGTCGGAACAATAATTGGATTATTTACATTAGCTAGTAGTTTTCAAGAAAACTTCTTTGGTAGACATATACGTCATAATACAATTATAACATTATGGATAATGTTATTCTTTATTGGAGTTCTATTAATATTCTTACCTATGCATTTCCTTGGATTTACCGTTATGCCTAGAAGAATACCTGATTATCCTGATAATCTAAATGGATGGAATATGATATGTTCTATTGGTTCAACTATGGTTTTATTTGGTCTATTAATTTTTAAATA----ATATA-------ACATAAA--------------------------------------------------------------------------------------------------------TGGTTTGTTTGCATG---AATTATTATGTAATGAATTTAGTAAAAGGACACTTAATATATTATCCATGTCCATTAAATATTAATTTCTTATGGAATTATGGATTTTTATTAGGTATGGTCTTCTTTATTCAAATTCTTACAGGTGTATTATTAGCAACTTGTTATACTCCAGAAGTATCTTATGCATATTATAGTATACAACATATCTTAAGAGAACTATGGAGTGGATGGTGTTTTAGATACTTACATTCAACAGGTGCATCTTTTGTATTTATATTAACATATCTACATATATTAAGAGGATTAAACTATTCTTACACTTACTTACCATTATCATGGATAAGTGGTTTAGTTATATTTTTAATATTTATTGTAACTGCTTTTATGGGTTATGTCTTACCATGGGGTCAAATGAGTTTTTGGGGAGCTACTGTAATAACTAATTTATTATATTTTATTCCTGGATTAATCAATTGGGTTTGTGGTGGATTTATTATTAATGATCCAACACTAAAAAGATTCTTTGTATTACATTTTATATTCCCATTCGTAGCACTTGCAATTGTATTTATTCATATATTCTTCTTACATATTCAAGGTAGCACTAATCCTTTAGGGTATGATACACCTTTAAAAATACCATTCTATCCAAATCTATTAACTTTAGATGTTAAAGGATTAAATTATGTATTAGTATTATTCTTATTTCAAAGTTTATTTGGAATTGCACCATTATCTCATCCTGATAATGCTATTCCAGTAAATAGATATGCAACACCTCAACATATAGTACCTGAATGGTATTTCTTATCTTTTTATGCTATAATCAAAACAATACCTAATAAAACTTCAGGTTTATTAGTAATGGCAGCAGCTCTACAAGTATTATTCTTATTAGCTGAACAAAGAAATCTAAATAGTATAATATTATTTAAATTTGTATTTGGACCAAGAGATTATTCATTATCTATTATCTGGTTTATTTGCACATTCTATGCTTTAATGTGTATAGGTTATCAATTACCACAAGATATATATATTATATATGGACGTATGTTTATTATATTATACTTTGTATGTATTTTATTTACACTTGTTCAATTTAAAAGAACAA--------------------------------------------------------------------------------ATTATGATTACAGCTCTCAAGCACAC--ATTTAAATTCACA-AGACTGTGATGAGATAACATTTCTGAACATTGAGCGGATCAAAACAGACCGTAAGGTTATAATTATGC------------------------------------------------------------------TT-------------------ATTGTTTT-------------------------------------AAAT-ATAGTTACCATAGCTGTAGATGGATGCTTTGAT-CATTA-AATATGT-GAAAGTATCGATCGTGTTTACATGCTCAGCCGCCAAA---------AAAAAACGATATTATTACCGTACAAACCGTTAGCAAGACATGACAGGGAGTTGGCAAGTC-AAAGAAGTTCTGGTTTATA--ATTGATACGTT---ATTAAAGTTAGGATGCATGGGATACTTGTAATACACCTTGATTGGTTTAACT--ATAT-TTGGT------CTATAGAA-------TTGTATATATGTTCGGTATTGCATGCCTGGTGTTTTT-AATTAAGACGCTGACTTCCTGGCTAAACTTCCCAT---AGATAAATCTTCCAAATAGATTTCGTAGAAAACCGTCTATATTCATGTTTGTTT"/>
                            
        <sequence id="seq_KJ569808_Plasmodium_sp_Orangutan_Malaysia" spec="Sequence" taxon="KJ569808_Plasmodium_sp_Orangutan_Malaysia" totalcount="4" value="GGATAATTCTATTTATTAGGAGTCTCACACTAGCGACAATGGGGAAGTCGTTACACCGTTCATGCAGGACGGAGATTACCCGACAAGGAATTTTGCTACCTTAGGACCGTTTACG-ATACAGCCGCCGTTTAT---CATTGATGCCGGGCAGATGTCAGTAACTTGAACTATTCATCGGAATTATCAGTGACTTGTGTTGTAACCTTACAGACGCTTCCAGAATC-----TAACTTCTTATAAATGGTAGCGCCGGTTTCCCGGGTATCCAATCCAGTGCTCCATTCAAGGCATAGAGACTCAGCCTGTGTTCAACTTTGTAGGAT-------------------------------------------ATATAAT-------ATA----GCTTTTGGTATCTCGTAATGTAGAACAATAATGGGTTGACCGTCAAATCCTTTTCATTAAAAGAGTGG---ATTAATGCCCAGCCAACACCATCCAACTTGATTGGGAATAATCTGTGTTACAATA-C-TTTTTGATCCCAGGCTGGTAAAAAATGTAAACTTTTAGCCCAAAAGAATAGAAACAGATGCCAGGCCAAAAACCCA--------AATAT-----------------------------------AGAGCTATGACGCTATCAATTTG--ACAAGGCAGATAAATTCTTTCATAGAACTTAACGTTTCATCTTCCATACATAAA-TAAAACGGTAGATAGGGAACAAACTGCCTCAAGACGTTCTTAACCCAGCTCACGCATCGCTTCTAACGGTGAACTCTCATTCCAATGGAACCTTGTTCAAGTTC-AAATAGATTGGTAAGGTATAGCGTTTACTATCGAATGAAACAATGTATTCCACCGCTAGTGTTTGCTTCTAACATTCCACTTGC-TTATAACTGTATGGACGTAA-CCTCCAGGCAAAGAA----AATGACCGGTCAAAACGGAATCAGTTAACTATGGATAGCTGATACTAACAATTTATCATTACTCAAGTCAGCATAGTCTATATGAAGGTT-TCTAT-GGAAACACACTTCCCTTCTCGCCA------------TTTTGATAGCGGTTAACCTTTCTTTTTCCTTACGTACTCTAGCTTTTAACACAATTA----------------AATTG--TCTATAC---T--AGATACTATAGTTGAAACAGGACATA----TATTCA-------------------------TTATTCTGAATAGAAAAAGAACTCTATAAATAACCACACAATTTCAACAAAATGCCAGTATAATATTGTAATTTGATCAGTATGAGGTAATACAATATAAGATATACC-ATATAATGAGTATGACCATTCGGAATTAATATCATAGATTTCTACTATTCTTATAAAATATATTAATAATAATAATAAACCAACTATAACATGTGAAAAATGTAAACCTGTAATACAATAAAATAATGTACCAGATATAGCGTCATTTATATAATATCCTAAATGTAAATATTCAGTTGTTTGAAGTGATGCAAAACACTCTCCAAGTAAATATATTATAAATATGATACTAGAAATTTCTAAACTCATTCCTTTTTCTATTAGAAATTGTAAGCATGCTGTCATACATGATGCACTTGCTAAAATAAATGTAATAGTTAAAATTAACATTCTTGATGATGTTAAAATTATTCCTTCATTATATAATGGATATGGAGATAAACTAA--AATGTAAAATACCCCAAAAATATGTAATAAATAATATTGCTTCAGATATAATGATAGATAACATTCCTGATACTAATGATGAAAATATAGAATAAAAACTTTCTCTAATAGAATATACAAATATTATTAAAATAATAGGATTGAATGTAAATAAAATACCAACGGAAAAATATTTTAAAGATGTTCCATATAATGATGCTAATGAAGGATAAGATACTAAATGTGCTTTAATATAATTATAGTTACTAAATATA-AAAAA--TA-----T-------------------------------ATTTATAAGAACGGTGA--TTTAGTGTGCCGTTAACATATAACGGTAAGAAGGTTCGCCGGGGATAACAGGTTATAGTATATATAGAGCTCAAATCTTTATATACTATTGG-CACCTCCATGTCGTCTCATCGCAGCCTTGCA--------------AT---------AATTAATATTAT--TTAGCGTGTATTGTTGCCTTGTACACACCGCTCGTCACGCAAATTTATAT----AC-TAAGATAAA--GAACTCCAGGCGTTAACCTGTAGAGTTGAGATGGAAACAGCCGGAAAGGAAATATTACGTCC-AAACGATAAGAATATATATGAAATATACTAGCATGGGAC-TAA----AATGTTATGTTGTTGGTTTAAGCCCTTTT--ACCATACAAGAGATCGCGTACTTTGGACTGAAACAAGCTGTGAGGAAACTACATTAAAGGAACTCGACTGGCCTAC-AAT---A-----------------------------TAAGAACGAACGCTTTTAACGCCTGACATGGATGGATAATACTCGACTTTTCCAAAGTATAACCGCTGTCGCTGGGACTGTATGGATCGAATCTTACTTACTCATATCCAAGCCTCATTTATTATTTA---------------------------------------------------------------------------------------------------------------------------------------------------TTATATTTCTTTGTTTTAAATAGATATGCACTTATTACAAATTGTAATCATAAAACTCTAGGTCTATACTATTTATGGTTTTCATTTTTATTTGGTAGTTACGGTTTTTTATTATCTGTTATTTTACGTACAGAATTATATTCTTCTTCTTTAAGAATAATTGCACAAGAAAATGTTAACTTATACAATATGATATTTACATTACATGGAATTATAATGATATTCTTTAATATTATGCCAGGATTATTCGGAGGATTTGGTAATTATTTTTTACCAATTTTATGTGGTTCCTCAGAACTTGCATATCCAAGAATTAATAGTATATCTTTATTATTACAACCTGTAGCTTTTATATTAGTAATTTTATCTACAGCAGCAGAATTTGGAGGAGGTACTGGATGGACTTTATATCCACCACTAAGTACATCACTTATGTCTTTATCTCCTGTTGCAGTAGATGTAATAATTGCTGGTCTTTTAGTATCTGGTATTGCTAGTATTATGTCTTCTTTAAATTTTATTACTACAATAATGCATTTAAGATCTAAAGGTTTAACACTTGGTATATTAAGTGTATCTACATGGTCTTTGATAATTACATCTGTAATGCTATTATTAACATTACCTGTCTTAACAGGTGGTGTTTTAATGTTATTATCAGATTTACATTTTAATACATTATTTTTTGATCCTACATTTGCTGGAGACCCTATATTATATCAACATCTATTTTGGTTTTTTGGACACCCTGAAGTATATATTTTAATATTACCAGCATTTGGTGTAATTAGTCATGTAATATCTACAAATTATTGTAGAAGTTTATTTGGTAATCAATCTATGATTTTAGCAATGAGTTGTATTGCTATATTAGGAAGCGTTGTATGGGCTCATCATATGTATACTACAGGTTTAGAAGTAGATACAAGAGCGTTTTTTACATCTACAACTATATTAATTTCTATACCTACTGGAACTAAAATATTTAATTGGATATGTACATATATGGGTAGTAATTTTGGTATAACTCATAGTTCATCTTTATTATCATTACTATTCATATGTACATTCACTTTTGGTGGTACTACAGGAGTAATCTTAGGTAATGCAGCTATTGATATAGCATTACACGATACTTACTATGTAATAGCCCATTTCCATTTCGTATTATCTATAGGTGCAATCATTGGATTATTTACATTGGTAAGTAGTTTTCAAGAAAACTTTTTTGGTAAACATTTACGTGAAAATTCTATAATAATGTTATGGTCAATCTTATTTTTTATTGGAGTTGTTTTAACATTCTTACCTATGCATTTCCTTGGATTTAATGTAATGCCTAGACGTATTCCGGATTATCCAGACGCTTTAAATGGATGGAATATGATTTGTTCAATTGGATCAACAATGACTTTATTTGGTTTATTTATTTTTAAATA----ATATA-------AA-------------------------------------------------------------------------------------------------------------TTTTTTGTTTATATG---AATTATTATTCTATTAATTTAGCAAAAGCACATTTATTAAATTATCCATGCCCATTAAATATTAATTTCTTATGGAATTATGGATTTCTTTTAGGTATTATATTTTTTATACAGATATTAACAGGTGTATTCTTAGCTAGTCGATATACTCCAGAAATATCTTATGCATACTATAGTATACAACATATTTTAAGAGAATTATGGAGTGGATGGTGTTTTAGATATATGCATGCTACAGGTGCATCTCTTGTATTCTTATTAACTTACTTACATATTTTAAGAGGATTAAATTATTCATATTTATATCTACCTTTATCATGGATATCAGGGTTAGTCATATTTGCATTATTTATAGTCACAGCTTTTATAGGTTATGTTCTACCTTGGGGACAAATGAGTTATTGGGGTGCAACAGTTATAACTAATTTATTATCTTCAATTCCAGTATTAGTAATTTGGTTATGTGGAGGATATACAGTAAGTGATCCTACAATTAAAAGATTTTTTGTATTACATTTTATACTTCCTTTTGTAGCGTTATGTATTGTATTTATACATATATTCTTTTTACATTTACATGGTAGCACAAATCCTTTAGGGTATGATACAGCTTTAAAAATACCCTTCTATCCAAATCTATTAAGTCTTGATGTCAAAGGATTTAATAATATATTTATATTATTCTTATTACAAAGTATTTTTGGTATAATTCCATTATCTCATCCAGATAATGCTATATTAGTTAATACATATGTTACACCAATTCAAATAGTTCCTGAATGGTATTTTTTACCATTTTACGCAATGTTAAAAACAATACCTAGTAAAACAGCAGGTTTATTAATTGTTTTAGCATCTTTACAATTATTATTTTTATTAGCTGAACAAAGAAGCTTAACTACTATAATACAATTTAAAATGACATTTGGTGCTAGAGAATACTCAGTACCAATGATATGGTTTATGTGTTCATTCTATGCTTTATTATGGATTGGATGTCAATTACCACAAGATATCTTCATTTTATATGGTCGTTTATTTATAATATCATTCTTCTCTAGTGGATTATTTGCACTTGTTCATTATAAAAGAACAC--------------------------------------------------------------------------------ATTATGATTACAGCTCCCAAGCAAAC--ATTTAA-ATTACA-AGGCTACGATAAGATGATATCTCTGAATATTGAGCAGAACAATACAGACCGTAAGGTTATAATTATGT------------------------------------------------------------------TA-------------------AAAGTTAG----------------------------G-ATAATG-AAATAATAGTTACCATAGCTGTAGATGGATGCTTCGAT--ATAT-TATATAT-TTAAGTATTAATCGAGATTACATGCTCAGCCGCCAAA------AATATA--ACGATATTATTACCGTACAAGCCGTTAGCAAGACATGATAGGGAGTTGACAAGTT-AAAGAAGTTCTGGTTTATA--ATAGATACGTT---TTTAAAGTTAGGATGTATGGGATAATTGTAGTACACCTTAATTGGTTTAACT--TTAT-TTGGT------TTATAGAT---ATA---------ATGTTCGGTATTGCATGCCTGGTGTTTTT-AATTAAGACGCTGACTTCCTGGCTAAACTTCCCAA---TGATATATCTTCCAAATAGATTTCGCAGAAAACCGTCTATATTCATGTTTGATT"/>
                            
        <sequence id="seq_KJ569854_Plasmodium_sp_Macaque_Malaysia" spec="Sequence" taxon="KJ569854_Plasmodium_sp_Macaque_Malaysia" totalcount="4" value="GGATAATTCTATTTATTAGGAGTCTCACACTAGCGACAATGGGGAAGTCGTTACACCGTTCATGCAGGACGGAGATTACCCGACAAGGAATTTTGCTACCTTAGGACCGTTTACG-ATACAGCCGCCGTTTAT---CATTGATGCCGGGCAGATGTCAGTAACTTGAATTATTCATCAGAATTATCAGTGACTTGTGTTGTAACCTTACAGACGCTTCCAGAATT-----TAACTTCTTATAAATGGTAGCGCCGGTTTCCCGGGTATCCAATCCAGTGCTCCATTCAAGGCATAGAGACTCAGCCTGTGTTCAACTTTGTAGGAT------------------------------------------------AT-------ATA----GCTTTTGGTATCTCGTAATGTAGAACAATAATGGGTTGACCGTCAAATCCTTTTCATTAAAAGAGTGG---ATTAATGCCCAGCCAACACCATCCAATTTGATTGGGAATAATCTGTGTTACAATA-C-TTTTTGATCCCAGGCTGGTAAAAAATGTAAACTTTTAGCCCAAAAGAATAGAAACAGATGCCAGGCCAAAAACCCA--------AAAAT-----------------------------------AGAGCTATGACGCTATCAATTTG--ACAAGGCAGATAAATTCTTTCATAGAACTTAACGTTTCATCCTCCATACAAAAA-TAAAACGGTAGATAGGGAACAAACTGCCTCAAGACGTTCTTAACCCAGCTCACGCATCGCTTCTAACGGTGAACTCTCATTCCAATGGAACCTTGTTCAAGTTC-AAATAGATTGGTAAGGTATAGCGTTTACTATCGAATGAAACAATGTATTCCACCGCTAGTGTTTGCTTCTAACATTCCACTTGC-TTATAACTGTATGGACGTAA-CCTCCAGGCAAAGAA----AATGACCGGTCAAAACGGAATCAGTTAACTATGGATAGCTGATACTAACAATTTATCATTACTCAAGTCAGCATAGTCTATATGAAGGTT-TCTAT-GGAAACACACTTCCCTTCTCGCCA-------------TTTGATAGCGGTTAACCTTTCTTTTTCCTTACGTACTCTAGCTATTTAAACAATTT----------------AATTG--TCTATTC---T--AGATACTATGGATGAAACAGGACATA----TATTCA-------------------------TTATTCTGAATAGAAAAAGAACTCTATAAATAACCATACAATTTCAACAAAATGCCAGTATAATATTGTAATTTGATCAGTATGAGGTAATACAATATAAGATATACC-ATATAATGAATATGACCATTCACAATTAGTATCATAAACTTCTACTATTCTTATAAAATATATTAATAGTAATAATAAACCAACTATAACATGTGAAAAATGTAAACCTGTAACACAATAAAATAATGTACCAGATATTGCATCATTTATACAATATCCTAAATGTAAATATTCAGTGGTTTGGAGTGATGCAAAACATTCTCCAAGTAAATATATTATAAATATAATACTAGAAATTTCTAAACTCATTCCTTTTTCTATTAGAAATTGTAAACATGCTGTCATACATGATGCACTTGCTAAAATAAATGTAATAGTTAAAATTAACATTCTTGATGATGTGAAAATTATCCCTTCATTATATAGTGGATATGGAGATAAACTAA--AATGTAAAATACCCCAAAAATATGTAATAAATAATAATGCTTCAGATATTATTATAGATAGCATTCCTGATACTAATGATGAAAATATAGAATAAAAACTTTCTCTAATAGAATATACAAATATTATACAAATTATAGGATTGAATGTAAATAAAATTCCAACTGAAAAATATTTTAAAGATGTTCCATATAATGATGTTAATGAAGGATAAGATATTAAATGTGCTTTAATATTATTATAGTTACTAAATATA-AAAAA--TAAATA-T-------------------------------ATTTATAAGAACGG---TAATTTTTGTGCCGTTAACATATAACGGTAAGAAGGTTCGCCGGGGATAACAGGTTATAGTATATATAGAGCTCAAATCTTTATATACTATTGG-CACCTCCATGTCGTCTCATCGCAGCCTTGCA--------------AT--------AAATCAATATTAT--TTAGCGTGTATTGTTGCCTTGTACACACCGCTCGTCACGCAAATTT-AATCAT-AC-TAAGATAAA--GAACTCCAGGCGTTAACCTGTAGAGTTGAGATGGAAACAGCCGGAAAGGTAATATTACGTCC-AAATGATAAGAATATATATGAAATATACTAGCATGGGAC-TAA-T-TAATGTTATGTTGTTGGTTTAAGCCCTTTT--ACCATACAAGAGATCGCGTACTTTGGACTGAA-AAAGCTGTGAGGAAACTACATTAAAGGAACTCGACTGGCCTAC-AAT---A-----------------------------TAAGAACGAACGCTTTTAACGCCTGACATGGATGGATAATACTCGACTTTTCCAAAGTATAACCGCTGTCGCTGGGACTGTATGGATCGAATCTTACTTATTCATATCCAAGCCTCATTTATTATTTA--------------------------------------------------------------------------------------------------------------------------------------TTTATAATATATATATTTTTTTTTTGTTTTATACAGATATTCACTTATTACAAATTGCAATCATAAAACTTTAGGTTTATACTATTTATGGTTTTCATTTTTATTTGGTAGTTATGGATTTTTGTTATCTGTCATTTTACGTACAGAATTATATTCTTCTTCCTTAAGAATTATTGCACAAGAAAATGTTAACTTATATAATATGATATTTACATTACATGGAATTATTATGATATTCTTTAACATAATGCCAGGATTATTTGGAGGATTTGGTAATTATTTTTTACCAATTTTATGTGGTTCTCCAGAACTTGCATATCCAAGAATTAATAGTATATCTTTATTATTACAACCAATAGCTTTTATATTAGTTATTTTATCTACAGCAGCAGAATTTGGAGGAGGTACTGGATGGACCTTATATCCACCATTAAGTACATCTCTTATGTCTTTATCTCCTGTTGCAGTAGATGTAATAATTGTTGGTCTTTTAGTATCTGGTATTGCTAGTATTATGTCTTCTTTAAATTTTATTACTACAGTAATGCATTTAAGATCTAAAGGTTTAACACTTGGTATATTAAGTGTATCTACATGGTCATTAATAATCACATCTGTAATGTTATTATTAACATTACCTGTATTAACAGGTGGTGTTTTAATGTTATTATCTGATTTACACTTTAATACATTATTTTTTGATCCTACATTTGCTGGAGATCCTATTCTATATCAACATCTATTTTGGTTTTTTGGACATCCTGAAGTATACATTTTAATATTACCAGCATTTGGAGTTATAAGTCATGTAATATCTACAAATTATTGTAGAAGTTTATTTGGTAATCAATCTATGATTTTAGCAATGAGTTGTATTGCTATATTAGGAAGTGTTGTATGGGCTCATCATATGTATACTACAGGTTTAGAAGTAGATACAAGAGCATTTTTTACATCTACAACTATATTAATATCTATACCTACTGGAACAAAAATATTTAATTGGATATGTACATATATGGGTAGTAATTTTGGTATAACTCATAGTTCATCTTTATTATCATTACTATTTATATGTACATTTACTTTTGGTGGTACTACAGGAGTAATATTAGGTAATGCTGCTATTGACATTGCATTACATGATACTTATTATGTAATTGCTCATTTCCACTTTGTATTATCTATAGGTGCAATAATTGCATTGTTTACATTAGTTAGTAGTTTTCAAGAAAACTTTTTTGGTAAACATTTACGTGAAAATTCTATTATTATATTATGGTCAATTTTATTTTTTATTGGAGTTGTATTAACATTCTTACCTATGCATTTTCTTGGATTTAATGTAATGCCTAGACGTATTCCTGATTATCCAGACGCTTTAAATGGATGGAACATGATTTGTTCAATTGGATCAACAATGACTTTATTTGGTTTATTTATTTTTAAATA----ATATA-------ATA------------------------------------------------------------------------------------------------------------TTTTTTGTTTATATG---AATTATTATTCTATTAATTTAGCAAAAGCACATTTATTAAATTACCCATGCCCATTAAATATCAATTTCTTATGGAATTATGGATTTCTTTTAGGTATTATATTCTTTATACAAATATTAACAGGTGTATTTTTAGCTAGTCGTTATACTCCAGAAATATCTTATGCATATTATAGTATACAACATATTTTAAGAGAATTATGGAGTGGATGGTGTTTTAGATATATGCATGCTACTGGTGCATCTCTTGTATTCTTATTAACTTATTTACATATTTTAAGAGGATTAAATTATTCATATTTATATTTACCTTTATCATGGATATCAGGACTAATCATATTTGCATTATTTATAGTTACAGCTTTTATAGGTTATGTTTTACCTTGGGGACAAATGAGTTACTGGGGTGCAACTGTTATAACTAATTTATTATCTTCAATTCCAGTATTAGTAATTTGGTTATGTGGAGGATATACAGTAAGTGATCCAACAATTAAAAGATTTTTTGTATTACATTTTATACTTCCTTTTGTAGCATTATGTATTGTATTTATACATATATTCTTTTTACATTTACATGGTAGCACAAATCCTTTAGGGTATGATACAGCTTTAAAAATACCCTTTTATCCAAATCTATTAAGTCTTGATGTAAAAGGATTTAATAATATATTTATATTATTTTTATTACAAAGTATTTTTGGTATAATTCCATTATCTCATCCAGATAATGCTATATTAGTTAATACATATGTTACACCAATTCAAATAGTTCCTGAATGGTACTTTTTACCATTTTATGCAATGTTAAAAACAATACCTAGTAAAACAGCAGGTTTATTAATTGTTTTAACATCTTTACAATTACTATTTTTATTAGCTGAACAAAGAAGTTTAACTACTATAATACAATTTAAAATGACATTTGGTGCTAGAGAATATTCAGTACCAATGATATGGTTTATGTGTTCATTCTATGCTTTATTATGGATTGGATGTCAATTACCACAAGATATTTTCATTTTATATGGTCGTTTATTTATAATATTATTCTTCTTTAGTGGATTATTTTCACTTGTTCATTATAAAAGAACAC--------------------------------------------------------------------------------ATTATGATTACAGCTCCCAAGCAAAC--ATTAAA-ATTACA-AGGCTTCGATAAGACGATATCTCTGAAGATTGAGCAGAACAATACAGACCGTAAGGTTATAATTATGT------------------------------------------------------------------TA-------------------AAAGTTAG----------------------------G-ATAATG-AAATAATAGTTACCATAGCTGTAGATGGATGCTTCGAT--ATAT-TGTATAT-TAAAGTATAAATCGAGATTACATGCTCAGCCGCCAAA------AATAAA--ACGATATTATTACCGTACAAGCCGTTAGCAAGACATGATAGGGAGTTGACAAGTT-AAAGAAGTTCTGGTTTATA--ATAGATACGTT---TTTAAAGTTAGGATGTATGGGATAATTGTAGTACACCTTAATTGGTTTAACT--GTGT-TTGGT------TTATAGATA------------TTATGTTCGGTATTGCATGCCTGGTGTTTTT-AATTAAGACGCTGACTTCCTGGCTAAACTTCCCAA---TGATATATCTTCCAAATAGATTTCATAGAAAACCGTCTATATTCATGTTTGATT"/>
                            
        <sequence id="seq_KM610045_Leucocytozoon_sp_Bird_Colombia" spec="Sequence" taxon="KM610045_Leucocytozoon_sp_Bird_Colombia" totalcount="4" value="GGATAATTCTATTTATTATGAGACTCATACTAGCGACAATGGGGAAGTCGTTACACCATTCATGCAGGACGGAATTTACCCGACAAGGAATTTTGCTACCTTAGGACCG-TTACG-ATACAGCCGCCGTTTAT---CATTGATGCCGGGCAGATGTCAGTAACTTGAACTCTTCTTCGGAGTTATCAGTGACTTGTGTTGTAACCTTACAGACGCTTCCAGCTTA-----TAATTTCTTATAAATGAGAGCGTTGGTTACCTGGGTATCCAATCCAGTGCTCCATTCAAGGCATAGAGACTCAGCCTATGTTCAACTTTGTAAGAA----------------------------------------TATATATAT--------ATA----GCTTTTGGTATCTCGTAGTGTAGAACAATAATGGGTTGACCGTCAAATCCTTTTCATTAAAAGAGTGG---ATTAATACCCAGCCAACACCATCCAATTTGATTGGGAAATATTTGTGTTACAATA-C-TTTTTGATCCCAGGCTGGTTAAGAATGTAAACTTTTAGCC-AAAAGAATAGAAACAGATGCCAGGCCAATAACCCA------ATAGTAT-----------------------------------AGAGCTATGACGCTATCAATTGA--ACAAGATCGGTCAAATCTTTCACAGAACTTCACGAATCATCTTACATACATAAA-TAAAACGGTAGATAGGGAACAAACTGCCTCTAGACGTTCTTAACCCAGCTCACGTATCGCTTCTAACGGTGAACTCTCATTCCAATGGAACCTTGTTCAAGTTC-AAATAGATTGGTAAGGTTTAGCGTTTACTATCGAATGAAATTATGTGTTCCACCGCTAGTGTTTGCTTCTAACATTCCATTTGC-TTATAACTATATGGACATAA-CCTCCAGGCAAAGAA----AATGACCGATCAAAATGGAATCAGATAACTATGGATAGCTGATACTAACAATTTATGATTACTCAAGTCAGCATAGTCTATATGAAGGTT-TCTAT-GGAAACACACTTCCCTTCTCGCCA-------TTTATTTTTGATAGCGGTTAACCTTTCCTTTTCCTTTCGTACTCTAGCTATGAACACAAATA---------------GTATCG--TCAAT-----T--AGCCA-TATACTTGAAACAGGACATA---TTATTCTCA-----------------------TTATTCAGTATAGAATAGGAACTTAACAAATAACCATATAATTTCTACAAAATGCCAGTATAGTAAAGTTATTTGATCTGATTGATAAGGAATAACATAAGAAAAACC--CATAATT-GTTTGAATATT-ATTATTTACATCATAAACTTCTACTATCTTTATAAAGTATATGGATAAAAATAATAGACCTACAATAACATGAGTAAAGTGTAAACCTGTAACACAATAGAATAGCGATCCTGGAATAGAATCATTAATACAGTATTCTAAATGTAAGTATTCTGTTGTTTGAAGAGATGCAAAACATTCTCCAATAATAAAGATAATCCATATCATATCAGATACTATAAAGCTCATGCCTTTTTGTACTAGATATTGTACACATGCTGTAATACAAGATGCACTAGATAATGTAGCTGTTATTGTTAATATTAACATTCTACATGATGGGGAAATAATACCTTCATTATATAAAGGATAAGGAGACAAAGAAA--AATGTAATATACCCCAGAAATATGTTATAAATAATAATGCTTCTGAAACAATTAAACTAAACATACCAGATAATAATGATGAAAATGTAGAGTAAAAAGATTCTCTAATAGAATATACAAAAATTAATAAAGTAATAATATTTAAAGAAAATAATATACCAACAGAAAAGAATTTTAATGATGATCCATATAATGATGTTATAGATTGATAACTAGTTAAATGTGCTTTTACATTTGAATGTATCATAAATACA-ATAAATATA-------------------------------------ATTTATAAGAACGGTTTTTATT--TGTGCCGTAAACATATAACGGTAAGAAGGTTCGCCGGGGATAACAGGTTATAGAATATATAGAGCTCAAATCTTTATATTCTATTAG-CACCTCCATGTCGTCTCATCGCAGCCTTGTA--------------AT-------------AAAAATAA--TTAGCGTGTATTGTTGCCTTGTACACACCGCTCGTCACGCAATAAT-TTTTAATAC-ATAGATTAT--GAACTTCAGGCGTTAACCTGTTAAGTTGAGATGGAAACAGCCGGAAAGGATATATTACGCCC-ATACGACAAGATTATCTATGAAATATTCTAGCATGGGACTTTA---AAATGTTATGCTGTTGGTTTAAGCCCTTTTTTACCATACAAGAGATCGCGTACTTTGGACTGAAAAAAGCTGTGAGGAAACTATATTAAAGGAACTCGACTGGCCTAC-ATTTAT------------------------------TAAGAACGAACGCTTTTAATGCCTGGCATGAATGGATAATACTCGTCTTTTCCAAAGTATAACCGCTGTCGCTGGGACTGTATGGATCGAATCTTTCTCATTCATATCCAAGCCTCAAATATTAATAT-------------------------------------------------------------------------------------------------------------------------------------------------------AATTTATTGTATTTAATAGATATGCAATAATTACTAATTGTAACCATAAAACATTAGGATTATATTATTTATGGTTATCATTTATATTTGGTTTATATGGATTCTTATTATCTATAATAATTCGTACAGAACTTTATTCTTCATCATTAAAAATAATAGCTCAAGAAAATATTAACTTCTATAATATGATATTTACAACTCATGGTATAATTATGATATTCTTTAATATTATGCCTGGATTATTTGGTGGATTTGGTAATTACTTTTTACCAATATTATGTGGTTTTGCAGAATTAGCTTATCCAAGATTAAATAGTATATCCTTATTACTTCAACCTATTGCATTTGGATTAATCGTATTATCTACAGCAGCAGAATTTGGTGGAGGTACAGGATGGACTTTATATCCACCTTTAAGTACTTCTTTAATGTCTTTATCTCCTGTATCAGTAGATGTTATTATTATTGGTCTTTTATTATCTGGCGTA-CTTCTATTATGTCTTCTTTGAATTTTTTAACTACAGTAGCACATCTACGTGCTAAAGGTTTAAGTATGGGTATATTAAGTGTATCCACATGGTCAATTATTTTAACATCTATTTTATTATTAATAACCTTACCTGTATTAACCGGTGGTGTATTAATGTTATTATCTGATTTACACTTTAATACTTTATTTTATGATCCAACATTTGCAGGTGATCCTGTATTATATCAACACTTATTCTGGTTCTTTGGACATCCTGAAGTATATATTTTAATACTACCAGCATTTGGTATAATTAGTCATGTTATATCATCTAATTATTCTAAATCTTTATTTGGAAATCAACCTATGATTTTAGCAATGGGTTGTATTGGTGTATTAGGTAGTTTAGTATGGGTACATCATATGTATACTACAGGATTAGAAGTAGATACTAGAGCTTTCTTTACTTCTGCAACTATTTTAGTAGCAATACCTACAGGTACTAAAGTATTTAATTGGATATGTACATATATGTCTAGTTATTTTGGAATTACTCATAGTTCTTCTTTACTAGCATTATTATTTATATGTACATTTACTTTTGGTGGTACAACAGGTGTTATACTAGGTAATGCTGCTATAGATATAGCTTTACATGATACATATTTTGTAATTGCTCATTTCCATTTTGTTCTATCTATTGGAGCTATTATTGGATTATTTACACTAGTAAGTGCTTTTCAAGAAAATTTCTTTGGTAAACACTTACGTGATAACGTTATTATATTATTATGGATAGCATTATTCTTTATTGCAGTTATTTTAACCTTTTTACCTATGCATTTTCTTGGATATACTGTCATGCCTAGACGTATACCAGATTATCCAGATAATTTAAATGGATGGAATATGTTATGTTCAATTGGTTCAACTATGACTTTATTTGGATTACTTATATTTAAATA----ATAAT-------AATACAAAA------------------------------------------------------------------------------------------------------TTATTTGGATTTATGAAAAATTATTATGTAGTAAATTTAGTAAAGGCACATTTAATATATTATCCATGTCCATTAAATATTAACTTTTTATGGAATTATGGATTTCTATTAGGAATAGTTTTTGTCATTCAAATTTTTACAGGAATATTATTAGCAACATATTATACTCCTGAAATAAATTATGCATACTATAGTGTTCAACATATGGTAAGAGAATTATGGAATGGATATTGTTTTAGATATTTACATTCTAATGGAGCATCTTTTATTTTCATTTTATTATATCTACACATATTAAGAGGATTAAACTATTCATTCTCTAATTTGTCATTATCATGGATAAGTGGAATGATTATATTCTTATTATCAATAATGACTGCTTTTATGGGTTATGTATTACCTTGGGGTCAAATGAGCTATTGGGGTGCAACTGTAATTACTAATTTATTATATTTTATACCAGGTTTAATTTCTTGGATTTGTGGAGGATATACTGTTAATGATCCAACACTAAAAAGATTCTTCATATTACATTTTATATTACCATTTATAATTTTAATGGTTGTAATTATTCATATATACTATTTACATATACAAGGTAGCACTAATCCTTTAGGATATAATACTCCATTAAAAATACCCTTCTATCCAAATCTTTTAAGTTTAGATATTAAAGCATTCTATAATGTATTAATTATTTATTTTATACAAAGTTTATTAGGCATTGCACCATTATCTCATCCAGATAATGCAATTCCAGTAAATACATATGCAACACCTTTACATATTGTTCCAGAATGGTATTTCTTATCATTCTATGCTATGTTAAAAACAATACCTAATAAAACAGCTGGTTTATTAACTATGTTAGCATCATTACAAGTATTATTTTTATTAGCAGAACAAAGAAATTTAACAAAAATTCTTCAATTAAAATTAATATTTGCAGTTAGAGATTATTCTATTTCCATGTTATGGTTTATACTTTCATTCAGTTCTTTAATGATAATTGGAGCTCAATTACCAAGTAATACATATATAATATATGGACGAATATTTATTTTACTTTTATTTATATCAATATTATATACACTTGTTCATAATGAACAAATAC--------------------------------------------------------------------------------ATAATGATTACAGCTTCCAAGCAAAC--ATATA--TTTACA-AGATTGTGTTTAGACAACATTTCTGAGCATTGTGCGGATAAAATCAGACCGTAAGGTTATAATTATGT------------------------------------------------------------------TT-------------------ATTGTTTA----------------------------------------T-ATAGTTACCATAGCTGTAGATGGATGCTTCGATAAATAT--ATATTT-ACAAGTATCAATCGTATTTACATGCTCAACCGCCAAA--------------ACGATATTATTACCGTACAAACCGTTAGCAAGACATGATAGGGAGTTGGCAAGTC-AAAGAAGTTCTGGTTTATA--ATTGATACGTT--ATTTAAAGTTAGGATGTATGGGATAATTATACAATTGCTTAATAGGTATAAT---ATTT-TTGGT------TTATAGATAATATACATATA-ATATGTTCGGTATTGCATGCCTGGTGTTTTA-AAATAAGACGCTGACTTCCTGGCAAAACTTCCCAT---TGATGAATCTTCCAGATAGATTTCGTGGAAAACCGTCTATATTCATGTTTGATT"/>
                            
        <sequence id="seq_KM610046_Leucocytozoon_pterotenuis" spec="Sequence" taxon="KM610046_Leucocytozoon_pterotenuis" totalcount="4" value="GGATAATTCTATTTATTAAGAGACTCATACTAGCGACAATGGGGAAGTCGTTACACCATTCATGCAGGACGGAATTTACCCGACAAGGAATTTTGCTACCTTAGGACCG-TTACG-ATACAGCCGCCGTTTAT---CATTGATGCCGGGCAGATGTCAGTAACTTGAACTCTTCATCGGAGTTATCAGTGACTTGTGTTGTAACCTTACAGACGCTTCCAGCTTA------AATTTCTTATAAATGAGAGCGTTGGTTACCTGGGTATCCAATCCAGTGCTCCATTCAAGGCATAGAGACTCAGCCTATGTTCAACTTTGTAAGAT---------------------TATAATATATATAAATATATATATCTGAT-------AAA----GCTTTTGGTATCTCGTAGTGTAGAACAATAATGGGTTGACCGTCAAATCCTTTTCATTAAAAGAGTGG---ATTAATACCCAGCCAACACCATCCAATTTGATTGGGAA-TATCTGTGTTACAATA-C-TTTTTGATCCCAGGCTGGTTAAGAATGTAAACTTTTAGCC-AAAAGAATAGAAACAGATGCCAGGCCAATAACCCA------ACAGTAT-----------------------------------AGAGCTATGACGCTATCGATTGA--ACAAGATCGGTCAAATCTTTCACAGAACTTCACGTATCATCTTCCATGCATAAA-TAAAACGGTAGATAGGGAACAAACTGCCTCTAGACGTTCTTAACCCAGCTCACGTATCGCTTCTAACGGTGAACTCTCATTCCAATGGAACCTTGTTCAAGTTC-AAATAGATTGGTAAGGTTTAGCGTTTACTATCGAATGAAACTATGTGTTCCACCGCTAGTGTTTGCTTCTAACATTCCATTTGC-TTACAACTATATGGACATAA-CCTCCAGGCAAAGAA---AAATGACCGATCAAAATGGAATCAGTTTACTATGGATAGCTGATACTAACAATTTATGATTACTCAAGTCAGCATAGTCTATATGAAGGTT-TCTAT-GGAAACACACTTCCCTTCTCGCCA-------TTTATTTTTGATAGCGGTTAACCTTTCCTTTTCCTTTCGTACTCTAGCAATGAACACAATTT-------------ACAATTCG--TCAATTA------AGCCA-TATACTTGAAACAGGACATA--TTTATTCTCA-----------------------TTATTCTGTATAGAATAGGAACTTAATGAATAACCATACAATTTCTACAAAATGCCAGTATAATAAGGTAATTTGATCTGATTGGCAAGGAACAATATAAGAGTATCC-TAACATTG--TTTGAATATT-ATTATTTACATCATAAACTTCTATTAATCTTATAAAGTATATTGATAAGAATAATAATCCAACTATAACATGAGTAAAATGTAATCCAGTTACAGTGTAGAATAATGTACCTGTTATAGAATCATTAATACAATATTCTAAGTGTAAATATTCTGTTGTTTGAAGAGATGCAAAACATTCTCCAATTATAAAAACTAACCATAACATATCTGATATAATAAAACTCATACCTTTATCAATAAAATATTGTATACATGCAGTAATACAAGATGCACTAGCTAATGTAGCAGTTATTGTTAAAATTAACATTCTAGAAGATGGGAAAATGATACCTTCATTATATAAAGGATATGGAGATAAAGAGA--AATGTAATATACCCCAGAAATATGTTATAAATAATAATGCTTCTGAAGCAATTAAAGCAAACATACCAGATAATAATGAAGAAAATGTAGAATAGAATGATTCTCTAATAGAATATAAGAATATTAATAAAGTAATAATATTTAAAGAAAATAATATTCCAACAGAAAAGAATTTTAAAGATGAACCATATAATGATGTTATTGAGTGATAACTTACTAAATGTGCTTTTACATTAGTATGAATCTTAAATACA-AAAAA--TAAAATCTA------------------------------ATTAATAAGAACGG-TTTTATAATTGTGCCGTAAACATGTAACGGTAAGAAGGTTCGCCGGGGATAACAGGTTATAAAATATATAGAGCTCGAATCTTTATATTTTATTAG-CACCTCCATGTCGTCTCATCGCAGCCTTGTA--------------AT------------AAAAATTAT--TTAGCGTGTATTGTTGCCTTGTACACACCGCTCGTCACGCAAAAAT-TATAAT-AC-TTTGTTGTA--GAACTCCAGGCGTTAACCTGTAGAGTTGAGATGGAAACAGCCGGAAAGGATATATTACGCCC-ATACGATAAGGTTATCTATGAAATATTCTAGCATGGGAC-TTTTA-AAATGTTATGCTGTTGGTTTAAGCCCTTTTTTACCATACAAGAGATCGCGTACTTTGGACTGAATAAAGCTGTGAGGTAACTATATTAAAGGAACTCGACTGGCCTAC-ATATAT------------------------------CAAGAACGAACGCTTTTAATGCCTGGCATGGATGGATAATACTCGTCTCTTCCAAAGTATAACCGCTGTCGCTGGGACTGTATGGATCGAATCTTTCTCATTCATATCCAAGCCTCAATTGTTAATAT-------------------------------------------------------------------------------------------------------------------------------------------------------AATTTATTGTATTTTTTAGATATGCTATAATTACTAATTGTAACCATAAAACTTTAGGATTATATTATTTATGGTTTTCATTTATATTTGGTTTATATGGATTCTTATTATCTGTTATAATTCGTACAGAACTATATTCTTCTTCATTAAAAGTAATAGCACAAGAAAATATTAATTACTACAATATGATATTCACAACTCACGGTATAATTATGATATTTTTTAATATTATGCCTGGATTATTTGGTGGATTTGGTAATTATTTCTTACCAATATTATGTGGTTTTGCAGAATTAGCTTATCCAAGATTAAATAGTATTTCTTTATTACTTCAACCTATTGCATTTGGATTAATTGTATTATCTACAGCAGCAGAATTTGGAGGAGGAACAGGATGGACTTTATATCCACCTTTAAGTACATCTTTAATGTCATTATCTCCTGTATCAGTAGATGTAATTATTATTGGTCTTTTAATATCTGGTATATCTTCAATAATGTCTTCATTAAACTTTATAACTACAGTAGCACATTTACGTGCTAAAGGATTAACAATGGGTATATTAAGTGTATCCGTATGGTCAATCATTTTAACATCTATATTACTATTATTTACTTTACCTGTATTAACTGGTGGTGTATTAATGTTATTATCCGATTTACATTTTAATACATTATTCTATGATCCAACATTTGCAGGTGATACTGTATTATATCAACACTTATTCTGGTTCTTCGGACATCCTGAAGTATATATTCTAATATTACCAGCATTTGGTATTGTTAGCCATGTAATCTCATCTAATTATTCTAGATCTTTATTTGGTAATCAACCTATGATTTTAGCTATGGGTTGCATTGGAGTATTAGGATGTCTAGTATGGGCACATCATATGTATACAACAGGATTAGAAGTAGATACTAGAGCTTTCTTTACTTCTGCAACAATTTTAGTTGCTATACCAACAGGTACTAAAGTATTTAATTGGATATGTACATACATGTCTAGTAATTTTGGAATTACTCATAGTTCATCATTATTAGCTCTATTATTTATATGTACATTTACATTTGGAGGAACTACAGGTGTAATCTTAGGTAATGCAGCTATTGATATTGCTTTACATGATACATATTTTGTAATTGCTCACTTCCATTTTGTATTATCTGTTGGAGCAATTATTGGATTATTTACTTTAGTAAGTGCTTTCCAAGAAAATTTCTTTGGTAAACACTTACGTGATAATGTTATAATAATATTATGGGTAATGTTATTCTTCTGTGGTGTTATATTAACCTTCTTACCTATGCATTTTCTTGGATATACAGTCATGCCTAGACGTATACCAGATTATCCAGATAACTTAAATGGATGGAATATGTTATGTTCAATTGGTTCAACTATGACTTTATTTGGTTTACTTATCTTTAAATA----ATATT-------ATATCTACAA-----------------------------------------------------------------------------------------------------TTTTTTGGAATTATGTATAATTATAATGTCATTAATTTAGTCAAGGCACATTTAATATATTATCCATGTCCATTAAATATTAACTTTTTATGGAATTATGGATTTTTAGTAGGAATTGTCTTTGTTATTCAAATATTTACTGGTATATTATTAGCTACATGTTATACTCCAGAAATTCATTATGCTTATTATAGTGTTCAACATATGGTAAGAGAATTATGGAGTGGATGGAGTTTTAGATACTTACATTCTAATGGAGCATCATTTGTTTTCATATTATTATACTTACATATATTAAGAGGATTAAATTATTCTTATGTATATTTACCATTATCCTGGATAACAGGAATGATTATATTTGTTATAGCTATTGTGACTGCTTTCATGGGTTATGTATTACCTTGGGGTCAAATGAGTTATTGGGGTGCAACCGTAATTACTAATTTATTATATTTTATCCCAGGTTTAATTTCATGGGTATGTGGAGGATTTACTGTTAATGATCCAACATTAAAGAGATTCTTTATATTACACTTCCTTTTCCCATTTATTATTTTATTCATTGTATTCATTCATATATACTTCTTACATCTACAAGGTAGCTCTAATCCTTTAGGATATGATACTGCTTTAAAGATACCCTTCTATCCAAATCTTTTAAGTTTAGATATTAAAGGATTTAATAATTTATTAGTATTATTTTTAGCTCAAAGTTTATTAGGTATTGTACCATTATCACATCCAGATAATGCAATTCCAGTAGATAGATATGCAACACCTTTACATATTGTTCCAGAATGGTATTTCTTATCATTTTATGCTATATTAAAAACAATACCAAATAAAACTGCTGGTTTATTAATAATGATGTCATCATTAATGGTATTATTCTTATTAGCAGAACAAAGAAGTCTAACTAAAATTATTCAATTAAAATTTATATTTGCAGCTAGAGATTATTCTGCTCCAATTATATGGACTATGTGTTCCTTTTATGCTCTAATGATTATTGGAGCTCAATTACCACAAACTATTTATATACTATATGGACGTTTATTTATAATATTATTCTTCGTTTCATTATTATATACACTTGTTCATTCAGAACAAAAAC--------------------------------------------------------------------------------ATAATGATTACAGCTCCCAAGCAAAC--ATAATAT-TTACA-AGATTGTGTTTAGACAACATTTCTGAGCATTGTGCGGATACAAGCAGACCGTAAGGTTATAATTATGT------------------------------------------------------------------TT-------------------ATTGTTTA----------------------------------------T-ATAGTTACCATAGCTGTAGATGGATGCTTCGAT-TATATATATATGT-ACAAGTATCAATCGTATTTACATGCTCAGCCGCCAAA----------AA--ACGATATTATTACCGTACAAACCGTTAGCAAGACATGATAGGGAGTTGGCAAGTC-AAAGAAGTTCTGGTTTATA--ATTGATACGTT--ATTTAAAGTTAGGATGTATGGGAGAATTATACAATTGCTTGATAGGTATAATC---TAT-TTGGT------CTATTGAT-----AAATAGTTATATGTTCGGTATTGCATGCCTGGTGTTTT--AAATAAGACGCTGACTTCCTGGCAAAACTTCCCAT---TGATGAATCTTCCAGATAGATTTCGTGGAAAACCGTCTATATTCATGTTTGATT"/>
                            
        <sequence id="seq_KX090647_Nycteria_gabonensis" spec="Sequence" taxon="KX090647_Nycteria_gabonensis" totalcount="4" value="GGATATTTCTATTTATTTGGAGTCTCACACTAGCGACAATGGGGAAGTCGTTACACCGTTCATGCAGGACGGAGATTACCCGACAAGGAATTTTGCTACCTTAGGACCGTTTACG-ATACAGCCGCCGTTTAT---CATTGATGCCGGGCAGATGTCAGTAACTTGAACTATTCATCGGAATTATCAGTGACTTGTGTTGTAACCTTACAGACGCTTCCTGTTAATATT-TAACTTCTTATAAATGATAGCGCCGGTTTCCCGGGTCTCCAATCCAGTGCTCCATTCAAGGCATAGAGACTCAGCCTGTGTTCAACTTTGTAGGGT-------------------------------------TTATATTTATAAT---AT--ATA----GCTTTTGGTATCTCGTAATGTAGAACAATAATGGGTTGACCGTCAAATCCTTTTCATTAAAAGAGTGG---ATTAATACCCAGCCAACACCATCCATTTTGATTGGGAATTATCTGTGTTACAAAA-C-TTTTTGATCCCAGGCTGGTAAAAAATGTAAACTTTTAGCC-AAAAGAATAGAAACAGATGCCAGGCCAATAACCCA-----AATAGTATA----------------------------------AGAGCTATAACGCTATCGATTTTG-ACAAGGCGGGTAAATTCTTTCATAGAACTTAACGTATCATCTTCCATGCATAAA-TAAAACGGTAGATAGGGAACAAACTGCCTCAAGACGTTCTTAACCCAGCTCACGCATCGCTTCTAACGGTGAACTCTCATTCCAATGGAACCTTGTTCAAGTTC-AAATAGATTGGTAAGGTGTAGCGTTTACTATCGAATGAAATAATGTGTTCCACCGCTAGTGTTTGCTTCTAACATTCCATTTGC-TTATAACTGTATGGACGTAA-CCTCCAGGCAAAGAA---AAATGACCGGTCAAAACGGAATTATTTAACTATGGATTGCTGATACTATCAATTTATCATTACTCAAGTCAGCATAGTGTATATGAAGGTT-TCTAT-GGAAACACACTTCCCTTCTCGCCA-------TTTATTTTTGATAGCGGTTAACCTTTCTTTTTCCTTACGTACTCTAGCTATGTACACAATAT----------------TATCATGTCCATCT---A--AGCTATAACATTTGAAACAGGACATA-----------------------------------TTATTCTGAGTAGAATATAAATTCAATAAATAACCATATTATTTCTACAAAATGCCAGTATAATATAGTGATTTGATCATAATGAGGTAAGACTATATATGATATACC-AAATGATGAATATGCCCATTCACTATTTGTATCATAAACTTCAATGATTCTTATAAAGTATGTTAATAATAATATTATTCCAACTAAAACATGAGTAAAATGTAAACCTGTTACACAATAGAATAATGTACCGTGTATAGCATCATTAATACAATATCCTAAATGTAAATATTCAGTTGTTTGAAGTGATGCAAAACATTGTCCTATAATGTAAATTATACATACAATACTTGAAATTTCAAAACTCATTCCTTTTTCTATTAAGAATTGTAAACATGCAGTCATACAAGATGCACTTGCTAATAAAAATGTAATTGTTAATATTAACATTCTTGATGATGTAATAACTATACCTTCAGTAGATAATGGATAAGGTGATAAACTAA--AATGGAAAATACCCCAGAAATAAGCAAAAAATAATAAAGCTTCTGAAATTATAATAGCTAACATACCTGAAACTAATGAAGAAAATGTAGAATAGAAACATTCACGTATAGAGTAAACAAATATTAAAAATATAATAGGATTAAATGTGAATAGAATACCAACTGAAAAATATTTTAAAGATGATCCATATAATGATGTTAATGAAGTATATGAAACTAAATGTGCTTTAATATTTGTATAATTGCTAAATATA-AAAAA--TA-----TT------------------------------ATTTATAAGAACGG-TTTTTAATATGTGCCGTAAACATATAACGGTAAGAAGGTTCGCCGGGGATAACAGGTTATAGTATATAAGGAGCTCTAATTCTTATATACTATTGG-CACCTCCATGTCGTCTCATCGCAGCCTTGCA--------------AT--------AAATTAAAAAT----ATAGCGTGTATTGTTGCCTTGTACACACCGCTCGTCACGCAAAATT-AATTCT-AT-TTAGATGAA--GAACTCCAGGCGTTAACCTGTAGAGTTGAGATGGAAACAGCCGGAAAGGAAATATTACGCCC-AAACGTTAAGATCATATATGAAATATACTAGCATGGGAC-TAA-A-AAATGTTATGCTGTTGGTTTAAGCCCTTTTTTACCATATAAGAGATCGCGTACTTTGGACCGAAAAAAGCTGTGAGGAAACTACATTAAAGGAACTCGACTGGCCTAC-ATA---A-----------------------------TAAGAACGAACGCTTTTAACGCCTGACATGGATGGATAATACTCGGCTTTTCCAAAGTATAACCGCTGTCGCTGGGACTGTATGGATCGAATCTTACTCATTCATATCCAAGCCTCATATATATTTAA-------------------------------------------------------------------------------------------------------------------------------------------------------TTTA--TTGTTTTTACAAGATATTCACTTATTACAAATTGTAACCATAAAACTTTAGGTTTATACTATTTATGGTTTTCATTCTTATTTGGTACATTTGGATTCTTATTATCAATTATTTTACGTACAGAATTATATTCATCTTCATTAAGAATAATTGCTCAAGAAAATGTTAACTTATATAATATGATATTTACAATTCATGGTATAATTATGATATTCTTTAATATTATGCCTGGATTATTTGGTGGATTTGGTAATTATTTTTTACCAATTTTATGTGGATCTCCAGAATTAGCATATCCAAGATTAAATAGTGTATCTTTATTATTACAACCAATTGCTTTTGGATTAGTTATTTTATCTACAACAGCAGAATTTGGAGGTGGTACAGGATGGACATTATATCCACCTTTAAGTACATCATTAATGTCTTTATCTCCAGTTGCTGTAGATGTAATAGTTCTTGGACTTTTAGTCACTGGAATTGCTAGTATAATGTCTTCCTTAAATTTTATTACTACAGTTGTACATTTACGTGCTAAAGGTTTAACACTAGGTATATTAAGTGTATCTACATGGTCACTAGTAATTACATCTGTTATGTTATTATTAACATTACCTGTATTAACTGGTGCAGTATTAATGTTATTATCCGACTTACATTTTAATACTTTATTTTATGATCCTACATTTGCCGGTGATCCAGTACTATATCAACATTTATTCTGGTTCTTTGGTCATCCTGAAGTATATATTTTAATATTACCAGGTTTTGGTGTAATTAGTCATGTAATATCTACTAATTATTCTAGAAGTTTATTTGGTAATCAATCTATGATTCTAGCAATGAGCTGTATAGCTGTATTAGGAGCATTAGTATGGGGTCATCATATGTATACAACTGGTTTAGAAATCGATACAAGAGCATATTTTACATCTACTACTATTTTAATTTCAATTCCAACAGGTACTAAAATATTTAATTGGTTATGTACATATATGGGTAGTAATTTTGGTATTAGTGATAGTTCATCTCTATTATCACTATTATTCGTATGTACATTTACTTTTGGTGGTACAACAGGTGTCATTTTAGGTAATGCTGCTATTGATATAGCTTTACATGATACATATTATGTAATTGCACATTTCCATTTTGTATTATCAATTGGAGCTATTATTGCGTTATTTACAACTATAAGTGCATTTCAAGAACAATTTTTTGGAAAACAATTACGTCAAAATTCAATTATTATATTATGGTCAATGTTATTCTTCGTAGGTGTAGTTTTAACATTCTTACCTATGCATTTCCTTGGATTTAATGTAATGCCTAGACGTATTCCAGATTATCCAGACGCTTTAAATGGTTGGAATATGATATGTTCAATTGGATCAACTATGACTTTATTTGGTTTATTAATTTTTAAATA----ATAAT-------AAA------------------------------------------------------------------------------------------------------------TTTTTTGTTTATATG---AATTACAATTCAATTAATTTAGCAAAAGCACACTTAATTTATTATCCATGCCCATTAAATATTAATTTCTTATGGAATTATGGTTTCCTTTTAGGAATAATATTCTTTATACAAATCTTAACTGGAGTATTATTAGCTACATGTTATACTCCTGAAATATCTTATGCATATTATAGTGTACAACATATTTTAAGAGAATTATGGAGTGGTTGGTGCTTTAGATATATGCATGCAACAGGAGCTTCATTTGTATTTATTTTAACTTATTTACATATTTTAAGAGGATTAAATTATTCATATGCCTATTTACCTTTATCATGGATATCAGGACTAATTATATTTTTAATCTCAATTGTAACCGCTTTTATGGGTTATGTATTACCATGGGGTCAAATGAGTTTCTGGGGTGCAACAGTAATTACTAACTTATTATATTTTATTCCTGGACTAGTTTCATGGATATGTGGTGGTTATCTTGTAAGTGACCCTACTTTAAAAAGATTCTTTGTATTACATTTTATCTTTCCATTTATAGCATTATGTATTGTATTTATACATATATTCTTTTTACATTTACAAGGTAGCACAAATCCTTTAGGGTATGATACTGCTTTAAAAATACCATTCTATCCAAATCTATTAAGTCTTGATATTAAAGGATTTAATAATATATTAGTTTTATTCTTATCACAAAGTTTATTTGGAATATTACCATTATCACATCCAGATAATGCAATAATAGTAGATAGATATGCTACACCTCTACATATTGTTCCTGAATGGTACTTCTTACCTTTTTATGCAATGTTAAAAACAATTCCTAATAAAACAGCAGGATTATTAATAATGTTATTATCATTACAAATCTTATTTTTATTAGCAGAACAAAGAAATTTAACTACTATTATACAATTTAAATTTACCTTTAGTGCAAGAGAATATTCAACACCTATTATATGGTTTATATGTTCATTCTATGCTTTATTATGGATTGGATGTCAATTACCACAAGATATATTTATATTATATGGTCGTTTATTTATTATATTATTCTTCTGTAGTGCATTATTTACATTAGTTCAATCAAGAAAAACTC--------------------------------------------------------------------------------ATTATGATTACAGCTCCCAAGCAAAC--ATATAATATTACA-AGGCTGCGATAAGACGACATTTCTGAGCATTGTGCGGAACAATACAGACCGTAAGGTTATAATTATGA------------------------------------------------------------------TT-------------------AATGTTAG----------------------------G-ATAATGTATAT-ATAGTTACCATAGCTGTTGATGGATGCTTCGAT-TATTA-AATATAT-TAGAGTATCAATCGAGTTAACATGCTCAGCCGCCAAA------AATAAA--ACGATATTATTACCGTACAAGCCGTTAGCAAGACATGACAGGGAGTTGGCAAGTT--AAGAAGTTCTGGTTTATC--ATAGATACGTT---TTTAAAGTTAGGATGTATGGGATAATTGTAGTACACCTTGATTGGTTTAACT--TTTA-ATGGTTCTAAGTTATATAT-------------ATATGTTCGGTATTGCATGCCTGGTGTTTTT-AATTAAGACGCTGACTTCCTGGCTAAACTTCCCAA---TGATGTATCTTCCAAATAGATTTCGCAGAAAACCGTCTATATTCATGTTTGATT"/>
                            
        <sequence id="seq_KX090648_Nycteria_heischi" spec="Sequence" taxon="KX090648_Nycteria_heischi" totalcount="4" value="GGATAATTCTATTTATTTGGAGTCTCACACTAGCGACAATGGGGAAGTCGTTACACCGTTCATGCAGGACGGAGATTACCCGACAAGGAATTTTGCTACCTTAGGACCGTTTACG-ATACAGCCGCCGTTTAT---CATTGATGCCGGGCAGATGTCAGTAACTTGAACTATTCATCGGAATTATCAGTGACTTGTGTTGTAACCTTACAGACGCTTCCAGTAAATTATATAACTTCTTATAAATGATAGCGCCGGTTTCCCGGGTCTCCAATCCAGTGCTCCATTCAAGGCATAGAGACTCAGCCTGTGTTCAACTTTGTAGGGT---------------------------------------TTATTTATAAT---ATATATATATTGCTTTTGGTATCTCGTAATGTAGAACAATAATGGGTTGACCGTCAAATCCTTTTCATTAAAAGAGTGG----ATAATACCCAGCCAACACCATCCAATTTGATTGGGAATTATCTGTGTTACAAAA-C-TTTTTGATCCCAGGCTGGTAAAAAATGTAAACTTTTAGCC-AAAAGAATAGAAACAGATGCCAGGCCAATAACCCAATTAGATTA---------------------------------------AGAGCTATAACGCTATCGATTTTG-ACAAGGCGGGTAAATTCTTTCATAGAACTTAACGTATCATCTTCCATACATAAA-TAAAACGGTAGATAGGGAACAAACTGCCTCAAGACGTTCTTAACCCAGCTCACGCATCGCTTCTAACGGTGAACTCTCATTCCAATGGAACCTTGTTCAAGTTC-AAATAGATTGGTAAGGTGTAGCGTTTACTATCGAATGAAATAATGTGTTCCACCGCTAGTGTTTGCTTCTAACATTCCATTTGC-TTATAACTGTATGGACGTAA-CCTCCAGGCAAAGAA---TAATGACCGGTCAAAACGGAATTATTTCACTATGGATTGCTGATACTATCAATTTATCATTACTCAAGTCAGCATAGTGTATATGAAGGTT-TCTAT-GGAAACACACTTCCCTTCTCGCCA-------TTTATTTTTGATAGCGGTTAACCTTTCTTTTTCCTTACGTACTCTAGCTATGTACACAATAT----------------TTTTATGTCCATAT---A--AGCTATAACACTTGAAACAGGACATA-----------------------------------TTATTCTGAGTAGAATAAGAATTCAATAAATAACCATACAATTTCTACGAAATGCCAGTATAATAAAGTTATATTATCATAATGAGGTAATATTACATATGATGTACC-AAATGATGAATATACCCATTCACTATTTGTATCATAGACTTCAATTATTCTTATAAAGTATGTTAATAATAATATTATACCAACTATAACATGAGAAAAATGTAAACCAGTGACACAGTAAAATAGTGTACCATGTATAGCATCGTTAATACAGTACTCTAGATGTAGATATTCTGTTGTCTGTAGTGATGCGAAACATTGACCTATAATATATATAATACATACAATACTTGATATTTCAAAACTCATTCCTTTTTCTATTAAGAATTGTAAACATGCGGTCATACAAGAAGCACTGGCTAAGATAAATGTAATAGTTAATATTAACATTCTTGATGATGTTAAGATAATACCTTCATTTGCTAAAGGATAAGGAGATAAACTAA--AATGTATAATACCCCAGAAGTATGCGAAGAATAATAATGCTTCTGAAAATATAACTGCTAACATACCTGAAGCTAATGAAGAAAAGGTAGAATAAAAACATTCTCGTATTGAATATACAAATATTAATAATATAATAGGATTAAAAGAAAATAATATTCCAACAGAAAAATATTTTAAAGTAGTTCCATATAATGAGGTTAATGAAGGATATGAAACTAAATGTGCTTTAATATTTGTATAATTATTAAATATA-AAAAA--TA-----TT------------------------------ATTTATAAGAACGG-TTTTATCTATGTGCCGTAAACATATAACGGTAAGAAGGTTCGCCGGGGATAACAGGTTATAGTATATAAGGAGCTCTTATTCTTATATACTATTGG-CACCTCCATGTCGTCTCATCGCAGCCTTGCA--------------AT-------------AATGATACATATAGCGTGTATAGTTGCCTTGTACACACCGCTCGTCACGCAATT---TATTCA-AC-CAAGATGAA--GAACTCCAGGCGTTAACCTGTAGAGTTGAGATGGAAACAGCCGGAAAGGAAATATTACGCCC-AAACGATAAGATCATATATGAAATATACTAGCATGGGAC-TAA-A-AAATGTTATGCTGTTGGTTTAAGCCCTTTTTAACCATATAAGAGATCGCGTACTTTGGACCGAAAAAAGCTGTGAGGAAACTACATTAAAGGAACTCGACTGGCCTAC-ATA---A-----------------------------TAAGAACGAACGCTTTTAACGCCTGACATGGATGGATAATACTCGGCTTTTCCAAAGTATAACCGCTGTCGCTGGGACTGTATGGATCGAATCTTACTCATTCATATCCAAGCCTCATTTATATTTTA-------------------------------------------------------------------------------------------------------------------------------------------------------TTTT--TTGTTTTAAACAGATATTCACTTATTACAAATTGTAACCATAAAACTTTAGGTTTATACTATTTATGGTTTTCATTTTTATTTGGTAGCTTTGGATTTTTATTATCAGTTATTTTACGTACTGAATTATATTCATCTTCATTAAGAATAATTGCACAAGAAAATGTAAACTTATATAATATGATATTTACAATTCATGGTATAATTATGATATTCTTTAATATTATGCCTGGATTATTTGGTGGTTTTGGTAATTATTTTATACCAATTTTATGTGGGTCTCCAGAATTAGCATATCCAAGAATTAATAGTATATCTTTATTATTACAACCAATCGCATTCGGATTAGTAATTTTATCTACAACAGCAGAATTTGGAGGCGGTACAGGATGGACTCTATACCCACCTTTAAGTACTTCATTAATGTCTTTATCTCCAGTCGCAGTAGATGTAATCATAATTGGACTGCTAGTATCAGGTATTGCAAGTATAATGTCTTCATTAAATTTTATAACTACAGTTATACATTTACGTGCAAAAGGTCTAACACTTGGTATATTAAGTGTATCTACATGGTCAATAGTAATAACATCTATTATGTTATTATTAACCTTACCTGTATTAACTGGTGGAGTATTAATGTTATTATCAGATTTACACTTTAATACTTTATTTTATGATCCTACATTCGCTGGTGATCCAGTATTATATCAACATCTATTCTGGTTCTTTGGTCACCCTGAAGTATATATCTTAATATTACCAGCATTTGGTGTTATTAGTCATGTAATATCTTCTAATTATGCTAGAAGCTTATTTGGTAACCAATCTATGATATTAGCAATGAGTTGTATTGCTGTATTAGGATCACTAGTATGGGGTCATCATATGTATACAACAGGTTTAGAAATTGATACAAGAGCCTATTTTACTTCTACAACAATTTTAATATCTATTCCTACTGGTACTAAAGTATTTAATTGGTTATGTACATATATGGGTAGTAATTTTGGTATAAGTGATAATTCATCTTTACTAGCATTATTATTTATATGTACATTTACATTTGGTGGTACAACAGGTGTCATTCTAGGTAATGCCGCAATTGATATCGCTTTACATGATACATATTATGTAATTGCACATTTCCATTTTGTTTTATCAATTGGAGCTATTATAGCATTATTTACAACTGTAAGTGCATTTCAAGAACAATTTTTTGGTAAACATTTACGTCAAAATTCTATTACTATATTATGGTCAATGTTATTCTTCGTAGGTGTAATTTTAACATTCTTACCTATGCATTTCCTTGGATTTAATGTAATGCCTAGACGTATTCCTGATTATCCAGACGCTCTAAATGGTTGGAATATGATATGTTCAATTGGATCAACTATGACTTTATTTGGTTTATTAATTTTTAAATA----ATATA-------A--------------------------------------------------------------------------------------------------------------TTTTTTGTTTATATG---AATTACTATTCAATTAATTTAGCAAAAGCACATTTAATATATTATCCATGTCCATTAAATATTAATTTCTTATGGAATTATGGATTCCTTTTAGGAATAATATTCTTCATACAAATATTAACAGGTGTACTATTAGCAACCTGTTATACTCCTGAAATATCTTATGCATATTATAGTGTTCAACATATATTAAGAGAATTATGGAGTGGCTGGTGTTTTAGATATATGCACGCAACAGGAGCTTCATTTGTATTTATTTTAACTTATTTACATATTCTAAGAGGATTAAATTATTCATATTCATATTTACCTTTATCATGGATATCAGGATTAGTTATATTTTTAATATCAATAGTAACAGCTTTTATGGGTTATGTATTACCATGGGGTCAAATGAGTTTCTGGGGTGCAACAGTAATTACTAACTTACTATATTTTATACCAGGATTAGTTTCTTGGATATGTGGTGGTTACCTTGTAAGTGACCCTACTTTAAAGAGATTTTTTGTATTACATTTTATATTTCCATTTATAGCATTATGTATAGTTTTTATACATATATTCTTTCTACATTTACAAGGTAGCACTAATCCTTTAGGATATGATACAGCTTTAAAAATACCCTTCTATCCAAATCTATTAAGTCTTGATATTAAAGGATTTAATAATGTATTAGTACTATTTTTAGCACAAAGTTTATTTGGTATATTACCATTATCACATCCAGATAATGCAATAATAGTAGATAGATATGCTACTCCTCTACATATTGTTCCTGAATGGTACTTCTTACCTTTTTACGCAATGTTAAAGACAATACCTAACAAAACTGCAGGATTATTAATAATGTTATTATCATTACAAATATTATTCTTACTAGCAGAACAAAGAAATTTAACTACTATTATCCAATTTAAATTAACTTTTAGTGCTAGAGAATATTCCACACCTATTATATGGTTTATATGTTCATTCTATGCTTTATTATGGATTGGATGTCAATTACCACAAGATATATTTATATTATATGGTCGTTTATTTATTATATTATTTTTCTGTAGTGCATTATTTACATTAATTCAATCAAGAAAAAATC--------------------------------------------------------------------------------ATTATGATTACAGCTCCCAAGCAAAC--ATATAGACTTACA-AGGCTGCGATAAGACGACATTTCTGAGCATTGTGCGGAACAATACAGACCGTAAGGTTATAATTATGT------------------------------------------------------------------TT-------------------AATGTTAG----------------------------G-ATAATACATAT-ATAGTTACCATAGCTGTTGATGGATGCTTCGAT-TAAAT-AATATAT-TAGAGTATCAATCGAGTTAACATGCTCAACCGCCAAA-----------A--ACGATATTATTACCGTACAAGCCGTTAGCAAGACATGACAGGGAGTTGGCAAGTT--AAGAAGTTCTGGTTTATA--ATAGATACGTT---ATTAAAGTTAGGATGTATGGGATAATTGTAGTATACCTTGATTGGTTTAACT--TTAT-TTGGT------ATCTTGAT---ATATAT----ATATGTTCGGTATTGCATGCCTGGTGTTTTT-AATTAAGACGCTGACTTCCTGGCTAAACTTCCCAA---TGATGTATCTTCCAAATAGATTTCGCAGAAAACCGTCTATATTCATGTTTGTTT"/>
                            
        <sequence id="seq_KY653752_Parahaemoproteus_coatneyi" spec="Sequence" taxon="KY653752_Parahaemoproteus_coatneyi" totalcount="4" value="GGATAATTCTATTTATTAGGAGTCTCAAACTAGCGACAATGGGGAAGTCGTTACACCATTCATGCAGGTCGGAGATTACCCGACAAGGAATTTCGCTACCTTAGGACCGTTTACG-ATACAGCCGCCGTTTAT---CATTAATGCCGGGCAGATGTCAGTAACTTGAACTCTTCATCGGAGTTATCAGTGACTTGTGTTGTAACCTTACAGACGCTTCCAGATAAT----TAACTTCTTATAAATGATAGCGCCGATTTCCTGGGTATCCAATCCAGTGCTCCATTTAAGGCATAGAGACTCAGCCTGTGTTCAACTTTGTAGGGT-------------------------------------ATTACATTATAAT-------ATA----GCTTTTGGTATCTCGTAGTGTAGAACAATAATGGGTTGACCGTCAAATCCTTTTCAATAAAAGAGTGG--GTTAAATGCCCAGCCAACACCATCCAATTTGATTGGGAA-AATCTGTGTTACAAAA-C-TTTTTGATCCCAGGCTGGTAAAAAATGTAAACTTTTAGCC-AAAAGAATAGAAACAGATGCCAGGCCAATAACCCA------ATAATAT-----------------------------------AGAGCTATGACGCTATCGATTTTG-ACAAGGCGGGTGAATTCTTTCATAGAACTTAACGTATCATCTTCCATACATAGA-TAAAACGGTAGATAGGGAACAAACTGCCTCAAGACGTTCTTAACCCAGCTCACGCATCGCTTCTAACGGTGAACTCTCATTCCAATGGAACCTTGTTCAAGTTC-AAATAGATTGGTAAGGTATAGCGTTTACTATCGAATGAAACTATGTGTTCCACCGCTAGTGTTTGCTTCTAACATTCCACTTGCATTATAACTGTATGGACGTAA-CCTCCAGGCAAAGAA----AATGACCGGTCAAAACGGAATCAGTAAACTATGGATAGCTGATACTAGTAATTTATCATTACTCAAGTCAGCATAGTCTATATGAAGGTT-TCTATTGAAAACACACTTCCCTTCTCGCCA-------TTTATTTTTGATAGCGGTTAACCTTTCCTTTTCCTTACGTACTCTAGCTATGAACACAATTA---------------TAATCG--TCTTATT---T--AGCCA-TATACTTGAAACAGGACATA--TATGTTCTCT-----------------------TTATTCTGAATAGAATAGGAACTCAATAAATAACCAGACAATTTCTACAAAATGCCAGTATAATAAGGTGATTTGATCAGAATGAGGTAAAACAATATATGATAAACC-AAATAAAGAATATGACCATTCACTATTTGTATCATAAACTTCAACTATTCTTATAAAGTATGTTAATAGAAATAATAAACCAACTATAACATGTGTGAAATGTAGACCAGTAACACAGTAAAATAATGTACCTAATATAGCATCATTTATGCAATATTCTAAATGTAAATATTCAGATGTTTGAAGTGATGCAAAGCATTCACCAATTAAAAATATAATACAAACAATACTTGATATTTCAAAACTCATTCCTTTTTCTATTAGAAATTGTACACATGCAGTCATACAAGATGCACTTGCTAAAATAAATGTAATAGTTAAAATCAACATTCTAGATGATGTTAAAATTATACCTTCATTAGATAAAGGATATGGAGATAAAGAGA--AATGTAATATACCCCAGAAATATGTGATAAATAATAATGCTTCTGAAGCAATGATTGCTAATATACCAGATGCTAATGAAGAAAATGTAGAATAGAAACTTTCTCTTATAGAATAAACAAATATTAATAATAAAATAGGATTAAAAGAAAATAAAATACCAACGGAAAAATATTTTAAAGATGTTGCATATAATGAAGTTAATGAAGAGTATGATACTAAATGTGCTTTTATATTATTATAAACTCTAAATATA-AAGAA--TA-----TT------------------------------ATTTATAAGAACGG-TTTTATTTGTGTGCCGTAAACATATAACGGTAAAAAGGTTCGCCGGGGATAACAGGTTATAGTATATATGGAGCTCTAATCCTTATATACTATTGG-CACCTCCATGTCGTCTCATCGCAGCCTTGCA--------------AT------------AAACAATAT--ATAGCGTGTATTGTTGCCTTGCACACACCGCTCGTCACGCAAGAAT-TATTCT-AC-TTAGATTAA--GAACTCCAGGCGTTAACCTGTAGAGTTGAGATGGAAACAGCCGGAAAGGAAATATTACGTCC-AAACGATAAGATCATATATGAAATATACTAGCATGGGAC-TAA-A-AAATGTTATGCTGTTGGTTTAAGCCCTTTTTAACCATACAAGAGATCGCGTACTTTGGACCGAAAAAAGCTGTGAGGTAACTAAATTAAAGGAACTCGACTGGCCTAC-AAT---A-----------------------------TAAGAACGAACGCTTTTAACGCCTGACATGGATGGATAATACTCGGCTTTTCCAAGGTATAACCGCTGTCGCTGGGACTGTATGGATCGAATCTTACTCATTCATATCCAAGCCTCAATTATTATTTA------------------------------------------------------------------------------------------------------------------------------------------------------TTTTTTATTGTTTATCAAAGATATGCTATTATTACAAATTGTAATCATAAAACTCTGGGTTTATACTACTTATGGTTTTCATTTTTATTTGGTAGCTATGGTTTTTTATTATCTGTTATAATACGTACAGAATTATATTCCTCATCATTAAGAATAATTGCTCAAGAAAATGTTAATTTTTATAATATGATATTTACTATTCATGGTATTATTATGATATTCTTTAATATAATGCCAGGATTATTTGGTGGTTTTGGTAATTATTTTTTACCAATATTATGTGGTTCTTCAGAGTTAGCTTATCCTAGAATAAATAGTATATCTTTATTATTACAACCTGTTGCATTTGGGTTAGTTATATTATCTACAGCAGCAGAATTTGGAGGAGGAACTGGATGGACCTTATATCCACCTTTAAGTACATCTTTAATGTCTTTATCTCCTGTAGCTGTAGATGTTATTATAATAGGTCTATTAGTATCTGGTGTAGCAAGTATAATGTCTTCTTTAAATTTTCTTACTACAGTAGTACATTTACGTGCTAAAGGATTAACACTAGGTATACTAAGTGTATCTACATGGTCAATAATGATAACAGCTGTTATGTTATTACTAACATTACCTGTTTTAACTGGCGGAGTATTAATGTTATTATCTGATTTACATTTTAATACTTTATTTTACGATCCTACATTCTCAGGAGATCCTGTATTATATCAACATTTATTCTGGTTCTTTGGTCATCCAGAAGTGTATATTTTAATATTACCAGCTTTTGGTGTTATTAGTCATGTTATTTCTACAAATTATTGTAGAAGTTTATTTGGTAATCAATCTATGATATTAGCAATGGCTTGTATTGCTATATTAGGAAGTGTAGTATGGGCTCATCATATGTATACAACTGGTTTAGAAATAGATACTAGAGCTTATTTTACCTCTACAACTATTTTAATATCTATTCCAACTGGTACAAAAGTATTTAATTGGTTATGTACATATATGAGTAGTAATTTTGGATTAACTCATAATTCATCTTTATTAGCATTATTATTTATATGTACATTTACTTTTGGTGGAACTACAGGAGTAATATTAGGAAATGCTGGTATAGATATAGCTTTACATGATACATACTATGTAATAGCTCATTTCCATTTTGTATTATCTATTGGGGCAATTATTGCATTATTTACAACAGTAAGTGCTTTTCAAGAAAATTATTTTGGTAAACAATTACGTGATAATACAATAATTGTATTATGGATAATGTTATTTATTGTAGGCGTAGTGTTAACATTCTTACCTATGCATTTCCTTGGATTTAATGTAATGCCTAGACGTATTCCTGATTATCCAGACGCTTTAAATGGTTGGAATATGATCTGTTCTATAGGATCAACAATGACTTTATTTGGATTATTAATTTTTAAATA----AGATT-------AAATTCA--------------------------------------------------------------------------------------------------------TTTATTGTTTTCATT---AATTATAATTCCATTAATTTAGCTAAAGCACATTTAATAAATTACCCATGTCCATTAAATATTAATTTCTTATGGAATTACGGATTCCTATTAGGAATAGTATTTTTTATTCAAATTTTAACTGGTGTATTATTAGCAACATGTTATACACCAGAAATATCTTATGCATACTATAGTGTACAACATATATTAAGAGAATTATGGAGTGGATGGTGTTTCAGATATATGCATGCTACCGGTGCTACATTTGTTTTTATTCTAACTTACTTACATATTTTAAGAGGGTTAAACTATTCATATTCTTATTTACCTTTATCATGGATAACTGGATTAGTTATATTCTTAATTTCAATTGTTACCGCTTTTATGGGTTATGTATTACCTTGGGGTCAAATGAGTTTCTGGGGTGCAACCGTTATTACTAATTTATTATATTTTATTCCTGGACTTGTTTCATGGATTTGTGGAGGATATACTATTAGTGATCCAACTCTAAAAAGATTTTTTGTATTACATTTTATATTTCCTTTTATAGCTTTATGTATTGTATTCATACATATATTCTTTTTACACTTACAAGGTAGCTCTAATCCTTTAGGATATGATACAGCTTTAAAAATACCTTTCTATCCAAGTCTATTATGTCTAGATATCAAAGGATTTAATAATGTATTAGTCCTATTTCTAGCACAAAGTTTATTTGGAATTTTACCATTAGCTCATCCTGATAATGCAATTGTAGTAGATAGATATGTAACTCCTTTACATATTGTTCCTGAATGGTATTTCTTACCATTTTATGCTATGTTAAAAACAATTCCTAATAAAACTGCTGGTTTATTAGTTATGATAGCATCATTACAATTATTATTTTTATTAGCAGAACAAAGAAATCTAACATCACTTATACAATTTAAATTTGCTTTTGGTGCAAGAGAATATTCTGTACCTACTATTTGGTTTATATGTTCATTCTATGCTTTATTATGGATTGGATGTCAATTACCACAATCTATTTTCATTATATATGGTCGTTTATTTATTATATTATTCTTTTTTAGTGGCTTTTTTACACTTGTACAAGCAAGAAGAATAC--------------------------------------------------------------------------------ATTATGATTACAGCTCACAAGCAAAC--ATTAAATATTACA-AGGCTGCGATGAGACGACATTTCTGAGTATTGAGCGGAACAAAACAGACCGTAAGGTTATAATTATGT------------------------------------------------------------------AT-------------------AAAGTTTA-------------------------------------TAAT-ATAGTTACCATAGCTGTTGATGGATGCTTCGAT-CATTA----CTGTTTGAAGTATAAATCGAGTTAACATGCTCAGCCGCCAAA-----------A--ACGATATTATTACCGTACAAGCTGTTAGCAAGACATGGCAGGGAGTTGGCAAGTC-AAAGAAGTTCTGGTTTATA--ATAGATACGTT---ATTAAAGTTAAGATGTATGGGATAATTGTAGAACACCTTGATTGGTTTAACT--TTAT-TTGGT------ACATAGAT---GTA----CTTATATGTTCGGTATTGCATGCCTGGTGTTTTT-TATTAAGACGCTAACTTCCTGGATAAACTTCCCAA---TGATATATCTTCCAAATAGATTTCGCAGAAAACCGTCTATATTCATGTTTGTTT"/>
                            
        <sequence id="seq_KY653753_Plasmodium_kentropyxi" spec="Sequence" taxon="KY653753_Plasmodium_kentropyxi" totalcount="4" value="GGATAATTCTATTTATTAGGAGTTTCACACTAGCGACAATGGGGAAGTCGTTACACCGTTCATGCAGGACGGAGATTACCCGACAAGGAATTTTGCTACCTTAGGACTGTTTACG-ATACAGCCGCCGTTTAT---CATTGATGCCGGGCAGATGTCAGTAACTTGAACTCTTCATCGGAATTATCAGTGACTTGTGTTGTAACCTTACAGACGCTTCCAGATTAT----TAACTTCTTATAAATGGTAGCGCCGGTTTCCCGGGTATCCAATCCAGTGCTCCATTCAAGGCATAGAGACTCAGCCTGTGTTCAACTTTGTAGGGT----------------------------------------TATTTATAAT-------ATA----GCTTTTGGTATCTCGTAATGTAGAACAATAATGGGTTGACCGTCAAATCCTTTTCATTAAAAGAGTGG-AATATAATGCCCAGCCAACACCATCCAATTTGATTGGGAATTATCTGTGTTACAATA-T-TTTTTGATCCCAGGCTGGTAAAAAATGTAAACTTTTAGCCCAAAAGAATAGAAACAGATGCCAGGCCAATAACCCA------AATATAT-----------------------------------AGAGCTATGACGCTATCATTTTTG-ACAAGGCGGGTAAATTCTTTCATAGAACTTAACGTATCATCTTCCATGCATAGA-TAAAACGGTAGATAGGGAACAAACTGCCTCAAGACGTTCTTAACCCAGCTCACGCATCGCTTCTAACGGTGAACTCTCATTCCAATGGAACCTTGTTCAAGTTC-AAATTAATTGGTAAGGTATAGCGTTTACTATCGAATGAAATAATGTGTTCCACCGCTAGTGTTTGCTTCTAACATTCCATTTGC-TTATAACTGTATGGACGTAA-CCTCCAGGCAAAGAA----AATGACCGGTTAAAACGGAATCAATTAACTATGGATAGCTGATACTAGCAATTTATCATTACTCAAGTCAGCATAGTCTATATGAAGGTT-TCTAT-GGAAACACACTTCCCTTCTCGCCA--------TTATTTTTGATAGCGGTTAACCTTTCTTTTTCCTTACGTACTCTAGCTATGAACACAATTA-------------TTAATTCG--TCCATAA---T--AGCAATAATATTTGAAACAGGACATA-----------------------------------CTATTCTGAGTAGAATAAAAATTCTATAAATAACCAGATAATTTCTACAAAATGCCAGTATAATAAAGTTATTTGATCTGAATGAGGTAAAACTATATAAGATATTCC-AAGTAAAGAATATGACCATTCTGTGTTAGTATCATAAACTTCAACTATTCTTATAAAGTATGTTAATAAGAATATTAAACCAACAATAACATGGGAAAAATGTAATCCTGTTACACAATAAAATAATGTACCTAATATAGCATCATTAATACAATATTCTAAATGTAAATATTCAGTTGTTTGAAGAGATGCAAAACATTCACCAATTAAATAAATTATGCATATAATACTAGAGATTTCAAAACTCATTCCTTTTTCTATAAGAAATTGAAGACATGCTGTCATACAAGATGCACTAGCTAATATAAATGTAATTGTTAAAATTAACATTCTTGATGATGTTAATATTATACCTTCATTAGATAATGTATATGGAGATAAACTAA--AATGTAAAATACCCCAAAAATATGTAATAAATAATAGAGCTTCTGAAATAATTATTGCTAACATACCTGAAGCTAATGAAGAAAATGTAGAATAAAAACTTTCTCTTATAGAAAATATAAATATCATTAATATAATTGGATTAAAAGTAAATAAAATACCAACAGAAAAATATTTTAAAGATGTTGCATATAATGATGTTAATGAAGGATAAGAAACTAGATGTGCTTTTATATTACTATAATTACTAAATATA-AAGAA--TA-----TT------------------------------ATTTATAAGAACGG-TTTTATTTTTGTGCCGTAAACATATAACGGTAAGAAGGTTCGCCGGGGATAACAGGTTATAGTATTTATGGAGCTCTAATTCATATATACTATTAG-CACCTCCATGTCGTCTCATCGCAGCCTTGCA--------------ATAATTAATGTAATAAAAGAT----ATAGCGTGTATTGTTGCCTTGTACACACCGCTCGTCACGCAAGAAT-TAATTA-AT-TTAGATAAA--GAACTCTAGGCGTTAACCTGTAGAGTTGAGATGGAAACAGCCGGAAAGGAAATAGTACGCCC-AAACGATAAGATTATATATGAAATATACTAGCATGGGAC-TAA-A-AAATGTTATGCTGTTGGTTTAAGCCCTTTTTTACCATACAAGAGATCGCGTACTTTGGACCGAAAAAAGCTGTGAGGAAATTACATTAAAGGAACTCGACTGGCCTAC-ACA---A-----------------------------TAAGAACGAACGCTTTTAACGCCTGACATGAATGGATAATACTCGGCTTTTCCAAAGTATAACCGCTGTCGCTGGGACTGTATGGATCGAATCTTACTCATTCATATCCAAGCCTCATTTATTATTTA--------------------------------------------------------------------------------------------------------------------------------------------------TTTTTTTTTTATTGTTTTTCAAAGATATGCACTTATTACAAATTGTAACCATAAAACTTTAGGTTTATACTATTTATGGTTCTCATTTATATTTGGTGTTTATGGATTTTTATTATCTATTATTTTACGTACAGAATTATATTCTTCATCACTAAGAATTATAGCTCAAGAAAATGTTAACTTATATAATATGATCTTTACAATTCACGGTATTATTATGATATTCTTTAATATTATGCCAGGATTATTTGGTGGTTTTGGTAATTACTTTTTACCAATTCTATGTGGATCCCCTGAATTAGCATATCCTAGAATTAATAGTATATCTTTATTATTACAACCTATCGCTTTTATATTAGTAATTCTATCTACAGCAGCTGAATTTGGAGGTGGTACAGGATGGACTTTATATCCACCTTTAAGTACTTCATTAATGTCTTTATCTCCTGTTGCTGTAGACGTTATAATCATTGGACTTTTAGTATCAGGTATTGCAAGTATAATGTCTTCTTTAAATTTTATTACTACAGTTGTACATCTCCGTGCTAAAGGATTAACACTTGGTATATTAAGTGTATCTACATGGTCAATTATCATTACATCATTAATGTTACTATTAACATTACCTGTATTAACAGGTGGAGTTTTAATGTTATTATCTGATCTACATTTTAATACTTTATTTTATGATCCTACATTTGCTGGTGATCCTGTATTATATCAACATTTATTCTGGTTCTTCGGTCATCCTGAAGTATATATATTAATATTACCAGCTTTTGGTGTTATTAGTCATGTAATATCTACTAATTATTCTAGAAGTTTATTTGGTAATCAATCTATGATTTTAGCAATGAGCTGTATAGCAGTTTTAGGAAGCTTAGTTTGGGCTCATCATATGTATACAACAGGTTTAGAAATAGATACAAGAGCATATTTTACTTCTACAACTATTTTAATTTCAATACCAACTGGTACAAAAGTATTTAATTGGATATGTACATATATGGGTAGTAATTTCGGTATAGTTCATAGCTCATCTTTATTAGCATTACTATTTGTATGTACATTTACTTTTGGAGGTACTACTGGAGTAATTTTAGGTAATGCAGCTATTGATATAGCTTTACATGATACATATTATGTAGTAGCTCACTTTCATTTTGTTTTATCAATTGGAGCAATAATTGCATTATTTACAACAGTAAGTGCATTTCAAGAAAATTTCTTTGGTAAACATTTATGTGAAAATTCAATTATTATATTATGGTCAATGTTATTTTTCGTAGGAGTAATTTTAACATTCTTACCTATGCATTTTCTTGGATTTAATGTAATGCCTAGACGTATTCCTGACTATCCAGACGCTTTAAATGGTTGGAATATGATTTGTTCAATTGGATCAACTATGACTTTATTTGGTTTATTAATTTTTAAATA----ATATT-------CAACTA---------------------------------------------------------------------------------------------------------TTTTTTGTTTATATG---AATTATTATTCTATTAATTTAGCTAAAGCACATTTAATATATTATCCATGTCCATTAAATATAAATTTCTTATGGAATTATGGATTTCTTTTAGGAATAGTCTTTTTTATCCAAATTTTAACTGGTGTATTATTAGCAACTTGTTATACTCCAGAAATATCATATGCATATTACAGTGTACAACATATATTAAGAGAATTATGGAGTGGATGGTGTTTTAGATATATGCATGCAACAGGTGCTTCATTTGTATTTATTTTAACTTATTTACATATTATAAGAGGACTTAATTATTCTTATTCATATTTACCTTTATCATGGATATCTGGATTAACTATATTCGCAATATCTATAGTTACAGCTTTTATGGGTTATGTATTACCTTGGGGTACAATGAGTTTCTGGGGTGCAACTGTCATAACTAATCTATTATATTTTATACCTGGACTTGTTTCATGGATTTGTGGTGGATATCTTGTAAGCGATCCAACTTTAAAAAGATTCTTTGTATTACACTTTATTTTTCCATTTATAGCTTTATGTATTGTATTTATACATATATTTTTCTTACATTTACAAGGTAGCACTAATCCTTTAGGGTATGATACAGCTTTAAAAATACCCTTCTATCCAAATCTTTTAAGTCTTGATATTAAAGGATTTAATAATGTATTAGTTTTATTTTTAGCTCAAAGTTTATTTGGAATATTACCATTATCACATCCAGATAATGCAATTACAGTAGATAGATACGCTACTCCTTTACATATTGTTCCAGAATGGTATTTTCTACCTTTTTATGCAATGCTAAAAACAATTCCTAACAAAACTGCTGGTTTATTAATTATGTTAGCATCATTACAAATATTATTTTTATTAGCTGAACAAAGAAATCTAACAACTATTATTTTATTTAAATTTGCTTTTGGTGCTAGAGAATATTCTGTTTCTACTATCTGGTTTATATGTTCATTCTATGCTTTATTATGGATTGGATGTCAATTACCTCAAGATATTTTCATTTTATATGGTCGTTTATTTATTATACTTCTATTTTTTAGTGGTTTATTTACACTAGTTCAATCAAAAAGAACAC--------------------------------------------------------------------------------ATTATGATTACAGCTCCCAAGCAAAC--ATATAATATTACA-AGGCTGCGATAAAACGACATTTCTGAGCATTGAGCGGAACAATACAGACCGTAAGGTTATAATTATGA------------------------------------------------------------------TA-------------------AAAGTTAG----------------------------G-ATAATTTAAAT-ATAGTTACCATAGCTGTTGATGGATGCTTCGAT-CATAA----ATGTTTAAAGTATCAATCGAGTTAACATGCTCAGCCGCCAAA------AATATA--ACGATATTATTACCGTACAAGCCGTTAGCAAGACATGATAGGGAGTTGGCAAGTT-AAAGAAGTTCTGGTTTATA--ATAGATACGTT---TTTAAAGTTAGGATGTATGGGATAATTGTAGTACACCTTGATTGGTTTAACT--ATTA-TTGGT------ATATAGAA---ATACAT----ATATGTTCGGTATTGCATGCCTGGTGTTTTT-AATTAAGACGCTGACTTCCTGGCTAAACTTCCCAA---TGATGTATCTTCCAAATAGATTTCGCAGAAAACCGTCTATATTCATGTTTGATT"/>
                            
        <sequence id="seq_KY653754_Plasmodium_sp_Owl_USA" spec="Sequence" taxon="KY653754_Plasmodium_sp_Owl_USA" totalcount="4" value="GGATAGTTCTATTTATTAGGAGTCTCACACTAGCGACAATGGGGAAGTCGTTACACCGTTCATGCAGGACGGAGATTACCCGACAAGGAATTTTGCTACCTTAGGACCGTTTACG-ATACAGCCGCCGTTTAT---CATTGATGCCGGGCAGATGTCAGTAACTTGAACTATTCATCGGAATTATCAGTGACTTGTGTTGTAACCTTACAGACGCTTCCAGATTAT----TAACTTCTTATAAATGGTAGCGCCGGTTTCCCGGGTCTCCAATCCAGTGCTCCATTCAAGGCATAGAGACTCAGCCTGTGTTCAACTTTGTAGGGT----------------------------------------TATTTATAATAT-----ATA----GCTTTTGGTATCTCGTAATGTAGAACAATAATGGGTTGACCGTCAAATCCTTTTCATTAAAAGAGTGG--ATTTAATGCCCAGCCAACACCATCCAATTTGATTGGGAACTATCTGTGTTACAAAA-C-TTTTTGATCCCAGGCTGGTAAAAAATGTAAACTTTTAGCCCAAAAGAATAGAAACAGATGCCAGGCCAAAAACCCA---------ATA------------------------------------AGAGCTATGACGCTATCAATTTTG-ACAAGGCGGGTAAATTCTTTCATAGAACTTAACGTATCATCTTCCATACAAAGA-TAAAACGGTAGATAGGGAACAAACTGCCTCAAGACGTTCTTAACCCAGCTCACGCATCGCTTCTAACGGTGAACTCTCATTCCAATGGAACCTTGTTCAAGTTC-AAATAGATTGGTAAGGTATAGCGTTTACTATCGAATGAAACAATGTGTTCCACCGCTAGTGTTTGCTTCTAACATTCCATTTGC-TTATAACTGTATGGACGTAA-CCTCCAGGCAAAGAA----AATGACCGGTCAAAACGGAATCAATTAACTATGGATAGCTGATACTAGCAATTTATCATTACTCAAGTCAGCATAGTATATATGAAGGTT-TCTAT-GGAAACACACTTCCCTTCTCGCCA--------TTATTTTTGATAGCGGTTAACCTTTCTTTTTCCTTACGTACTCTAGCTATGAACGCAATTA-------------TAAATTCG--CCCATAT---T--AGCAATAATACTGGAAACAGGACATA--TATGTTAAAA-----------------------TTATTCTGAATAGAATAAAAACTCTATAAATAACCAAACTACTTCTACAAAATGCCAGTATAATAAAGTAATTTGATCAGAGTGAGGTAAAACTATATATGAAATACC-GAATAATGAATATGACCATTCACTATTTGTATCATAAACTTCAACTATTCTTATAAAGTATGTTAATAATAATATTAAACCAACAATAACATGTGAAAAATGTAAACCTGTTACACAATAAAATAATGTACCTAAAATTGCATCATTTATACAATATTCTAAATGTAAGTATTCAGTTGTTTGTAATGATGCAAAAAACTCACCTATTAAATATATTATACATACAATACTTGATATTTCAAAACTCATTCCTTTTTCTATTAGGAATTGTAAGCATGCAGTCATACAAGATGCACTTGCTAATATAAATGTAATTGTTAAAATTAACATTCTAGAAGAAGTTAAAATAATACCTTCGTTTGATAATGGATAAGGAGATAAACTAA--AATGTAAAATACCCCAGAAATATGTAATAAATAATAAAGCTTCAGAAATTATTATTGATAACATACCAGATGTTAATGATGAAAATGTAGAATAAAAACTTTCTCTTATAGAATAAATATATATCATTAAAATAATTGGATTAAAAGTGAATAAAATACCAACTGAAAAATATTTTAAAGATGTTGCATATAATGATGTTAATGATGGATAAGATACTAAGTGTGCTTTTATATTATTATAATTACTAAATATA-AAGAA--TA-----TT------------------------------ATTTATAAGAACGG-TTTTATTTGTGTGCCGTAAACATATAACGGTAAGAAGGTTCGCCGGGGATAACAGGTTATAGTATATATGGAGCTCTAATCTTTATATACTATTGG-CACCTCCATGTCGTCTCATCGCAGCCTTGCA--------------AT--------ATATTAAAAAT----ATAGCGTGTATTGTTGCCTTGTACACACCGCTCGTCACGCAAGAAT-TATTCA-AT-TTAGATGAA--GAACTCCAGGCGTTAACCTGTAGAGTTGAGATGGAAACAGCCGGAAAGGAAATATTACGCCC-AAACGATAAGATTATATATGAAATATACTAGCATGGGAC-TAA-A-GAATGTTATGCTGTTGGTTTAAGCCCTTTTTTACCATACAAGAGATCGCGTACTTTGGACCGAAAAAAGCTGTGAGGAAACTACATTAAAGGAACTCGACTGGCCTAC-ACA---A-----------------------------TAAGAACGAACGCTTTTAACGCCTGACATGGATGGATAATACTCGGCTTTTCCAAAGTATAACCGCTGTCGCTGGGACTGTATGGATCGAATCTTACTCATTCATATCCAAGCCTCAAATACTAATAA-----------------------------------------------------------------------------------------------------------------------------------------------------TTTTTTTATTGTTTTTAAAAGATATGCACTTATTACAAATTGTAACCATAAAACTTTAGGTTTATACTATTTATGGTTTTCATTTATATTTGGTAGTTATGGATTTTTATTATCAGTCATTTTACGTACAGAATTATATTCATCATCACTAAGAATTATTGCACAAGAAAATGTTAACTTATATAACATGATATTTACAATTCATGGTATTATTATGATATTCTTTAATATAATGCCTGGATTATTTGGAGGATTTGGTAATTATTTTTTACCAATTCTATGTGGATCACCAGAATTAGCATATCCAAGAATTAATAGTATATCCTTATTATTACAACCTATAGCTTTTATACTAGTTATTCTATCTACAGCAGCAGAATTTGGTGGAGGAACAGGATGGACTTTATATCCACCTCTAAGTACTTCATTAATGTCTTTATCTCCTGTTGCAGTAGATGTTATAGTAATTGGACTTTTAGTATCTGGTATCGCAAGTATAATGTCTTCTTTAAATTTTATTACTACAGTAATGCATCTACGTGCTAAAGGATTAACACTTGGTATTTTAAGCGTATCTACATGGTCATTAGTAATAACATCAGTTATGCTATTACTAACATTACCTGTATTAACTGGTGGAGTTTTAATGTTACTATTTGATTTACATTTTAATACTTTATTTTATGATCCTACATTTGCTGGGGATCCAGTATTATATCAACATTTATTCTGGTTTTTTGGTCATCCAGAAGTATATATTCTAATATTACCAGGTTTTGGTGTAATAAGTCATGTAATATCTACTAACTATTCTAGAAGCTTATTTGGTAATCAATCTATGATTTTAGCTATGAGTTGTATTGCCATTTTAGGAAGTTTAGTTTGGGCTCATCATATGTACACAACTGGTTTAGAAGTAGATACTAGAGCATATTTTACTTCTACAACAATCTTAATATCTATTCCAACTGGTACTAAAGTATTTAATTGGATATGTACATATATGGGTAGTAATTTTGGTATTACTCATAGTTCATCTTTATTAGCATTATTATTTATATGTACATTTACTTTTGGTGGTACTACTGGAGTTATTTTAGGTAATGCTGCTATTGATATAGCATTACATGATACATATTATGTAATTGCTCATTTCCATTTCGTTTTATCAATTGGAGCAATTATTGCATTATTCACAACAGTAAGTGCATTCCAAGAAAATTTCTTTGGTAAACATTTACGTGAAAATTCTATTATTATATTATGGTCAATGTTATTTTTCGTAGGAGTAATCTTAACATTTTTACCTATGCATTTTCTTGGATTTAATGTAATGCCTAGACGTATTCCAGATTATCCAGACGCTTTAAATGGTTGGAATATGATTTGTTCTATTGGATCAACTATGACTTTATTTGGTTTATTAATTTTTAAATA----ATATA-------TAACTA---------------------------------------------------------------------------------------------------------TTTTTTGTTTATATG---AATTATTATTCAATTAATTTAGTTAAAGCACACTTAATTCATTATCCATGTCCATTAAATATTAACTTCTTATGGAATTATGGATTTCTTTTAGGAATTGTATTTTTTATACAAATTTTAACAGGTGTATTATTAGCTACTTGTTATACTCCAGAAATATCTTATGCATACTATAGTGTACAACATATATTAAGAGAATTATGGAGTGGATGGTGTTTTAGATATATGCATGCAACAGGTGCTTCATTTGTATTTATTTTAACTTATTTACATATTTTAAGAGGATTAAATTATTCATATTCATATTTACCTTTATCATGGATATCTGGATTACTTATATTTTTAATATCTATTGTAACAGCTTTTATGGGTTATGTATTACCTTGGGGTCAAATGAGTTTCTGGGGTGCTACAGTTATTACTAATTTATTATATTTTATACCTGGACTTGTTTCATGGATATGTGGTGGATATCTTGTAAGTGACCCAACCTTAAAAAGATTCTTTGTATTACATTTTACATTTCCATTTATAGCCTTATGTATTGTATTTATACATATATTCTTTTTACATCTACAAGGTAGCACAAATCCTTTAGGGTATGATACAGCTTTAAAAATACCCTTCTATCCAAATCTTTTAAGTCTTGATATTAAAGGATTTAATAATGTATTAGTATTATTCTTAGCACAAAGTTTATTTGGAATATTACCATTATCCCATCCAGATAATGCTATTACAGTAGATAGATATGCTACTCCTTTACATATTGTTCCAGAATGGTATTTTTTACCTTTTTATGCAATGTTAAAAACAATTCCTAACAAAACAGCAGGTTTACTAGTTATGTTAGCATCTTTACAAATATTATTTCTATTAGCAGAACAAAGAAACTTAACAACTCTTATCCAATTTAAATTTGCTTTTGGTGCAAGAGAATATTCTGTTCCTACTATCTGGTTTATATGTTCATTCTATGCTTTATTATGGATTGGATGTCAATTACCACAAGATATTTACATTTTATATGGTCGTTTATTTATTATATTATTCTTCTTTAGTGGTTTATTTACACTTGTTCAATCAAAAAGAACAC--------------------------------------------------------------------------------ATTATGATTACAGCTCCCAAGCAAAC--ATTTAATATTACA-AGGCTGCGATAAGACGATATTTCTGAGCATTGAGCGGAACAATACAGACCGTAAGGTTATAATTATGT------------------------------------------------------------------TT-------------------AAAGTTAG----------------------------G-ATAATATATAA-ATAGTTACCATAGCTGTTGATGGATGCTTCGAT-CATAA-AATATGT-TTGAGTATCAATCGAGTTAACATGCTCAGCCACCAAA---AATAATATA--ACGATATTATTACCGTACAAGCCGTTAGCAAGACATGATAGGGAGTTGGCAAGTT-AAAGAAGTTCTGGTTTATA--ATAGATACGTT---TTTAAAGTTAGGATGTATGGGATAATTGTAGTACACCTTGATTGGTTTTACT--ATTT-TTGGT------ACATAGAA---GTA----CTTATATGTTCGGTATTGCATGCCTGGTGTTTTT-AATTAAGACGCTGACTTCCTGGCTAAACTTCCCAA---TGATATATCTTCCAAATAGATTTCGCAGAAAACCGTCTATATTCATGTTTGATT"/>
                            
        <sequence id="seq_KY653755_Plasmodium_carmelinoi" spec="Sequence" taxon="KY653755_Plasmodium_carmelinoi" totalcount="4" value="GGATAATTCTATTTATTAGGAGTTTCACACTAGCGACAATGGGGAAGTCGTTACACCGTTCATGCAGGACGGAGATTACCCGACAAGGAATTTTGCTACCTTAGGACTGTTTACG-ATACAGCCGCCGTTTAT---CATTGATGCCGGGCAGATGTCAGTAACTTGAACTCTTCATCGGAATTATCAGTGACTTGTGTTGTAACCTTACAGACGCTTCCAGATTAT----TAACTTCTTATAAATGGTAGCGCCGGTTTCCCGGGTATCCAATCCAGTGCTCCATTCAAGGCATAGAGACTCAGCCTGTGTTCAACTTTGTAGGGT----------------------------------------TATTTGTAAT-------ATA----GCTTTTGGTATCTCGTAATGTAGAACAATAATGGGTTGACCGTCAAATCCTTTTCATTAAAAGAGTGG-AATATAATGCCCAGCCAACACCATCCAATTTAATTGGGAATTATCTGTGTTACAATA-T-TTTTTGATCCCAGGCTGGTAAAAAATGTAAACTTTTAGCCTAAAAGAATAGAAACAGATGCCAGGCCAATAACCCA-ATATATATATAT-----------------------------------AGAGCTATGACGCTATCGTTTTTG-ACAAGGCGGGTAAATTCTTTCATAGAACTTAACGTATCATCTTCCATACATAGA-TAAAACGGTAGATAGGGAACAAACTGCCTCAAGACGTTCTTAACCCAGCTCACGCATCGCTTCTAACGGTGAACTCTCATTCCAATGGAACCTTGTTCAAGTTC-AAATTAATTGGTAAGGTATAGCGTTTACTATCGAATGAAATAATGTGTTCCACCGCTAGTGTTTGCTTCTAACATTCCATTTGC-TTATAACTGTATGGACGTAA-CCTCCAGGCAAAGAA----AATGACCGGTTAAAACGGAATCAATTAACTATGGATAGCTAATACTAGCAATTTATCATTACTCAAGTCAGCATAGTCTATATGAAGGTT-TCTAT-GGAAACACACTTCCCTTCTCGCCA--------TTATTTTTGATAGCGGTTAACCTTTCTTTTTCCTTACGTACTCTAGCTATGAACACAATTA-------------TTAATTCG--TCCATAA---T--AGCAATAATATTTGAAACAGGACATA-----------------------------------TTATTCTGAGTAGAATAAAAATTCTATAAATAACCAGATTATTTCCACGAAATGCCAGTATAATAAAGTTATTTGATCTGAATGAGGTAAAACAATATATGATATTCC-TAATATAGAATATGACCATTCTGTATTAGTATCATAAACTTCAACTATTCTTATAAAGTATGTTAATAAGAATATTAAACCAACAATAACATGTGAAAAATGTAAACCTGTTACACAATAAAATAATGTACCTAATATAGCATCATTAATACAATATTCTAAATGTAAGTATTCAGTTGTTTGAAGAGATGCAAAACATTCACCAATTAAATAAATTATACATATAATACTAGATATTTCAAAACTCATTCCTTTTTCTATAAGAAATTGAAGACATGCTGTCATACAAGATGCACTAGCTAATATAAATGTAATTGTTAGAATTAACATTCTTGATGAAGTTAATATTATACCTTCATTAGATAATGTATATGGAGATAAACTAA--AATGTAAAATACCCCAAAAATATGTAATAAATAATAAAGCTTCTGAAATGATTATTGCTAACATACCTGAAGCTAATGAAGAAAATGTAGAATATAAACTTTCTCTTATAGAAAATATAAATATCATTAATATAATTGGATTAAAAGTAAATAAAATACCAACAGAAAAATATTTTAAAGATGTTGCATATAATGATGTTAATGAAGGATAAGAAACTAAATGTGCTTTTATATTATTATAATTACTAAATATA-AAGAA--TA-----TT------------------------------ATTTATAAGAACGG-TTTTATTTTTGTGCCGTAAACATATAACGGTAAGAAGGTTCGCCGGGGATAACAGGTTATAGTATTTATGGAGCTCTAATTCATATATACTATTAG-CACCTCCATGTCGTCTCATCGCAGCCTTGCA--------------ATAATAAATGTAATAAAAGAT----ATAGCGTGTATTGTTGCCTTGTACACACCGCTCGTCACGCAAGAAT-TAATAA-AT-TTAGATAAA--GAACTCTAGGCGTTAACCTGTAGAGTTGAGATGGAAACAGCCGGAAAGGAAATAGTACGCCC-AAACGATAAGATCATATATGAAATATACTAGCATGGGAC-TAA-A-AAATGTTATGCTGTTGGTTTAAGCCCTTTTTTACCATACAAGAGATCGCGTACTTTGGACCGAAAAAAGCTGTGAGGAAATTACATTAAAGGAACTCGACTGGCCTAC-ACA---A-----------------------------TAAGAACGAACGCTTTTAACGCCTGACATGGATGGATAATACTCGGCTTTTCCAAAGTATAACCGCTGTCGCTGGGACTGTATGGATCGAATCTTACTCATTCATATCCAAGCCTCAATTATTATTTA------------------------------------------------------------------------------------------------------------------------------------------------------TTTTTTATTGTTTTTCAAAGATATGCACTTATTACAAATTGTAACCATAAAACTTTAGGTTTATACTATTTATGGTTCTCATTTATATTTGGTGTTTATGGATTTTTATTATCTATTATTTTACGTACAGAATTATATTCTTCATCATTAAGAATTATAGCTCAAGAAAATGTTAACTTATATAATATGATTTTTACAATTCACGGTATTATTATGATATTCTTTAATATTATGCCAGGATTATTTGGTGGTTTTGGTAATTACTTTTTACCAATTCTATGTGGATCTCCTGAATTAGCATATCCTAGAATAAATAGTATATCTTTATTATTACAACCTATTGCTTTTATATTAGTAATTTTATCTACAGCTGCTGAATTTGGAGGAGGTACAGGATGGACTTTATATCCACCTTTAAGTACTTCATTAATGTCTTTATCTCCTGTTGCAGTAGATGTTATAATAATTGGACTTTTAGTTTCAGGTATTGCAAGTATAATGTCTTCTTTAAATTTTATTACTACAGTCGTACATCTTCGTGCTAAAGGATTAACACTAGGTATATTAAGTGTATCTACTTGGTCAATTATCATTACATCATTAATGTTATTATTAACATTACCTGTTTTAACAGGTGGTGTTTTAATGTTATTATCTGATCTACATTTCAATACTTTATTTTATGATCCTACATTTGCTGGTGATCCTGTATTATATCAACATTTATTCTGGTTCTTTGGTCATCCTGAAGTATATATATTAATATTACCAGCTTTTGGTGTTATTAGTCATGTAATATCTACTAATTATTCTAGAAGTTTATTTGGTAATCAATCTATGATTTTAGCAATGAGCTGTATAGCAGTTTTAGGAAGCTTAGTTTGGGCTCATCATATGTATACAACAGGTTTAGAAATAGATACAAGAGCATATTTTACTTCTACAACTATTTTAATTTCAATACCAACTGGTACAAAAGTATTTAATTGGATATGTACATATATGGGTAGTAATTTCGGTATAGTTCATAGTTCATCTTTATTAGCATTACTATTTATATGTACATTTACTTTTGGTGGTACTACTGGAGTAATTTTAGGTAATGCAGCTATTGATATAGCTTTACATGATACATATTATGTAGTAGCTCACTTTCATTTTGTTTTATCAATTGGAGCAATAATTGCATTATTTACAACAGTAAGTGCATTTCAAGAAAATTTCTTTGGTAAACATTTATGTGAAAATTCAATTATTATTTTATGGTCAATGTTATTTTTCGTAGGAGTAATCTTAACATTCTTACCTATGCATTTTCTTGGATTTAATGTAATGCCTAGACGTATTCCTGATTATCCAGACGCTTTAAATGGTTGGAATATGATTTGTTCAATTGGATCAACTATGACTTTATTTGGTTTATTAATTTTTAAATA----ATATT-------CAACTA---------------------------------------------------------------------------------------------------------TTTTTTGTTTATATG---AATTATTATTCAATTAATTTAGCTAAAGCACATTTAATATATTATCCATGTCCATTAAATATAAATTTCTTATGGAATTATGGATTTCTTTTAGGAATAGTATTTTTTATACAAATTTTAACTGGTGTATTATTAGCAACTTGTTATACTCCAGAAATATCATATGCATATTATAGTGTACAACATATATTAAGAGAATTATGGAGTGGATGGTGTTTTAGATATATGCATGCAACAGGTGCTTCATTTGTATTTATTTTAACTTATTTACATATTATAAGAGGACTTAATTATTCTTATTCATACTTACCTTTATCATGGATATCTGGACTAATTATATTTGCAATATCTATAGTTACAGCTTTTATGGGTTATGTATTACCTTGGGGTACAATGAGTTTCTGGGGTGCAACTGTCATAACTAATCTATTATATTTTATACCTGGACTTGTTTCATGGATTTGTGGTGGATATCTTGTAAGTGATCCAACTTTAAAAAGATTTTTTGTATTACATTTTATTTTCCCATTTATAGCTCTATGTATTGTATTTATACATATATTCTTCTTACATTTACAAGGTAGCACTAATCCTTTAGGGTATGATACAGCTTTAAAAATACCCTTCTATCCAAATCTTTTAAGTCTTGATATTAAAGGATTTAATAATGTACTAGTCTTATTTTTAGCTCAAAGTTTATTTGGAATATTACCATTATCACATCCAGATAATGCAATTACAGTAGATAGATATGCTACTCCTTTACATATTGTTCCAGAATGGTATTTCCTACCTTTTTATGCAATGTTAAAAACAATTCCTAATAAAACTGCTGGTTTATTAATTATGTTAGCATCATTACAAATATTATTTTTATTAGCTGAACAAAGAAATTTAACAACTATTATTTTATTTAAATTTGCTTTTGGTGCTAGAGAATATTCTGTTTCTACTATCTGGTTTATATGTTCATTCTATGCTTTATTATGGATTGGATGTCAATTACCTCAAGATATTTTCATTTTATATGGTCGTTTATTTATTATACTTTTATTTTTTAGTGGTTTATTTACACTAGTTCAATCAAAAAGAACAC--------------------------------------------------------------------------------ATTATGATTACAGCTCCCAAGCAAAC--ATATAATATTACA-AGGCTGCGATAAAATGACATTTCTGAGCATTGAGCGGAACAATACAGACCGTAAGGTTATAATTATGA------------------------------------------------------------------TA-------------------AAAGTTAG----------------------------G-ATAATTAAAAT-ATAGTTACCATAGCTGTTGATGGATGCTTCGAT-CATAA----ATGTTTAAAGTATCAATCGAGTTAACATGCTCAGCCGCCAAA------AATATA--ACGATATTATTACCGTACAAGCCGTTAGCAAGACATGATAGGGAGTTGGCAAGTT-AAAGAAGTTCTGGTTTATA--ATAGATACGTT---TTTAAAGTTAGGATGTATGGGATAATTGTAGTACACCTTGATTGGTTTAACT--ATTA-TTGGT------ATATAGAT---ATA---CAT-ATATGTTCGGTATTGCATGCCTGGTGTTTTT-AATTAAGACGCTGACTTCCTGGCTAAACTTCCCAA---TGATGTATCTTCCAAATAGATTTCGCAGAAAACCGTCTATATTCATGTTTGATT"/>
                            
        <sequence id="seq_KY653756_Haemoproteus_multipigmentatus" spec="Sequence" taxon="KY653756_Haemoproteus_multipigmentatus" totalcount="4" value="GGATAATTCTATTTATTATGAGTTTCAGACTAGCGACAATGGGGAAGTCGTTACATCGTTCATGCAGGTCGGAATTTACCCGACAAAGAATTTCGCTACCTTAGGACCGTTTACGAATACAGCCGCCGTTTAT---CATTGATGCCGGGCAGATGTCAGTAACTTGAACTCTTCATCGGAGTTATCAGTGACTTGTGTTGTAACCTTACAGACGCTTCCAGATTAT----TAAATTCTTATAAATGGAAACGCTGGTTTCCTGGGTATCCAATCCAGTGCTCCATTCAAGGCATAGAGACTCAGCCTATGTTCAACTTTGTAGGGT----------------------------------------AATTTATAAT----AATAAA----GCTTTTGGTATCTCGTAGTGTAGAACAATAATGGGTTGACCGTCAAATCCTTTACATTAAAAGAGTGG--GAATAATGCCTAGCCAACACCATCCTATTAAATTGGGATATATCTGTGTTACAAAA-C-TTTTTGATCCCAGGCTGGTAATAAATGTTAACTTTTAGCC-AAAAGAATAGAAACAGATGCCAGGCCAATAACCCA------ATAATAC------------------------------------GAGCTATGACGCTTTCCTTCTTG-ACAAGACGGGTGTATTCTGTCATAGAACTTAACGTATCATTTTCCATGCATTAA-TAATATGGTAGATAGGAAACAAACTGTCTCAAGACGTTCTTAACCCAGCTCACGTATCGCTTCTAACGGTGAACTCTCATTCCAATGGAACCTTGTTCAAGTTC-AAATAAATTGGTAAGGTATAGCGTTTACTATCGAATGAAACAATGTGTTCCACCGTTAGTGTATGCTTCTAACATTCCATTTGC-TTAAAACTGTATGGACGTAA-CCTCCAGGCAAAGAA--TAAATGACCGGTTAAAACAGAATCAGTTTACTATGGATAGCTGATACTATCAATTTACCATTACTCAAGTCAGCATAGTATATATGAAGGTT-TCTATGGAAAACACACTTCCCTTCTCGCCA-------TTTATTTTGGATAGCGGTTAACCTTTCCTTTTCCTTACGTACTCTAGCCATGAACACAATTT-------------TTATATTAT-TCTATATATTT--AGCCA-TATATTTGAAACAGGACATA--TATGTTCTCA-----------------------TTATTCTGAGTAGAATAGGAACTCTATAAATAACCAAACAATTTCTACAAAATGCCAGTATAATAATACTAATTGATCTGAGTGAGGTAAAACTATATAAGATATACC-TAATAATGAGTATGGCCATTCAGTATTTGTATCATATACTTCTATTAGTCTTATAAAGTATATACATAATAATACTAAACCAACGATTACATGTGTAAAATGTAAACCAGTTACACAATAAAATAATGTTCCAATTATAGCATCGTTAATACAGTATTCTAAATGTAGATATTCAGATGTTTGAAGTGATGCGAAACATTCACCAATAATAAATATAATACATACAATACTGGATACTTCAAAACTCATTCCTTTTTCTATTAGGAATTGTACACATGCAGTCATACAAGATGCACTTGCTAAAATAAATGTAATAGTTAATATTAACATTCTAGAAGAAGTAAGTATTATACCTTCATTAGATAAAGGATATGGAGATAGTGCAA--AATGTAAAATACCCCAGAAATATGTAATAAATAATAATGCTTCTGAAGCAATTAAACTTAACATACCAGATGCTAAAGAAGAAAATGTTGAATAAAAACTTTCTCTAATAGAATAAATAAATATTAATAAAATTATTGGATTCATAGAAAATAAAATACCAACAGAAAAGTATTTTAAAGAAGTTGCATATAATGTAGTTATTGAAGAGTATGATACTAAATGTGCTTTTATACTACTATTCATTCTAAATATA-AAGAA--TA-----TT------------------------------ATTTATAAGAACGG-TTTTATTTATGTACCGTAATCATATAACGGTAAGAAGGTTCGCCGGGGATAACAGGTTGATGTATATATGGAGCTCAAATCCTCATATACTACGAG-CACCTCCATGTCGTCTCATCGCAGCCTTGCA--------------AT-------------ATATATAT--TTAGCGTGTATAGTTGCCTTGTACACACCGCTCGTCACGCAAAT---CATTT--AC-TAATATTAACTTAACTCCAGGCGTTAACCTGTAGAGTTGAGATGGAAACAGCCGGAAAGGTTATATCACGTCC-AAAAAACAAGATCATATATGAAATATACTAGCATGGGAC-TAA-A-AAATGTTATGCTGTTGGTTTAAGCCCTTTTATACCATACAAGAGATCGCGTACTTTGGTCTGAAAAAAGCTGTGAGGAAATTAGATTAAAGGAACTCGACTGGCATAC-TTA---A-----------------------------TAAAAACGAACACTTTTAACGCCTGATATGGATGGATAATACTCGGCTTATCCAAAGTTTAACCGCTGTCGCTGGGACTGTATGGATTGAATCTTACTCATTCATAACCAAGCCTCATATATGATTAA---------------------------------------------------------------------------------------------------------------------------------------------------------TTTTTTGTTTTTCAAAGATTTGCAATAATTACAAATTGTAATCATAAAATCTTGGGTTTATACTACCTATGGTTTTCATTTGTATTTGGATTTTATGGTTTCTTATTATCAGTTATAATACGTACAGAACTTTATTCTTCATCTTTGAGAATTATTGCTCAAGAAAATGTTAATTTTTATAATATGATATTTACTATTCATGGTCTTATAATGATATTCTTCAATATTATGCCAGGATTATTTGGTGGATTTGGAAATTACTTTTTACCAATTCTCTGTGGCTCTTCAGAATTAGCATACCCAAGAATTAATAGTATATCTTTATTATTACAACCTATTGCATTTTTATTAGTTATATTATCAACTGCAGCAGAATTTGGTGGAGGTACTGGATGGACTTTATATCCACCTTTAAGTACATCATTAATGTCATTATCACCTGTTTCAGTTGATGTTATTGTAATTGGTCTATTAATATCTGGTATTGCTAGTATTATGTCATCACTTAATTTTTTAACTACAGTTGCACATTTACGAGCAAAAGGACTAACACTAGGTATATTAAGTGTATCAACATGGTCAATTATAATAACATCTGTAATGTTATTACTAACATTACCAGTATTAACAGGTGGGGTATTAATGTTGTTAACAGATTTACATTTTAATACTTTATTTTATGATCCTACATTTTCTGGAGACCCTGTATTATATCAACATTTATTCTGGTTCTTTGGTCATCCTGAAGTATATATTTTAATATTACCAGCCTTTGGTATAATTAGCCATGTAATTTCTACAAATTATTGCAGAAGCTTATTTGGTAATCAATCAATGATTTTAGCAATGGCATGTATTGCTATATTAGGTAGTGTTGTATGGGCTCATCATATGTACACAACTGGCTTAGAAGTTGATACAAGAGCCTATTTTACATCAACTACAATTCTAATATCAATACCTACAGGTACTAAAGTTTTTAATTGGATATGTACATACATGAGCAGTAATTTTGGAATAACTCATAGTTCATCTTTATTAGCATTATTATTTATATGTACATTTACTTTTGGTGGTACTACAGGAGTTATTCTAGGTAATGCTGGAGTGGATATTGCTTTACATGATACATATTATGTAATTGCTCACTTCCATTTTGTTTTATCAATTGGAGCTATATTAGGGTTATTTACAACAGTATCTGCTTTCCAAGAAATATACTTTGGTAAACATTTACGTGAAAATACTATTATCATATTATGGATTATGTTATTTTATGTAGGTGTTATTTTAATATTCTTACCAATGCATTTTCTTGGATTTAATGTTATGCCAAGACGAATTCCTGATTATCCAGATGCTTTAAATGGCTGGAATATGATATGTTCTATAGGATCTACTATGATTTTATTTGGATTATTAATTTTTAAGTA----GTATA-------ATATTAATAAG----------------------------------------------------------------------------------------------------TTTATTGTTTTTATG---AACTATAATGTAATTAATTTAGCAAAAGCACATTTAGTAAGCTATCCATGCCCATTAAATATTAATTTCTTATGGAATTATGGATTCCTTTTAGGAATAGTATTTGTTATCCAAATATTTACTGGTGTATTACTAGCAACTTGTTATACTCCTGAAATATCCTATGCATATTACAGTGTACAACATATATTAAGAGAATTATGGAGTGGATGGTGTTTTAGATACATGCATGCCACAGGTGCATCATTTGTATTTATTTTAACATACCTACATATTTTAAGAGGATTAAATTACTCATATTCATATTTACCATTATCATGGATTACCGGATTAATAATATTTATAATCTCTATAATGACTGCTTTCTTGGGTTATGTTCTACCTTGGGGTCAAATGAGTTTCTGGGGTGCAACTGTTATTACTAATTTACTATATTTTATTCCGGGATTAGTATCATGGATTTGTGGTGGTTATATAGTTAGTGATCCTACACTAAAAAGATTCTTTGTATTACATTTTATATTTCCATTTATAGCTATATGTATAGTATTTATACATATATTCTTTTTACATTTACAAGGTAGCTCTAATCCTCTAGGATATGATACAGCATTAAAAATACCATTTTACCCAAATTTACTATGTTTAGATATAAAAGGATTTAATAACGTATTAGTATTATTCTTAGCTCAAAGCTTATTTGGAATATTACCATTATCTCATCCTGATAATGCTATTCCAGTAGATAGATATGCAACACCTTTACATATTGTTCCTGAATGGTATTTCCTACCTTTTTATGCTATGTTAAAAACAATTCCAAATAAAACTGCTGGTTTGTTAGTGATGATTGCATCATTACAAATATTATTTTTATTAGCAGAACAAAGAAATTTAACAACTTTAATTCAATTCAAATTTGCCTTTGGTGCAAGAGAATATTCTTTACCTATTATCTGGTTTATATGTTCATTCTATGCTCTATTATGGATAGGATGTCAATTACCACAAAATATTTATATATTATATGGACGTATATTTATAATACTTTTCTTATGTAGTAGTTTATTCCAACTCATACAACCAAAGAAATTAT--------------------------------------------------------------------------------ATAATGATTACAGCTCCCAAGCAAAC--ATACA--TTTACA-AGGCTGCGATGAGACGACATTTCTGAGCACTGAGCGGAACAATACAGACCGTAAGGTTATAATTATGC------------------------------------------------------------------TT---------------------------------------------------------TTATTCTATAC-GTAGTTTCCATAGCTGTAGATGGATGCTTCGGT-AATTT-AAAAGGA-GAGTGTATCAATCGAGTTAACATGCTCTACCGCCTAA--------------ACGATATTATTACCGTACAAGCCGTTAGCAAGACATGACAGGGAGTTGGCAAGTT--AAAAAGTTCTGGTTTATA--ATAGATACGTT---TATAATGTTTGGACGTATGGGATAAATGTAGTACACCTTAATTGGTTTAACTTTGTATATTTTT------ATATGTAT----------------TGTTCGGTATTGCATGCCTGGTGTTTAT-AATTAAGACGCTGACTTCCTGGCTAAACTTCCCAA---TGATATATCATACAAATTGATTTCGCAGAAAACCGTCTATATTCATGTTTGATT"/>
                            
        <sequence id="seq_KY653757_Haemoproteus_noctuae" spec="Sequence" taxon="KY653757_Haemoproteus_noctuae" totalcount="4" value="GGATAATTCTATTTATTAGGAGTCTCAAACTAGCGACAATGTGGAAGTCGTTACACCATTCATGCAGGTCGGAGATTACCCGACAAGGAATTTCGCTACCTTAGGACCGTTTACG-ATACAGCCGCCGTTTAT---TATTAATGCCGGGCAGATGTCAGTAACTTGAACTCTTCATCGGAGTTATCAGTGACTTGTGTTGTAACCTTACAGACGCTTCCAGATAAT----TAACTTCTTATAAATGATAGCGCCGATTTCCTGGGTATCCAATCCAGTGCTCCATTTAAGGCATAGAGACTCAGCCTGTGTTCAACTTTGTAGGGTA-------------------------------------AATATTTATAAG-------ATA----GCTTTTGGTATCTCGTAGTGTAGAACAATAATGGGTTGACCGTCAAATCCTTTTCATTAAAAGAGTGG--GTTAAATGCCCAGCCAACACCATCCAATTTGATTGGGAAATATCTGTGTTACAAAA-C-TTTTTGATCCCAGGCTGGTAAAAAATGTAAACTTTTAGCC-AAAAGAATAGAAACAGATGCCAGGCCAATAACCCA------ATAATAT-----------------------------------AGAGCTATGACGCTATCGATTTTA-ACAAGGCGGGTGAATTCTTTCATAGAACTTAACGTATCATCTTCCATACATAGA-TAAAACGGTAGATAGGGAACAAACTGCCTCAAGACGTTCTTAACCCAGCTCACGCATCGCTTCTAACGGTGAACTCTCATTCCAATGGAACCTTGTTCAAGTTC-AAATTGATTGGTAAGGTATAGCGTTTACTATCGAATGAAACTATGTGTTCCACCGCTAGTGTTTGCTTCTAACATTCCACTTGC-ATTTAACTGTATGGACGTAA-CCTCCAGGCAAAGAA----AATGACCGGTCAAAACGGAATCAGTTAACTATGGATAGCTGATACTAGCAATTTATCATTACTCAAGTCAGCATAGTCTATATGAAGGTTTTCTATAGAAAACACACTTCCCTTCTCGCCA-------TTTATTTTTGATAGCGGTTAACCTTTCCTTTTCCTTACGTACTCTAGCTATGAACACAATTA-------------AAAAATCG--TCTAAAT---T--AGCCA-TATACTTGAAACAGGACATAT-TTTGTTCTCA-----------------------TTATTCAGAATAGAATAGGAACTCAATAAATAACCAAACAATTTCGACAAAATGCCAATATAATAAAGTTATTTGATCAGAATGATGTAAAACAATATTAGAAATACC-AAATAAAGAATATGACCATTCACTATTTGTATCATATACTTCAACTATTCTTATAAAGTATGTTAATAAAAATAATATACCAACTATAACATGTGAAAAATGTAAACCAGTTACACAATAGAATAATGTACCTAATATAGCATCATTTATACAATATTCTAAATGTAAATATTCTGTTGTTTGAAGTGATGCAAAGCATTCACCTATTAAGAAAATAATACATACAGTATTTGATATTTCAAAACTCATTCCTTTTTCTATTAGAAATTGTACACATGCAGTCATACATGATGCACTTGCTAAAATAAATGTAATAGTTAAGATTAACATTCTAGATGAGGTTAAAATAATACCTTCATTAGATAAAGGATATGGTGATAAAGTAA--AATGTAAAATACCCCAGAAATATGTAATAAATAATAATGCTTCTGAAGCAATTATAGCTAATATACCAGATGCTAATGATGAAAATGTAGAATATAAACTTTCTCTTATAGAATAAACAAATATTAATAATATAATTGGATTAAATGAGAATAATATACCAACAGAAAAATATTTTAAAGATGTTGCATATAATGATGTTAATGAAGAATATGATACTAAATGTGCTTTTATATTACTGTAAACTCTAAATATA-AAGAA--TA-----TT------------------------------ATTTATAAGAACGG-TTTTATTTGTGTGCCGTAAACATATAACGGTAAAAAGGTTCGCCGGGGATAACAGGTTATAGTATATATGGAGCTCAAATCCTTATATACTATTGG-CACCTCCATGTCGTCTCATCGCAGCCTTGCA--------------AT------------AAAAAATAT--ATAGCGTGTATTGTTGCCTTGCACACACCGCTCGTCACGCAAGAAT-TTATCT-AC-TTAGATTGA--GAACTCCAGGCGTTAACCTGTAGAGTTGAGATGGAAACAGCCGGAAAGGAAATATTACGCCC-AAACGATAAGATTATATATGAAATATACTAGCATGGGAC-TAA-A-AAATGTTATGCTGTTGGTTTAAGCCCTTTTTTACCATACAAGAGATCGCGTACTTTGGACCGAATAAAGCTGTGAGGAAACTAAATTAAAGGAACTCGACTGGCCTAC-ATA---A-----------------------------TAAGAACGAACGCTTTTAACGCCTGACATGGATGGATAATACTCGGCTTTTCCATAGTATAACCGCTGTCGCTGGGACTGTATGGATCGAATCTTACTCATTCATATCCAAGCCTCAATTATTTTTTA------------------------------------------------------------------------------------------------------------------------------------------------------TTTTTTATTGTTTTTCAAAGATATGCTATTATTACAAATTGTAATCATAAAACATTAGGTTTATATTATTTATGGTTTTCATTTATATTTGGTACTTATGGTTTCTTATTATCTATTATAATACGTACAGAATTATACTCTTCATCATTAAAAATTATTGCTCAAGAAAATGTTAACTTTTATAATATGATATTTACTATTCATGGTATTATTATGATATTTTTTAATATAATGCCTGGATTATTTGGAGGTTTTGGTAATTATTTTTTACCAATATTATGTGGTTCTTCAGAATTAGCTTATCCTAGACTTAATAGTATATCATTACTATTACAACCTGTTGCATTTGGATTAGTAATATTATCAACAGCAGCAGAATTTGGTGGAGGTACTGGATGGACTTTATATCCACCTTTAAGTACATCTTTAATGTCTTTATCTCCTGTAGCTGTAGATGTTATTGTAATTGGCCTTTTAGTATCTGGTATAGCAAGTATAATGTCTTCTTTAAATTTCCTTACTACAATAATACATTTACGTGCTAAAGGATTAACACTTGGTATAGTAAGCGTATCTACATGGTCAATTGCTTTTACAGCTGTTATGTTATTATTTACATTACCTGTATTAACAGGTGGAGTATTAATGTTATTATCTGATTTACATTTTAATACTTTATTCTATGATCCTACATTTTCAGGAGATCCTGTATTATATCAACATTTATTCTGGTTTTTTGGTCATCCTGAAGTATATATTTTAATATTACCAGCTTTTGGTGTAATTAGTCATGTTATTTCTACTAATTATTGTAGAAGTTTATTTGGTAATCAATCTATGATATTAGCAATGGCTTGTATTGCTGTATTAGGAAGTATAGTATGGGCTCACCATATGTATACAACTGGTTTAGAAGTAGATACTAGAGCTTATTTTACTTCTACAACTATATTAATATCTATTCCAACAGGTACAAAAGTATTTAATTGGTTATGTACATATATGAGTAGTAATTTTGGAATAACACATAACTCATCTTTATTAGCATTATTATTTATATGTACATTTACTTTTGGTGGTACTACAGGAGTAATCTTAGGTAATGCTGCCATAGATATAGCTTTACATGATACATATTATGTTATTGCACATTTCCATTTTGTTTTATCTATTGGAGCTCTTATTGCATTATTTACAACAGTAAGTGCTTTTCAAGAAAATTACTTTGGAAAACATTTACGTAATAATACAGTAATTGTATTATGGATCATGTTATTTTTTATAGGAGTAGTTTTAACATTCTTACCAATGCATTTTCTTGGATTTAATGTAATGCCTAGACGTATACCTGATTATCCTGATGATTTAAATGGTTGGAATATGATCTGCTCAATCGGATCAATTATGACTTTATTTGGTTTATTAATTTTTAAGTA----AAATT-------TAACTTA--------------------------------------------------------------------------------------------------------TTTTTTGTTTATATT---AATTATAGTTCTATAAATTTAGTTAAAGCACATTTAATGAATTACCCATGTCCATTAAATATAAACTTTTTATGGAATTATGGATTCCTATTAGGAATGGTATTTTTTATTCAAATTTTAACTGGTGTTCTATTAGCCACTTGTTATACACCAGAAATTTCATATGCATATTATAGTGTTCAACATATATTAAGAGAATTATGGAGTGGATGGTGTTTTAGATATATGCATGCTACTGGTGCTACATTTGTTTTTATATTAACATATTTACATATCTTAAGAGGATTAAATTATTCATATTCATACTTACCTTTATCATGGATTACTGGATTAATAATTTTCTTAATTTCTATTGTCACTGCTTTTATGGGTTATGTATTACCTTGGGGTCAAATGAGTTTCTGGGGTGCAACCGTTATTACTAACTTATTATATTTCATACCTGGACTTGTTTCATGGATTTGTGGTGGATATAATATTAGTGATCCTACTTTAAAAAGATTCTTTGTATTACATTTTATTTTTCCATTTGTAGCTTTATGTATTGTATTTATACATATATTCTTTTTACACTTACAAGGTAGCTCTAATCCTTTAGGATATGATACAGCTTTAAAAATACCTTTCTATCCAAGTCTATTATGTTTAGATATTAAAGGATTTAGTAATGTATTAGTATTATACTTAGCTCAAAGTTTATTTGGTATACTACCATTAGCTCATCCTGATAATGCAATTGTAGTTGATAGATATGTTACTCCTCTACATATTGTTCCAGAATGGTATTTCTTATCTTTCTATGCTATGTTAAAAACAATTCCTAATAAAACAGCTGGTTTATTAGTTATGATAGCATCATTACAATTATTATTTTTATTAGCAGAACAAAGAAATTTATCATCTCTTATTCAATTTAAATTTATATTTGGTGCAAGAGATTATTCTGTACCTATGATTTGGTTTATATGTTCATTTTATGCTTTATTATGGATTGGATGTCAATTACCTCAATCTATTTTTATTTTATATGGTCGTATATTTATTATACTATTATTTATAAGTGGTTTATTTTCAATTGTTGAATCAAGAAGAATTA--------------------------------------------------------------------------------ATTATGATTACAGCTCACAAGCAAAC--ATTAAATATTACA-AGGCTGCGATGAGACGACATTTCTGATCATTGAGCGGAACAAAACAGACCGTAAGGTTATAATTATGA--------------------------------------------------------------------------------------------------------------------------------AAATAAAT-ATAGTTACCATAGCTGTTGATGGATGCTTCGAT-CATAA-----TATTTGAAGTATCAATCGAGTTAACATGCTCAGCCGCCAAA-----------A--ACGATATTATTACCGTACAAGCTGTTAGCAAGACATGGCTGGGAGTTGGCAAGTC-AAAGAAGTTCTGGTTTATA--ATAGATACGTT---ATTAAAGTTAGGATGTATGGGATATTTGTAGTACACCTTGATTGGTTTAACT--TTAT-TTGGT------ACATAGAA---GTA---CTT-ATATGTTCGGTATTGCATGCCTGGTGTTTTT-TATTAAGACGCTAACTTCCTGGATAAACTTCCCAA---TGATATATCTTCCAAATAGATTTCGCAGAAAACCGTCTATATTCATGTTTGTTT"/>
                            
        <sequence id="seq_KY653758_Haemoproteus_jenniae" spec="Sequence" taxon="KY653758_Haemoproteus_jenniae" totalcount="4" value="GGATAATTCTATTTATTATGAGTTTCAGACTAGCGACAATGGGGAAGTCGTTACATCATTCATGCAGGTCGGTAATTACCCGACAAAGAATTTCGCTACCTTAGGACCGTTTACG-ATACAGCCGCCGTTTAT---CATTGATGCCGGGCAGATGTCAGTAACTTGAACTCTTCATCGGAGTTATCAGTGACTTGTGTTGTAACCTTACAGACGCTTCCAGATAAT----TAACTTCTTATAAATGGTAACGCCGGTTTCCTGGGTCTCCAATCCAGTGCTCCATTCAAGGCATAGAGACTCAGCCTATGTTCAACTTTGTAGGGT-----------------------TATT-----------TATAATAAGAAT-------ATA----GCTTTTGGTATCTCGTAGTGTAGAACAATAATGGGTTGACCGTCAAATCCTTTTCATTAAAAGAGTGG--GTTAAATGCCCAGCCAACACCATCCAATTAGATTGGGAATTATCTGTGTTACAAAA-C-TTTATGATCCCAGGCTGGTAAAAAATGTAAACTTTTAGCC-AAAAGAATAGAAACAGATGCCAGGCCAATAACCCA----ATAATATAT-----------------------------------AGAGCTATGACGCTATCGATTTAA-ACAAGGCGGGTGAATTCTTTCATAGAACTTAACGTATCATCTTCCATACATAGA-TAAAATGGTAGATAGGAAACAAACTGTCTCAAGACGTTCTTAACCCAGCTCACGTATCGCTTCTAACGGTGAACTCTCATTCCAATGGAACCTTGTTCAAGTTC-AAATAGATTGGTAAGGTATAGCGTTTACTATCGAATGAAACAATGTGTTCCACCGTTAGTGTATGCTTCTAACATTCCACTTGC-TTATAACTGTATGGACGTAA-CCTCCAGGCAAAGAA----AATGACCGGTTAAAACGGAATCAATTTACTATGGATAGCTGATACTAGCAATTTACCTTTACTCAAGTCAGCATAGTCTATATGAAGGTT-TCTAT-GGAAACACACTTCCCTTCTCGCCA-------TTTATTTTTGATAGCGGTTAACCTTTCCTTTTCCTTACGTACTCTAGCTATGAACACAATTA-------------TTATATTG--TCTAAATA--T--AGCCA-TATACTTGAAACAGGACATA--TATGTTCTCA-----------------------TTATTCAGAATAGAATAGGAACTCTATAAATAACCAAACAATTTCTACAAAATGCCAGTATAATAATACTAATTGATCTGAGTGAGGTAAAACAATGTATGAAATACC-AAATAAAGAATATGGCCATTCAGTATTGGTATCATATACTTCGACTATTCTTATAAAGTATATACATAATAATATTAAACCAACAATAACATGTGAAAAATGTAAACCAGTTACACAATAAAATAATGTACCGATAATAGCATCGTTAATACAATATTCTAAATGTAGGTATTCTGATGTTTGAAGTGATGCGAAACATTCACCTAGTATAAATAGAATACATATGATACTTGATACTTCAAAACTCATTCCTTTTTCTATTAAGAATTGTACACATGCAGTCATACAAGATGCACTTGCTAAAATAAATGTAATAGTTAATATTAACATTCTAGATGAAGTTAGTATTATACCTTCATTAGATAAAGGATAAGGAGATAGTGCAA--AATGTAAAATTCCCCAGAAATATGTAATAAATAATAATGCTTCTGAAATTATAATACTTAACATACCAGAAACTAATGATGAAAATGTTGAATATAAGCATTCTCTTATAGAATAAATAAATATTAATAAAATTATTGGATTTACAGAAAATAGAATACCAACAGAAAAGTATTTTAAAGATGATGCATATAATGATGTAATTGAAGAGTATGAAACTAAATGTGCTTTTATATTATTATTGATTCTAAATATA-AAGAA--TA-----TT------------------------------ATTTATAAGAACGG-TTTTATTTGTGTGCCGTAAACATATAACGGTAAGAAGGTTCGCCGGGGATAACAGGTTATAGTATATATGGAGCTCTAATCCTCATATACTATGAG-CACCTCCATGTCGTCTCATCGCAGCCTTGCA--------------AT------------AATAAATAT--ATAGCGTGTATTGTTGCCTTGTACACACCGCTCGTCACGCAAGAAC-TTATCT-AT-TTAGAATAA--GAACTCCAGGCGTTAACCTGTAGAGTTGAGATGGAAACAGCCGGAAAGGAAATATTACGCCC-AAACGATAAGATCATATATGAAATATACTAGCATGGGAC-TAA-A-AAATGTTATGCTGTTGGTTTAAGCCCTTTATTACCATACAAGAAATCGCGTACTTTGGTTTGAAAAAAGCTGTGAGGAAATTAGATTAAAGGAACTCGACTGGCCTAC-CTA---T-----------------------------TAAGAACGAACGCTTTTAACGCCTGACATGGATGGATAATACTCGGCTTTTCCAAAGTATAACCGCTGTCGCTGGGACTGTATGGATCGAATCTTACTCATTCATATCCAAGCCTCATATATGTTTTA----------------------------------------------------------------------------------------------------------------------------------------------------TTATTTA--TTGTTTTTCAAAGATTTGCAATAATTACAAATTGTAATCATAAAATCTTAGGTTTATACTATTTATGGTTTTCATTTGTATTTGGTTTTTATGGTTTCTTATTATCTGTTATAATACGTACAGAATTATACTCTTCATCTTTAAGAATTATTGCTCAAGAAAATGTAAATTTTTATAATATGATATTTACTATTCATGGTCTTATAATGATATTCTTCAATATTATGCCTGGATTATTTGGTGGTTTTGGTAATTATTTTTTACCAATTCTATGTGGTTCTTCAGAATTAGCATATCCTAGAATAAATAGTATATCTTTATTATTACAACCTGTTGCATTTTTATTAGTTATATTATCAACAGCAGCAGAATTTGGTGGAGGTACTGGATGGACTTTATATCCACCTCTAAGTACATCACTAATGTCATTATCACCTGTATCAGTAGATGTTATTATAATTGGTCTTTTAATATCTGGTATTGCTAGTATAATGTCATCTGTAAACTTTATTACCACAGTCGTACATTTACGTGCAAAAGGATTAACACTTGGTATATTAAGTGTATCTACATGGTCAATAATAATAACATCTATAATGTTATTACTTACATTACCAGTATTAACTGGTGGAGTATTAATGTTGTTATCTGATTTACATTTCAATACTTTATTTTATGATCCAACATTCTCAGGAGATCCTGTATTATATCAACATTTATTCTGGTTTTTTGGTCATCCTGAAGTATATATTTTAATACTACCTGCCTTTGGTGTTATAAGTCATGTTATTTCTTCTAATTATTGTAGAAGCTTATTTGGAAATCAATCTATGATATTAGCTATGGGTTGTATAGCTATACTAGGTAGTGTTGTATGGGCCCATCATATGTACACAACTGGTTTAGAAGTAGATACAAGAGCATATTTTACTTCTACTACTATTTTAATATCTATTCCAACTGGTACTAAAGTATTTAATTGGATATGTACATATATGAGCAGTAATTTTGGAATAACACATAGCTCATCCTTATTAGCATTATTATTTGTATGTACATTTACTTTTGGTGGTACTACAGGAGTAATTTTAGGTAATGCTGCAGTAGATATAGCTTTACACGATACATACTACGTAATTGCTCACTTCCATTTTGTCTTATCAATTGGAGCTATAATAGGGTTATTTACAACAGTAAATGCTTTCCAAGAAAATTACTTTGGTAAACATTTACGTGAAAATACCATAATTGTATTATGGGTTATGTTATTTTATGTAGGTGTTGTTTGTACATTTTTACCTATGCATTTCCTTGGATTCAATGTTATGCCTAGACGTATTCCTGATTATCCAGATGCTTTAAATGGCTGGAATATGATATGTTCTATTGGATCTACTATGATTTTATTTGGATTATTAATTTTTAAGTA----ATATA-------ATATTAATATA----------------------------------------------------------------------------------------------------TTTATTGTTTATATG---AACTATAATGTAATTAATTTAGCAAAAGCACATTTAGTTTTCTATCCATGTCCATTAAATATAAATTTCTTATGGAATTATGGATTCCTTTTAGGAATAGTATTTGTTATTCAAATATTTACTGGTGTATTATTAGCAACTTGTTATACTCCAGAAATATCTTATGCATATTATAGTGTACAACATATATTAAGAGAATTATGGAGTGGATGGTGTTTTAGATACATGCATGCAACAGGTGCATCATTTGTATTTATTTTAACATACTTACATATTTTAAGAGGATTGAATTATTCCTATTCCTATTTACCATTATCATGGATTACTGGATTAATAATCTTTCTAATCTCTATTGTAACCGCTTTTATGGGTTATGTATTACCTTGGGGTCAAATGAGTTTCTGGGGTGCAACTGTTATAACAAACTTATTATATTTTATTCCTGGATTAGTTTCATGGATTTGTGGTGGATATATAGTTAGTGACCCAACACTAAAAAGATTCTTTGTATTACATTTTATATTTCCATTTATAGCTATATGTATAGTATTTATACATATATTTTTTCTACATTTACAAGGTAGCACTAATCCTTTAGGATATGATACAGCTTTAAAAATACCCTTCTATCCAAGTCTATTATGTCTAGATATTAAAGGATTTAATAACGTATTAGTTTTATTTTTAGCTCAAAGCTTATTTGGAATATTACCACTATCTCATCCTGATAATGCTATTCCGGTAGATAGATATGCAACTCCTTTACATATTGTTCCTGAATGGTATTTCCTACCTTTTTATGCTATGTTAAAAACAATTCCTAATAAAACAGCTGGTTTATTAGTGATGTTAGCATCATTACAAATATTATTTCTATTTGCAGAACAAAGAAATTTAACAACTTTAATTCAATTTAAATTTGCCTTTGGTGCAAGAGAATATTCATTACCTATTATTTGGTTTATATGTTCATTCTATGCTTTATTATGGATTGGATGTCAATTACCACAAAATATATATATATTATATGGTCGTATATTTATAATATTATTCTTCTGTAGTAGTTTATTTCAACTTATACAACCAAGACAATTAC--------------------------------------------------------------------------------ATTATGATTACAGCTCCCAAGCAAAC--ATT-AAAATTACA-AGGTTGCGATGAGACGACATTTCTGAGCACTGAGCGGAACAAAACAGACCGTAAGGTTATAATTATGT------------------------------------------------------------------TT-------------------AAAGTTGA-------------------------------------AAAT-ATAGTTACCATAGCTGTTGATGGATGCTTCGAT-CATTA-TATATGT-GAGAGTATCAATCGAGTTAACATGCTCAGCCGCCAAA-----------A--ACGATATTATTACCGTACAAGCCGTTAGCAAGACATGACAGGGAGTTGGCAAGTC--AAGAAGTTCTGGTTTATA--ATAGATACGTT---ATTAAAGTTAGGATGTATGGGATAATTGTAGTACACCTTGATTGGTTTCACT--TTTAATATAT------TTAGAAAT---ATA-------ATATGTTCGGTATTGCATGCCTGGTGTTTTT-AATTAAGACGCTGACTTCCTGGCTAAACTTCCCAA---TGATGTATCATACAAATTGATTTCGCAGAAAACCGTCTATATTCATGTTTGATT"/>
                            
        <sequence id="seq_KY653762_Plasmodium_circumflexum" spec="Sequence" taxon="KY653762_Plasmodium_circumflexum" totalcount="4" value="GGATAGTTCTATTTATTAGGAGTCTCACACTAGCGACAATGGGGAAGTCGTTACACCGTTCATGCAGGACGGAGATTACCCGACAAGGAATTTTGCTACCTTAGGACCGTTTACG-ATACAGCCGCCGTTTAT---CATTGATGCCGGGCAGATGTCAGTAACTTGAACTATTCATCGGAATTATCAGTGACTTGTGTTGTAACCTTACAGACGCTTCCAGATAAT----TAACTTCTTATAAATGGTAGCGCCGGTTTCCCGGGTCTCCAATCCAGTGCTCCATTCAAGGCATAGAGACTCAGCCTGTGTTCAACTTTGTAGGGT----------------------------------------TATTTATAAT-------ATA----GCTTTTGGTATCTCGTAATGTAGAACAATAATGGGTTGACCGTCAAATCCTTTTCATTAAAAGAGTGG--ATTAAATGCCCAGCCAACACCATCCAATTTGATTGGGAATTATCTGTGTTACTATA-C-TTTTTGATCCCAGGCTGGTAAAAAATGTAAACTTTTAGCCCAAAAGAATAGAAACAGATGCCAGGCCAATAACCCA--------AATAT-----------------------------------AGAGCTATGACGCTATCGATTTTG-ACAAGGCGGGTAAATTCTTTCATAGAACTTAACGTATCATCTTCCATACATAGA-TAAAACGGTAGATAGGGAACAAACTGCCTCAAGACGTTCTTAACCCAGCTCACGCATCGCTTCTAACGGTGAACTCTCATTCCAATGGAACCTTGTTCAAGTTC-AAATAGATTGGTAAGGTATAGCGTTTACTATCGAATGAAACAATGTGTTCCACCGCTAGTGTTTGCTTCTAACATTCCATTTGC-TTATAACTGTATGGACGTAA-CCTCCAGGCAAAGAA----AATGACCGGTCAAAACGGAATCAGTTAACTATGGATAGCTGATACTAGCAATTTATCATTACTCAAGTCAGCATAGTCTATATGAAGGTT-TCTAT-GGAAACACACTTCCCTTCTCGCCA-------TTTATTTTTGATAGCGGTTAACCTTTCTTTTTCCTTACGTACTCTAGCTATGAACACAATAT-------------AAAATTCG--TCCATAT---T--AGCAACAATACTTGAAACAGGACATA--TATGTTCAAA-----------------------TTATTCTGAATAAAATAAGAACTCTATAAATAACCAAATAATTTCTACAAAATGCCAGTATAATAAAGTAATTTGATCTGAATGAGGTAAAACTATATATGAAATACC-AAATAATGAATATGACCATTCACTATTTGTATCATAAACTTCAACTATTCTTATAAAGTATGTTAATAATAATATTAAACCAACAATAACATGTGAGAAATGTAAACCAGTTACACAATAGAATAATGTACCTAAAATAGCATCATTTATACAATATTCTAAATGTAGATATTCAGTTGTTTGAAGTGATGCAAAACATTCACCTATTAAATAAATTATACATACAATACTAGATATTTCAAAACTCATTCCTTTTTCTATTAGAAATTGAAGACATGCAGTCATACAAGATGCACTTGCTAATATAAATGTAATTGTTAAAATTAACATTCTAGATGAAGTTAAAATTATACCTTCATTTGATAATGGATATGGAGATAAACTAA--AATGTAAAATACCCCAAAAATATGTAACAAATAATAATGCTTCTGAAAGAATTATTGCTAACATACCAGATGCTAATGATGAAAATGTAGAATAAAAACTTTCTCTAATAGAATATATAAATATCATTAAAATTATTGGATTAAAAGTAAATAAAATTCCAACAGAAAAATATTTTAAAGATGTTCCATATAATGATGTTAATGATGGATAAGAAACTAAATGTGCTTTTATATTACTATAATTACTAAATATA-AAGAA--TA-----TT------------------------------ATTTATAAGAACGG-TTTTATTTGTGTGCCGTAAACATATAACGGTAAGAAGGTTCGCCGGGGATAACAGGTTATAGTATATATGGAGCTCTAATCCTTATATACTATTGG-CACCTCCATGTCGTCTCATCGCAGCCTTGCA--------------AT-----ATTAAATAAAAAAT----ATAGCGTGTATTGTTGCCTTGTACACACCGCTCGTCACGCAAGAAT-TATTCA-AT-TTAGATGAA--GAACTCCAGGCGTTAACCTGTAGAGTTGAGATGGAAACAGCCGGAAAGGAAATATTACGCCC-AAACGATAAGATCATATATGAAATATACTAGCATGGGAC-TAA-A-AAATGTTATGCTGTTGGTTTAAGCCCTTTTTTACCATACAAGAGATCGCGTACTTTGGACCGAAAAAAGCTGTGAGGAAACTACATTAAAGGAACTCGACTGGCCTAC-ATA---A-----------------------------TAAGAACGAACGCTTTTAACGCCTGACATGGATGGATAATACTCGGCTTTTCCAAAGTATAACCGCTGTCGCTGGGACTGTATGGATCGAATCTTACTCATTCATATCCAAGCCTCATATATAATTTA------------------------------------------------------------------------------------------------------------------------------------------------------TTTTTTATTGTTTTTCAAAGATATGCACTTATTACAAATTGTAACCATAAAACTTTAGGTTTATACTATTTATGGTTTTCATTTATATTTGGTAGTTACGGTTTTTTATTATCAGTTATTTTACGTACAGAATTATATTCTTCATCATTAAGAATTATTGCTCAAGAAAATGTTAATTTATATAATATGATATTTACAATTCATGGTATTATTATGATATTCTTTAATATAATGCCTGGATTATTTGGTGGTTTTGGTAATTATTTCTTACCAATTCTATGTGGATCTCCAGAATTAGCATATCCAAGAATTAATAGTATATCTTTATTATTACAACCTATTGCTTTTGGATTAGTAATTTTATCCACAGCAGCAGAATTTGGTGGTGGTACAGGATGGACTTTATATCCACCATTAAGTACTTCATTAATGTCTTTATCTCCTGTTGCTGTAGATGTTATAGTAATTGGACTTTTAGTATCTGGTATAGCAAGTATAATGTCTTCCATTAACTTTATTACTACTGTTATGCATCTACGTGCCAAAGGATTAACACTTGGTATATTAAGTGTATCTACATGGTCATTAGTAATTACATCTGTTATGCTATTACTAACATTACCTGTATTAACTGGTGGAGTTTTAATGTTATTATCAGATTTACATTTTAATACTTTATTTTATGATCCTACATTTGCAGGAGATCCAGTATTATATCAACATTTATTCTGGTTCTTTGGTCATCCAGAAGTATATATTCTAATATTACCAGGTTTTGGTGTAATTAGTCATGTAATATCTACTAATTATTCCAGAAGTTTATTCGGTAATCAATCTATGATTTTAGCTATGAGCTGTATAGCTATTTTAGGAAGTTTAGTTTGGGCTCATCATATGTATACAACAGGTTTAGAAGTAGATACAAGAGCATATTTTACTTCTACAACTATTTTAATTTCTATTCCAACTGGTACAAAAGTATTTAATTGGATATGTACATATATGGGTAGTAATTTTGGAATTACTCATAGTTCATCTTTATTAGCATTATTATTTATATGTACATTTACTTTTGGTGGTACTACTGGAGTAATATTAGGTAACGCTGCTATTGATATAGCCTTACATGATACATATTATGTAATCGCTCATTTCCATTTTGTTTTATCAATTGGAGCTATTATTGCATTATTTACAACAGTAAGTGCATTCCAAGAAAATTTCTTTGGTAAACATTTACGTGAAAACTCAATAATTATATTATGGTCAATGTTATTCTTCGTAGGAGTAGTTTTAACATTTTTACCTATGCATTTCCTTGGATTTAATGTAATGCCTAGACGTATTCCTGATTATCCAGACGCTTTAAATGGTTGGAATATGATTTGTTCTATTGGATCAACTATGACTTTATTTGGTTTATTAATTTTTAAATA----ATATT-------TAACTA---------------------------------------------------------------------------------------------------------TTTTTTGTTTATATG---AATTATTATTCTATTAATTTAGCAAAAGCACATTTAATTCATTATCCATGTCCACTAAATATTAATTTCTTATGGAATTATGGATTTCTTTTAGGAATAGTATTTTTTATACAAATTTTAACAGGTGTATTATTAGCAACTTGTTATACTCCAGAAATATCTTATGCATATTATAGTGTACAACACATATTAAGAGAATTATGGAGTGGATGGTGTTTTAGATATATGCATGCAACAGGTGCTTCATTTGTATTTATTCTAACTTATTTACATATTTTAAGAGGATTAAATTATTCATATTCATATTTACCTTTATCATGGATATCTGGATTACTTATATTCTTAATATCTATAGTTACAGCTTTTATGGGTTATGTATTACCTTGGGGTCAAATGAGTTTCTGGGGTGCCACTGTAATTACTAATCTATTATATTTTATACCTGGACTTGTTTCATGGATTTGTGGTGGATATCTTGTAAGTGACCCAACATTAAAAAGATTCTTTGTATTACATTTTACATTTCCATTTATAGCTTTATGTATTGTATTTATACATATATTCTTTCTACATTTACAAGGTAGCACTAATCCTTTAGGGTATGATACAGCTTTAAAAATACCCTTCTATCCAAATCTTTTAAGTCTCGATATTAAAGGATTTAATAATGTATTAGTATTATTTTTAGCACAAAGTTTATTTGGAATATTACCATTATCACATCCAGATAATGCTATTACAGTAGATAGATATGCTACTCCTTTACATATTGTTCCAGAATGGTATTTCTTACCTTTCTATGCAATGCTAAAAACAATTCCTAACAAAACAGCAGGTTTATTAGTTATGTTAGCATCATTACAAATATTATTTTTATTAGCTGAACAAAGAAACTTAACAACTATTATCCAATTTAAATTTGCTTTTGGTGCAAGAGAATATTCAATTCCTACTATATGGTTTATATGTTCATTCTATGCTTTATTATGGATTGGATGTCAATTACCACAAGATATCTACATTTTATATGGTCGTTTATTTATTATATTATTCTTCTTTAGTGGTTTATTTACACTTGTTCAATCTAAAAGAACAC--------------------------------------------------------------------------------ATTATGATTACAGCTCCCAAGCAAAC--ATTTAATATTACA-AGGCTGCGATAAGACGACATTTCTGAGCATTGAGCGGAACAATACAGACCGTAAGGTTATAATTATGT------------------------------------------------------------------TT-------------------AAAGTTAG----------------------------G-ATAATATAAAT-ATAGTTACCATAGCTGTTGATGGATGCTTCGAT-CATTA-AATATGT-TTGAGTATCAATCGAGTTAACATGCTCAGCCGCCAAA---AATAATATA--ACGATATTATTACCGTACAAGCCGTTAGCAAGACATGACAGGGAGTTGGCAAGTT-AAAGAAGTTCTGGTTTATA--ATAGATACGTT---TTTAAAGTTAGGATGTATGGGATAATTGTAGTACACCTTGATTGGTTTTACT--CTTT-TTGGT------ACATAGAA---GTA---CTT-ATATGTTCGGTATTGCATGCCTGGTGTTTTT-AATTAAGACGCTGACTTCCTGGCTAAACTTCCCAA---TGATGTATCTTCCAAATAGATTTCGCAGAAAACCGTCTATATTCATGTTTGATT"/>
                            
        <sequence id="seq_KY653763_Haemoproteus_minutus" spec="Sequence" taxon="KY653763_Haemoproteus_minutus" totalcount="4" value="GGATAATTCTATTTATTAGGAGTCTCAAACTAGCGACAATGGGGAAGTCGTTACACCATTCATGCAGGTCGGAGATTACCCGACAAGGAATTTCGCTACCTTAGGACCGTTTACG-ATACAGCCGCCGTTTAT---TATTAATGCCGGGCAGATGTCAGTAACTTGAACTCTTCATCGGAGTTATCAGTGACTTGTGTTGTAACCTTACAGACGCTTCCAGATGAT----TAACTTCTTATAAATGATAGCGCCGATTTCCTGGGTATCCAATCCAGTGCTCCATTTAAGGCATAGAGACTCAGCCTGTGTTCAACTTTGTAGGGT--------------------------------------TTTATTTATAAT-------ATA----GCTTTTGGTATCTCGTAGTGTAGAACAATAATGGGTTGACCGTCAAATCCTTTTCATTAAAAGAGTGG--GTTAAATGCCCAGCCAACACCATCCAATTTGATTGGGAAATATCTGTGTTACAAAA-C-TTTTTGATCCCAGGCTGGTAATAAATGTAAACTTTTAGCC-TAAAGAATAGAAACAGATGCCAGGCCAATAACCCA------ATAATAT-----------------------------------AGAGCTATGACGCTATCGATTTTG-ACAAGACGGGTGAATTCTTTCATAGAACTTAACGTATCATCTTCCATACATAGA-TAAAACGGTAGATAGGGAACAAACTGCCTCAAGACGTTCTTAACCCAGCTCACGCATCGCATCTAACGGTGAACTCTCATTCCAATGGAACCTTGTTCAAGTTC-AAATAGATTGGTAAGGTATAGCGTTTACTATCGAATGAAACAATGTGTTCCACCGCTAGTGTTTGCTTCTAACATTCCACTTGCATTATAACTGTATGGACGTAA-CCTCCAGGCAAAGAA----AATGACCGATCAAAATGGAATCAGTTAACTATGGATAGCTGATACTAGCAATTTATCATTACTCAAGTCAGCATAGTCTATATGAAGGTT-TCTATTGAAAACACACTTCCCTTCTCGCCATTTGTTTTTTATTTTTGATAGCGGTTAACCTTTCCTTTTCCTTACGTACTCTAGCTATGAACACAATT--------------ATAAATCG--TCTAACT---T--AGCCA-TATACTTGAAACAGGACATAT-TTTGTTCACA-----------------------TTATTCAGAATAGAATAGGAACTCGATAAATAACCAAACAATTTCTACAAAATGCCAGTATAATAAAGTTATTTGATCAGAATGAGGTAAAACAATATATGAGATACC-AAATAAAGAATATGACCATTCACTATTTGTATCATAAACTTCAATTATTCTTATAAAGTATAATAATAAAAATAATATACCAACTATAACATGTGTAAAATGTAAACCAGTTACACAATAAAATAATGTACCTAATATAGCATCATTTATGCAATATTCTAAATGTAAATATTCAGTTGTTTGAAGTGATGCAAAACATTCACCTATTAAGAAAATAATACAAACAATGCTTGATATTTCAAAACTCATTCCTTTTTCTATTAGAAATTGTACACATGCAGTCATACAAGAAGCACTTGCTAAAATAAATGTAATAGTTAAAATTAACATTCTAGATGATGTTAAAATTATACCTTCATTAGATAATGGATATGGTGATAAAGCAA--AATGTAAAATACCCCAGAAATATGTAATAAATAATAATGCTTCTGAAGCAATAATAGCTAATATACCAGATGCTAATGATGAAAATGTAGAATATAAACTTTCTCTTATTGAGTAAACGAATATTAATAATAAAATTGGATTAAATGAGAATAAAATACCAACAGAAAAATATTTTAAAGATGTTGCATATAATGATGTTAATGAAGAATATGATACTAAATGTGCTTTTATATTACTATAAACTCTAAATATA-AAGAA--TA-----TT------------------------------ATTTATAAGAACGG-TTTTATTTGTGTGCCGTAAACATATAACGGTAAAAAGGTTCGCCGGGGATAACAGGTTATAGTATATATGGAGCTCTAATCCTTATATACTATTGG-CACCTCCATGTCGTCTCATCGCAGCCTTGCA--------------AT------------AAAAAATAT--ATAGCGTGTATTGTTGCCTTGCACACACCGCTCGTCACGCAAGAAT-TATTCT-AT-TTTGATTAA--GAACTCCAGGCGTTAACCTGTAGAGTTGAGATGGAAACAGCCGGAAAGGAAATATTACGCCC-AAACGATAAGATCATATATGAAATATACTAGCATGGGAC-TAA-A-AAATGTTATGCTGTTGGTTTAAGCCCTTTTTAACCATACAAGAGATCGCGTACTTTGGACCGAAAAAAGCTGTGAGGAAACTAAATTAAAGGAACTCGACTGGCCTAC-ATA---A-----------------------------TAAGAACGAACGCTTTTAACGCCTGACATGGATGGATAATACTCGGCTTTTCCAAAGTATAACCGCTGTCGCTGGGACTGTATGGATCGAATCTTACTCATTCATATCCAAGCCTCAAATATTATTTA------------------------------------------------------------------------------------------------------------------------------------------------------TTTTTTATTGTTTTTCAAAGATACGCTCTTATTACAAATTGTAATCATAAAACTTTGGGTCTATACTATTTATGGTTTTCATTTTTATTTGGTACCTATGGTTTCTTATTATCTGTTATAATACGTACAGAATTATATTCATCATCACTAAGAATAATTGCTCAAGAAAATGTTAATTTTTATAATATGATATTTACTATTCATGGTATTATTATGATATTCTTTAATATAATGCCTGGATTATTTGGTGGTTTTGGTAATTATTTTTTACCAATTCTATGTGGTTCTTCAGAATTAGCTTATCCTAGAATTAATAGTATATCTTTATTATTACAACCTGTTGCATTTGGATTAGTAATATTATCAACAGCAGCAGAATTTGGTGGAGGTACTGGATGGACTTTATATCCACCTTTAAGTACATCTTTAATGTCTTTATCTCCTGTAGCTGTAGATGTAATTGTAATAGGTCTTTTAGTATCTGGTGTAGCAAGTATAATGTCTTCATTAAATTTCCTTACTACAGTAGTACATTTACGTGCTAAAGGATTAACACTTGGTATATTAAGTGTATCAACATGGTCAATCGTTTTAACAGCTGTTATGCTATTACTAACATTACCTGTATTAACTGGTGGAGTTCTAATGTTATTATCAGATTTACATTTTAATACCTTATTCTATGATCCTACATTCTCTGGAGATCCTGTATTATATCAACATTTATTCTGGTTTTTTGGTCATCCTGAAGTATATATTTTAATATTACCAGCTTTTGGTGTAATTAGTCATGTTATATCAACTAATTACTGTAGAAGTCTATTTGGTAATCAATCTATGATACTAGCAATGGCTTGTATTGCTGTATTAGGAAGTATAGTATGGGCTCATCATATGTATACAACTGGTTTAGAAGTTGATACTAGAGCTTATTTTACTTCTACAACTATTTTAATATCTATTCCAACTGGTACAAAAGTATTCAATTGGTTATGTACATATATGAGTAGTAATTTTGGAATGACTCATAATTCATCTTTATTAGCATTATTATTTATATGTACATTTACTTTTGGTGGTACTACAGGAGTAATACTAGGTAATGCTGCTATAGACATAGCTTTACACGATACATATTATGTAATTGCTCATTTCCATTTTGTATTATCTATTGGAGCTATTATTGGACTATTTACAGCAGTAAGTGCTTTTCAAGAAAATTATTTTGGTAAACATTTACGTGATAATACAATAATTGTATTATGGATAATGTTATTCTTTGTAGGAGTAGTATTAACATTCTTACCTATGCATTTCCTTGGATTTAATGTAATGCCTAGACGTATTCCTGATTATCCAGACGCTTTAAATGGTTGGAATATGATCTGTTCATTAGGATCAACTATGACTTTATTTGGTTTATTAATTTTTAAATA----AGATT-------AAATTCA--------------------------------------------------------------------------------------------------------TTTTTTGTTTTTATT---AACTATAATTCTATAAATTTAGCTAAAGCACATTTAATAAATTACCCATGTCCATTAAATATTAATTTCTTATGGAATTATGGATTCCTATTAGGAATTGTATTTTTTATTCAAATTCTAACTGGTGTATTATTAGCAACTTGTTATACTCCAGAAATATCTTATGCATATTATAGTGTACAACATATATTAAGAGAATTATGGAGTGGATGGTGTTTTAGATATATGCATGCTACTGGTGCTACATTTGTCTTTATTTTAACTTATTTACATATATTAAGAGGATTAAATTATTCATATTCATATTTACCTTTATCATGGATATCTGGATTAATTATATTCTTAATTTCTATTGTTACTGCTTTTATGGGTTATGTATTACCTTGGGGTCAAATGAGTTTCTGGGGTGCAACCGTTATAACTAATTTATTATATTTTATACCTGGACTTGTTTCATGGATTTGTGGTGGATATATTATTAGTGATCCAACTTTAAAAAGATTTTTTATATTACATTTTATATTCCCATTTATAGCTTTATGTATTGTATTTATACATATATTCTTTTTACACTTACAAGGTAGCTCTAATCCTTTAGGATATGATACTGCTTTAAAAATACCTTTCTATCCAAGTCTATTATGTCTAGATATTAAAGGATTTAATAATGTATTAGTCTTATTTCTAGCACAAAGTTTATTTGGAATATTACCATTAGCTCATCCTGATAATGCAATTGTAGTAGATAGATATGTTACTCCTTTACATATTGTTCCTGAATGGTATTTCTTACCTTTCTATGCTATGTTAAAAACAATACCTAATAAAACAGCTGGTTTATTAGTTATGATAGCATCATTACAATTATTATTTTTATTAGCAGAACAAAGAAATCTAACAACTCTCATTCAATTTAAATTCGCTTTTGGTGCAAGAGAATACTCTGTACCTACTATTTGGTTTATATGTTCATTCTATGCTTTATTATGGATTGGATGTCAATTACCACAATCTATTTTCATTATATATGGTCGTTTATTTATTATATTATTCTTTTTTAGTGGTTTATTTACACTTGTTCAATCAAAAAGAATAC--------------------------------------------------------------------------------ATTATGATTACAGCTCACAAGCAAAC--ATTTAATATTACA-AGGCTGCGATGAGACGACATTTCTGAGTATTGAACGGAACAAAACAGACCGTAAGGTTATAATTATGT------------------------------------------------------------------TT-------------------AAAGTTTA------------------------------------TAAAT-ATAGTTACCATAGCTGTTGATGGATGCTTCGAT-CATATTAATA----TGAAGTACCAATCGAGTTAACATGCTCAGCCGCCAAA-----------A--ACGATATTATTACCGTACAAGCTGTTAGCAAGACATGGCAGGGAGTTGGCAAGTC-AAAGAAGTTCTGGTTTATA--ATAGATACGTT---TTTAAAGTTAAGATGTATGGGATAATTGTAGTACACCTTGATTGGTTTAACT--TTAT-TTGGT------ACATAGAA---GTA----CTTATATGTTCGGTATTGCATGCCTGGTGTTTTT-AATTAAGACGCTAACTTCCTGGATAAACTTCCCAA---TGATATATCTTCCAAATAGATTTCGCAGAAAACCGTCTATATTCATGTTTGTTT"/>
                            
        <sequence id="seq_KY653768_Haemoproteus_motacillae" spec="Sequence" taxon="KY653768_Haemoproteus_motacillae" totalcount="4" value="GGATAATTCTATTTATTAGGAGTCTCAAACTAGCGACAATGGGGAAGTCGTTACACCATTCATGCAGGTCGGAGATTACCCGACAAGGAATTTCGCTACCTTAGGACCGTTTACG-ATACAGCCGCCGTTTAT---CATTAATGCCGGGCAGATGTCAGTAACTTGAACTCTTCATCGGAGTTATCAGTGACTTGTGTTGTAACCTTACAGACGCTTCCAGATGAT----TAACTTCTTATAAATGATAGCGCCGATTTCCTGGGTATCCAATCCAGTGCTCCATTTAAGGCATAGAGACTCAGCCTGTGTTCAACTTTGTAAGGT-------------------------------------ATTAAATTATAAT-------ATA----GCTTTTGGTATCTCGTAGTGTAGAACAATAATGGGTTGACCGTCAAATCCTTTTCAAAAAAAGAGTGG--GTTAAATGCCCAGCCAACACCATCCAATTTGATTGGGAA-AATCTGTGTTACAAAA-C-TTTTTGATCCCAGGCTGGTAAAAAATGTAAACTTTTAGCC-AAAAGAATAGAAACAGATGCCAGGCCAATAACCCA------ATAATAT-----------------------------------AGAGCTATGACGCTATCGATTTAA-ACAAGGCGGGTGAATTCTTTCATAGAACTTAACGTATCATCTTCCATACATAGA-TAAAACGGTAGATAGGGAACAAACTGCCTCAAGACGTTCTTAACCCAGCTCACGCATCGCTTCTAACGGTGAACTCTCATTCCAATGGAACCTTGTTCAAGTTC-AAATAGATTGGTAAGGTATAGCGTTTACTATCGAATGAAATTATGTGTTCCACCGCTAGTGTTTGCTTCTAACATTCCACTTGCATTATAACTGTATGGACGTAA-CCTCCAGGCAAAGAA----AATGACCGGTCAAAACGGAATCAGTTAACTATGGATAGCTGATACTAGCAATTTATCATTACTCAAGTCAGCATAGTTTATATGAAGGTT-TCTATTGAAAACACACTTCCCTTCTCGCCA-------TTTATTTTTGATAGCGGTTAACCTTTCCTTTTCCTTACGTACTCTAGCTATGAACACAACT--------------ATTAATCG--TCTTATT---T--AGCCA-TATACTTGAAACAGGACATA--TTTGTTCTCA-----------------------TTATTCTGAATAGAATAGGAACTCAATAAATAACCAAACAATTTCTACAAAATGCCAGTATAATAAAGTAATTTGATCAGAATGAGGTAAAACAATGTATGATATTCC-AATTAAAGAATATGACCATTCACTATTTGTATCATAAACTTCAACTATTTTTATAAAGTATGTCAATAGAAATAATAAACCAACTATAACATGTGTAAAATGTAGACCAGTTACACAGTAAAATAATGTTCCTAATATAGCATCATTTATACAATATTCTAAATGTAAATATTCAGATGTTTGAAGTGATGCAAAGCACTCACCAATTAAGAATATAATACAAACAATACTTGATATTTCAAAACTCATCCCTTTTTCTATTAGAAATTGTACACATGCAGTCATACAAGATGCACTTGCTAAAATAAATGTAATAGTTAAAATTAACATTCTAGATGATGTTAAAATTATACCTTCATTAGATAAAGGATATGGAGATAAAGAAA--AATGTAAAATACCCCAGAAATATGTAATAAATAATAATGCTTCAGAAGCAATAATAGCTAATATACCAGATGCTAATGAAGAAAATGTAGAATAAAAGCTTTCTCTTATGGAATAAACAAATATTAATAATAAAATAGGATTAAAAGAGAATAAAATACCAACAGAAAAATATTTTAAAGATGTTGCATATAATGAAGTTAATGAAGAATATGATACTAAATGTGCTTTTATATTACTATAAATTCTAAATATA-AAGAA--TA-----TG------------------------------ATTTATAAGAACGG-TTTTATTTGTGTGCCGTAAACATATAACGGTAAAAAGGTTCGCCGGGGATAACAGGTTATAGTATATATGGAGCTCAAATCCTTATATACTATTGG-CACCTCCATGTCGTCTCATCGCAGCCTTGCA--------------AT------------ACAAAATAT--ATAGCGTGTATTGTTGCCTTGAACACACCGCTCGTCACGCAAAAAT-TATTCT-AT-TTAGATGAA--GAACTCCAGGCGTTAACCTGTAGAGTTGAGATGGAAACAGCCGGAAAGGAAATATTACGTCC-AAACGATAAGATCATATATGAAATATACTAGCATGGGAC-TAA-A-AAATGTTATGCTGTTGGTTTAAGCCCTTTTTTACCATACAAGAGATCGCGTACTTTGGACCGAAAAAAGCTGTGAGGAAACTAAATTAAAGGAACTCGACTGGCCTAC-ATC---A-----------------------------TAAGAACGAACGCTTTTAACGCCTGACATGGATGGATAATACTCGGCTTTTCCAAGGTATAACCGCTGTCGCTGGGACTGTATGGATCGAATCTTACTCATTCATATCCAAGCCTCAAATATTATTTA----------------------------------------------------------------------------------------------------------------------------------------------TTTATTTTTTTTTTATTGTTTTACAAAGATATGCTCTTATTACAAATTGTAATCATAAAACTCTGGGTCTATACTACTTATGGTTTTCATTTTTATTTGGTAGTTATGGTTTTCTATTATCTATTATAATACGTACAGAATTATATTCTTCCTCATTAAGAATAATTGCTCAAGAAAATGTTAATTTTTATAATATGATATTTACTATTCATGGTATTATTATGATATTCTTTAATATAATGCCAGGATTATTTGGTGGTTTTGGTAATTACTTTTTACCAATATTATGCGGTTCTTCAGAATTAGCTTATCCTAGAATAAATAGTATATCTCTATTATTACAACCTGTTGCATTTGGATTAGTTATATTATCTACAGCAGCAGAATTTGGAGGAGGTACTGGATGGACCTTATATCCACCTTTAAGTACATCTTTAATGTCTTTATCTCCTGTTGCTGTAGACGTTATTGTAATAGGTCTATTAGTATCTGGTGTAGCAAGTATAATGTCTTCTTTAAATTTCCTTACTACAGTAGTACATTTACGTGCTAAAGGATTGACACTAGGTATACTAAGTGTATCTACATGGTCACTAATTATAACAGCTGTTATGTTATTATTAACATTACCTGTATTAACTGGTGGAGTTTTAATGTTATTATCTGATTTACATTTTAATACTTTATTTTTCGATCCTACATTTTCAGGAGATCCTGTATTATATCAACATTTATTTTGGTTTTTTGGCCATCCAGAAGTATATATTTTAATCTTACCAGCTTTTGGTGTTATTAGTCATGTTATTTCTACAAATTATTGTAGAAGTCTATTTGGAAATCAATCTATGATATTAGCAATGGCTTGTATCGCTGTATTAGGAAGTATAGTATGGGCTCATCATATGTATACAACTGGTTTAGAAATAGATACTAGAGCTTATTTTACTTCTACAACTATTTTAATATCTATTCCAACTGGTACAAAAGTATTCAATTGGTTATGTACATATATGAGTAGTAATTTTGGAATAACACATAATTCATCTTTATTAGCATTATTATTTATATGTACATTTACTTTTGGTGGTACTACAGGAGTAATCTTAGGTAATGCTGGTATAGATATAGCTTTACATGATACATACTATGTAATTGCTCACTTCCATTTTGTATTATCTATTGGAGCAATTATTGCATTATTTACAACAGTAAGTGCTTTTCAAGAAAATTATTTTGGTAAACATTTACGTGATAATACAATAATTGTATTATGGATAATGTTATTTATTTTAGGAGTAGTTTTAACATTCTTACCTATGCATTTTCTAGGATTTAATGTAATGCCTAGACGTATTCCTGATTATCCAGACGCTTTAAATGGTTGGAATATGATCTGTTCTATAGGATCAACAATGACTTTATTTGGATTATTAATTTTTAAATA----AGATT-------AAACTCA--------------------------------------------------------------------------------------------------------TTTATTGTTTTTATA---AATTATAATTCTATTAATTTAGCTAAAGCACATTTAATAAATTACCCATGTCCATTAAATATAAATTTCTTATGGAATTATGGATTCCTATTAGGAATAGTATTTTTTATTCAAATTTTAACTGGTGTATTATTAGCAACTTGTTATACACCAGAAATATCTTATGCATATTATAGTGTACAACATATATTAAGAGAATTATGGAGTGGATGGTGTTTTAGATATATGCATGCTACTGGTGCTACATTTGTTTTTATTTTAACTTACTTACATATCTTAAGAGGATTAAACTATTCATATTCATACTTACCTTTATCATGGATAACTGGATTAATAATATTTTTAATTTCTATTGTTACCGCTTTTATGGGTTATGTATTACCTTGGGGTCAAATGAGTTTCTGGGGTGCAACCGTCATTACTAATTTATTATATTTTATACCTGGACTTGTTTCATGGATTTGTGGAGGATATACAATTAGTGATCCAACTTTAAAAAGATTTTTTGTACTACATTTTATATTTCCTTTTATAGCTTTATGTATTGTATTTATACATATATTCTTTCTACACTTACAAGGTAGCTCTAATCCTTTAGGATATGATACAGCTTTAAAAATACCTTTCTATCCAAGTCTATTATGTCTAGATATCAAAGGATTTAACAATGTATTAGTCCTATTTCTAGCACAAAGTTTATTTGGAATTTTACCATTAGCTCATCCTGATAACGCAATTGTAGTAGATAGATATGTAACTCCTCTACATATTGTTCCTGAATGGTATTTCTTACCATTTTATGCTATGTTAAAAACAATTCCTAATAAAACAGCTGGTTTATTAGTTATGATAGCATCATTACAATTATTATTCTTATTAGCAGAACAAAGAAATCTAACATCACTTATACAATTTAAATTTGCTTTTGGTGCAAGAGAATACTCTGTACCTACAATCTGGTTTATATGTTCATTCTATGCTTTATTATGGATTGGATGTCAATTACCACAATCTATTTTCATTTTATATGGTCGTTTATTTATTATATTATTCTTTTTTAGTGGTTTTTTTACACTTGTTCAATCAAAAAGAATAC--------------------------------------------------------------------------------ATTATGATTACAGCTCACAAGCAAAC--ATTTAATATTACA-AGGCTGCGATGAGACGACATTTCTGAGCATTGAGCGGAACAAAACAGACCGTAAGGTTATAATTATGC------------------------------------------------------------------AT-------------------AAAGTTTA------------------------------------TATAT-ATAGTTACCATAGCTGTTGATGGATGCTTCGAT-CATTA----ATGTTTGAAGTATAAATCGAGTTAACATGCTCAGCCGCCAAA-----------A--ACGATATTATTACCGTACAAGCTGTTAGCAAGACATGGCAGGGAGTTGGCAAGTC-AAAGAAGTTCTGGTTTATA--ATAGATACGTT---ATTAAAGTTAAGATGTATGGGATAATTGTAGTACACCTTGATTGGTTTTACT--TTAT-TTGGT------ACATAGAT---GTA----CTTGTATGTTCGGTATTGCATGCCTGGTGTTTTT-TATTAAGACGCTAACTTCCTGGATAAACTTCCCAA---TGATGTATCTTCCAAATAGATTTCGCAGAAAACCGTCTATATTCATGTTTGTTT"/>
                            
        <sequence id="seq_KY653770_Plasmodium_homopolare" spec="Sequence" taxon="KY653770_Plasmodium_homopolare" totalcount="4" value="GGATAATTCTATTTATTAGGAGTCTCACACTAGCGACAATGGGGAAGTCGTTACACCGTTCATGCAGGACGGAGATTACCCGACAAGGAATTTTGCTACCTTAGGACCGTTTACG-ATACAGCCGCCGTTTAT---CATTGATGCCGGGCAGATGTCAGTAACTTGAACTATTCATCGGAATTATCAGTGACTTGTGTTGTAACCTTACAGACGCTTCCAGATTAT----TAACTTCTTATAAATGGTAGCGCCGGTTTCCCGGGTCTCCAATCCAGTGCTCCATTCAAGGCATAGAGACTCAGCCTATGTTCAACTTTGTAGGGT----------------------------------------TATTTATAAT-------ATA----GCTTTTGGTATCTCGTAATGTAGAACAATAATGGGTTGACCGTCAAATCCTTTTCATTAAAAGAGTGG--ATTAAATGCCCAGCCAACACCATCCAATTTGATTGGGAATTATCTGTGTTACTATA-C-TTTTTGATCCCAGGCTGGTAAAAAATGTAAACTTTTAGCCCAAAAGAATAGAAACAGATGCCAGGCCAATAACCCA-----ATATATAT-----------------------------------AGAGCTATGACGCTATCAATTTTG-ACAAGGCGGGTAAATTCTTTCATAGAACTTAACGTATCATCTTCCATGCATAAA-TAAAACGGTAGATAGGGAACAAACTGCCTCAAGACGTTCTTAACCCAGCTCACGCATCGCTTCTAACGGTGAACTCTCATTCCAATGGAACCTTGTTCAAGTTC-AAATAGATTGGTAAGGTATAGCGTTTACTATCGAATGAAACAATGTGTTCCACCGCTAGTGTTTGCTTCTAACATTCCATTTGC-TTATAACTGTATGGACGTAA-CCTCCAGGCAAAGAA----AATGACCGGTCAAAACGGAATCAATTAACTATGGATAGCTGATACTAGCAATTTATCATTACTCAAGTCAGCATAGTCTATATGAAGGTT-TCTAT-GGAAACACACTTCCCTTCTCGCCA-------TTTATTTTTGATAGCGGTTAACCTTTCTTTTTCCTTACGTACTCTAGCTATGAACACAATAT-------------AAAATTCG--TCCATAA---T--AGCAATGATACTTGAAACAGGACATAT-TTTGTTCTCA-----------------------TTATTCAGAATAGAATAGGAACTCAATAAATAACCAAACAATTTCAACAAAATGCCAATATAATAAAGTAACTTGATCAGAATGTGGTAAAACTATATATGATATTCC-AAATAAAGAATATGACCATTCGGTATTTATGTCATAAACTTCTACTATTCTTATAAAGTATGTTAATAATAATAATAAACCTACAATAACGTGTGTAAAATGTAAACCTGTTACACAATAAAATAATGTACCTAATATTGCATCATTAATACAATATTCTAAATGTAAATATTCTGTTGTTTGTAATGATGCAAAACATTCACCAATTAAATATATTATACATACAATACTTGAAATTTCAAAACTCATTCCTTTTTCTATTAGAAATTGTAAACATGCAGTCATACAAGATGCACTAGCTAAAATAAATGTTATAGTTAAAATTAACATTCTAGATGAAGTTAAAATAATACCTTCATTTGATAATGGATATGGAGATAGAGTAA--AATGTAAGATACCCCAAAAATAAGTTATAAATAATAACGCTTCTGATATAATAATACTTAACATACCAGATGCTAATGATGAAAATGTTGAATAAAAACTTTCTCTTATAGAATAAATAAATATCATAAAAATTATAGGATTAAAAGTAAATAAAATACCTACAGAAAAATATTTTAAAGAAGTTGCATATAATGTTGTTATTGATGGATATGATACTAAATGTGCTTTAATATTATTGTAATTACTAAATATA-ATAAA--TA-----TT------------------------------ATTTATAAGAACGGTTT--ATTTTTGTGCCGTAAACATATAACGGTAAGAAGGTTCGCCGGGGATAACAGGTTATAGTATATATAGAGCTCAAATCTTTATATACTATTGG-CACCTCCATGTCGTCTCATCGCAGCCTTGCA--------------AT--------AAATAAAAAAT----ATAGCGTGTATTGTTGCCTTGTACACACCGCTCGTCACGCAAGATT-TATTAA-AT-TTGGATAAT--GAACTCCAGGCGTTAACCTGTAGAGTTGAGATGGAAACAGCCGGAAAGGAAATATTACGCCC-AAACGATAAGATCATATATGAAATATACTAGCATGGGAC-AAA-A-AAATGTTATGCTGTTGGTTTAAGCCCTTTTTTACCATACAAGAGATCGCGTACTTTGGACCGAAAAAAGCTGTGAGGAAACTACATTAAAGGAACTCGACTGGCCTAC-ACA---A-----------------------------TAAGAACGAACGCTTTTAACGCCTGACATGGATGGATAATACTCGGCTTTTCCAAAGTATAACCGCTGTCGCTGGGACTGTATGGATCGAATCTTACTCATTCATATCCAAGCCTCAATTACTTTTAA------------------------------------------------------------------------------------------------------------------------------------------------------TTTTTTATTGTTTTTCAAAGATATGCACTCATTACAAATTGTAACCATAAAACTTTAGGTTTATACTATTTATGGTTCTCATTCATATTTGGTAGTTATGGATTCTTATTATCAGTTATTTTACGTACTGAACTATATTCATCATCATTAAGAATTATTGCACAAGAAAATGTTAACTTATATAATATGATATTTACAATTCATGGTATAATTATGATATTCTTTAATATTATGCCTGGATTATTTGGTGGATTTGGTAATTATTTTTTACCAATCTTATGTGGTTCACCAGAACTAGCTTATCCTAGAATAAATAGTATATCCCTATTATTACAACCTATTGCATTTGGATTAGTAATTTTATCAACAGCTGCTGAATTTGGTGGTGGTACTGGATGGACATTATATCCACCTTTAAGTACATCTTTAATGTCATTATCACCTGTAGCAGTAGATGTTATTGTAATTGGACTATTAGTATCTGGTATAGCTAGTATAATGTCTTCTTTAAATTTTATTACTACAGTAATACATTTACGTGCTAAAGGATTAACACTTGGTATTTTAAGTGTATCAACATGGTCATTAGTAATAACATCAGTCATGTTATTATTAACACTACCTGTATTAACTGGTGGAGTTTTAATGTTATTATCTGATCTACATTTTAATACATTATTTTACGATCCTACATTTGCAGGTGATCCTGTATTATATCAACATTTATTCTGGTTTTTTGGTCATCCAGAAGTATATATTTTAATATTACCAGGATTTGGTGTAATTAGCCATGTTATATCTACTAACTATTCTAGAAGTTTATTTGGTAATCAATCTATGATACTAGCTATGAGTTGTATAGCAATACTAGGAAGCTTAGTTTGGGCTCATCATATGTACACAACAGGTTTAGAAATAGATACTAGAGCATATTTTACATCTACAACAATTTTAATTTCAATTCCAACAGGAACAAAAGTATTTAACTGGATATGTACATATATGGGTAGCAATTTTGGTATTACTCATAGTTCATCCTTATTAGCATTATTATTTATATGTACATTTACATTTGGTGGTACAACAGGAGTAATCCTTGGTAATGCTGCAATTGATATCGCTTTACATGATACATACTATGTAATAGCTCATTTCCATTTTGTTTTATCAATTGGAGCTATTATAGCACTATTTACAACAGTAAGTGCATTCCAAGAAAATTTCTTTGGAAAACATTTACGTGAAAACTCAATAATAATACTATGGTCAATGTTATTCTTCGTAGGAGTAGTTTTAACATTTTTACCTATGCATTTCCTTGGATTTAATGTAATGCCTAGACGTATTCCTGATTATCCAGACGCTTTAAATGGTTGGAATATGATTTGTTCTATTGGATCAACTATGACTTTATTTGGACTATTAATTTTTAAATA----ATATT-------TGACTA---------------------------------------------------------------------------------------------------------TTTTTTGTTTATATG---AATTTTTATTCTATTAATTTAGCAAAAGCACATTTAATACATTATCCATGTCCATTAAATATTAATTTCTTATGGAATTACGGATTCCTTTTAGGAATAGTATTTTTTATTCAAATTTTAACTGGTGTATTATTAGCAACCTGTTATACTCCAGAAATTTCATATGCTTATTACAGTGTTCAACATATATTAAGAGAATTATGGAGTGGATGGTGCTTTAGATATATGCATGCAACAGGTGCATCATTTGTATTTATTCTTACATATTTACATATTTTAAGAGGATTAAATTATTCTTATTCTTATTTACCTTTATCATGGATATCAGGATTAATAATATTTTTAATATCAATAGTTACTGCTTTTATGGGATATGTACTACCTTGGGGTCAAATGAGTTTCTGGGGTGCAACCGTCATTACTAATTTATTATATTTTATACCTGGTCTTGTTTCATGGATCTGTGGTGGATATCTTGTAAGCGACCCAACATTAAAAAGATTTTTTGTATTACATTTTATATTTCCATTTATAGCCTTATGTATTGTATTTATACATATATTCTTTCTACATTTACAAGGTAGCACAAATCCTTTAGGGTATGATACAGCTTTAAAAATACCCTTCTATCCAAATCTATTAAGTCTTGATATTAAAGGATTTAATAATATCTTAGTTTTATTTTTAGCACAAAGCTTATTTGGAATATTACCATTATCACATCCAGATAACGCAATTACAGTAGATAGATATGCTACTCCTTTACATATCGTTCCAGAATGGTACTTCTTACCTTTTTATGCTATGTTAAAAACAATTCCTAACAAAACAGCTGGTTTATTAGTTATGTTAGCATCATTACAAATACTATTCTTATTAGCAGAACAAAGAAACTTAACAACATTAATACAATTAAAATTTGCTTTTGGTGTTAGAGAATATTCTGTTCCTATGATTTGGTTTATATGTTCATTCTATGCTTTATTATGGATTGGATGTCAATTACCACAAGATATCTACATTTTATATGGTCGTTTATTTATTATACTATTCTTTTTTAGTGCTTTATTTACACTTGTTCAATCAAAAAGAACTA--------------------------------------------------------------------------------ATTATGATTACAGCTCCCAAGCAAAC--ATTTAATATTACA-AGGCTGCGATAAGACGACATTTCTGAGCATTGAGCGGAACAATACAGACCGTAAGGTTATAATTATGA------------------------------------------------------------------TT-------------------AAAGTTAG----------------------------G-ATAATA-AAAT-ATAGTTACCATAGCTGTTGATGGATGCTTCGAT-CATTT-AATATTT-TTGAGTATCAATCGAGATAACATGCTCAGCCGCCAAA---AATAATTAA--ACGATATTATTACCGTACAAGCCGTTAGCAAGACATGACAGGGAGTTGGCAAGTTAAAAGAAGTTCTGGTTTATA--ATAGATACGTT---TTTAAAGTTAGGATGTATGGGATAATTGTAGTACACCTTGATTGGTTTAACT--CTTT-TTGGT------ATATTGAAGAAATT-------ATATGTTCGGTATTGCATGCCTGGTGTTTTT-TATTTAGACGCTGACTTCCTGGCTAAACTTCCCAA---TGATGTATCTTCCAAATAGATTTCGCAGAAAACCGTCTATATTCATGTTTGATT"/>
                            
        <sequence id="seq_KY653777_Haemoproteus_iwa" spec="Sequence" taxon="KY653777_Haemoproteus_iwa" totalcount="4" value="GGATAATTCTATTTATTATGAGTTTCAGACTAGCGACAATGGGGAAGTCGTTACATCATTCATGCAGGTCGGTAATTACCCGACAAAGAATTTCGCTACCTTAGGACCGTTTACG-ATACAGCCGCCGTTTAT---CATTGATGCCGGGCAGATGTCAGTAACTTGAACTCTTCATCGGAGTTATCAGTGACTTGTGTTGTAACCTTACAGACGCTTCCAGATTAT----TAACTTCTTATAAATGGTAACGCCGGTTTCCTGGGTCTCCAATCCAGTGCTCCATTCAAGGCATAGAGACTCAGCCTATGTTCAACTTTGTAGGGT-----------------------TATT-----------TATAATAAGAAT-------ATA----GCTTTTGGTATCTCGTAGTGTAGAACAATAATGGGTTGACCGTCAAATCCTTTTCATTAAAAGAGTGG--GTTCAATGCCCAGCCAACACCATCCAATTAGATTGGGAATTATCTGTGTTACAAAA-C-TTTATGATCCCAGGCTGGTAAAAAATGTAAACTTTTAGCC-AAAAGAATAGAAACAGATGCCAGGCCAATAACCCA----ATAATATAT-----------------------------------AGAGCTATGACGCTATCGATTTAA-ACAAGGCGGGTGAATTCTTTCATAGAACTTAACGTATCATCTTCCATACATAGA-TAAAATGGTAGATAGGAAACAAACTGTCTCAAGACGTTCTTAACCCAGCTCACGTATCGCTTCTAACGGTGAACTCTCATTCCAATGGAACCTTGTTCAAGTTC-AAATAGATTGGTAAGGTATAGCGTTTACTATCGAATGAAACAATGTGTTCCACCGTTAGTGTATGCTTCTAACATTCCACTTGC-TTATAACTGTATGGACGTAA-CCTCCAGGCAAAGAA----AATGACCGGTTAAAACGGAATCAATTTACTATGGATAGCTGATACTAGCAATTTACCTTTACTCAAGTCAGCATAGTCTATATGAAGGTT-TCTAT-GGAAACACACTTCCCTTCTCGCCA-------TTTATTTTTGATAGCGGTTAACCTTTCCTTTTCCTTACGTACTCTAGCTATGAACACAATTA-------------TTATATTG--TCTAAATA--T--AGCCA-TATACTTGAAACAGGACATA--TATGTTCTCA-----------------------TTATTCAGAATAGAATAGGAACTCTATAAATAACCAAACAATTTCTACAAAATGCCAGTATAATAATACTAATTGATCTGAGTGAGGTAAAACAATGTATGAAATACC-AAATAAAGAATATGGCCATTCAGTATTGGTATCATATACTTCGACTATTCTTATAAAGTATATACATAATAATATTAAACCAACAATAACATGTGAAAAATGTAAACCAGTTACACAATAAAATAATGTACCGATAATAGCATCGTTAATACAATATTCTAAATGTAGGTATTCTGATGTTTGAAGTGATGCGAAACATTCACCTAGTATAAATATAATACATATGATACTTGATACTTCAAAACTCATTCCTTTTTCTATTAAGAATTGTACACATGCAGTCATACAAGATGCACTTGCTAAAATAAATGTAATAGTTAATATTAACATTCTAGATGAAGTTATTATTATACCTTCATTAGATAAAGGATAAGGAGAAAGTGCAA--AATGTAAAATTCCCCAGAAATATGTAATAAACAATAATGCTTCTGAAATTATAATACTTAACATACCAGAAACTAATGATGAAAATGTTGAATATAAACATTCTCTTATAGAATAAATAAATATTAATAAAATTATTGGATTTACAGAAAATAGAATACCAACAGAAAAGTATTTTAAAGATGATGCATATAATGATGTAATTGAAGAGTATGAAACTAAATGTGCTTTTATATTATTATTGATTCTAAATATA-AAGAA--TA-----TT------------------------------ATTTATAAGAACGG-TTTTATTTGTGTGCCGTAAACATATAACGGTAAGAAGGTTCGCCGGGGATAACAGGTTATAGTATATATGGAGCTCTAATCCTCATATACTATGAG-CACCTCCATGTCGTCTCATCGCAGCCTTGCA--------------AT------------AAAAAATAT--ATAGCGTGTATTGTTGCCTTGTACACACCGCTCGTCACGCAAGAAC-TTATCT-AT-TTAGAATAA--GAACTCCAGGCGTTAACCTGTAGAGTTGAGATGGAAACAGCCGGAAAGGAAATATTACGCCC-AAACGATAAGATCATATATGAAATATACTAGCATGGGAC-TAA-ATAAATGTTATGCTGTTGGTTTAAGCCCTTTATTACCATACAAGAAATCGCGTACTTTGGTTTGAAAAAAGCTGTGAGGAAATTAGATTAAAGGAACTCGACTGGCCTAC-CTA---T-----------------------------TAAGAACGAACGCTTTTAACGCCTGACATGGATGGATAATACTCGGCTTTTCCAAAGTATAACCGCTGTCGCTGGGACTGTATGGATCGAATCTTACTCATTCATATCCAAGCCTCATATATGTTTTA----------------------------------------------------------------------------------------------------------------------------------------------------TTATTTA--TTGTTTTTCAAAGATTTGCAATAATTACAAATTGTAATCATAAAATCTTAGGTTTATACTATTTATGGTTTTCATTTGTATTTGGTTTTTATGGTTTCTTACTATCTGTTATAATACGTACAGAATTATACTCTTCATCTTTAAGAATCATTGCTCAAGAAAATGTTAATTTTTATAATATGATATTTACTATTCATGGTCTTATAATGATATTCTTCAATATTATGCCTGGATTATTTGGTGGTTTTGGTAATTATTTTCTACCAATTCTATGTGGTTCTTCAGAATTAGCATATCCTAGAATAAATAGTATATCTTTATTATTACAACCTGTTGCATTTTTATTAGTTATATTATCAACAGCAGCAGAATTTGGTGGAGGTACTGGATGGACTTTATATCCACCTCTAAGTACATCACTAATGTCATTATCACCTGTATCAGTAGATGTTATTATAATTGGTCTTTTAATATCTGGTATTGCTAGTATAATGTCATCTATAAACTTTATTACCACAGTCGTACATTTACGTGCAAAAGGATTAACACTTGGTATATTAAGTGTATCTACATGGTCAATAATAATAACATCTATAATGTTATTACTTACATTACCAGTATTAACTGGTGGAGTATTAATGTTGTTATCTGATTTACATTTCAATACTTTATTTTTTGATCCAACATTCTCAGGAGATCCTGTATTATATCAACATTTATTCTGGTTTTTTGGTCATCCTGAAGTATATATTTTAATACTACCTGCCTTTGGTGTTATAAGTCATGTTATTTCTTCTAATTATTGTAGAAGCTTATTTGGAAATCAATCTATGATATTAGCTATGGGTTGTATAGCTATACTAGGTAGTGTTGTATGGGCCCATCATATGTACACAACTGGTTTAGAAGTAGATACAAGAGCATATTTTACTTCTACTACTATTTTAATATCTATTCCAACTGGTACTAAAGTATTTAATTGGATATGTACATATATGAGCAGTAATTTTGGAATAACACATAGCTCATCATTATTAGCATTATTATTTATATGTACATTTACTTTTGGTGGTACTACAGGAGTTATTTTAGGTAATGCTGCAGTAGATATAGCTTTACACGATACATACTACGTAATTGCTCACTTCCATTTTGTCTTATCCATTGGAGCTATAATTGGGTTATTTACAACAGTAAATGCTTTCCAAGAAAATTACTTTGGTAAACATTTACGTGAAAATACCATAATTGTATTATGGGTTATGTTATTTTATGTAGGTGTTGTTTGTACATTTTTACCTATGCATTTTCTTGGATTCAATGTTATGCCTAGACGTATTCCTGATTATCCAGATGCTTTAAATGGCTGGAATATGATATGTTCTATTGGATCTACTATGATTTTATTTGGATTATTAATTTTTAAGTA----ATAAT-------ATATTAATATA----------------------------------------------------------------------------------------------------TTTATTGTTTTTATG---AACTATAATGTAATTAATTTATCAAAAGCACATTTAGTTTTCTATCCATGTCCATTAAATATAAATTTCTTATGGAATTATGGATTCCTTTTAGGAATAGTATTTGTTATTCAAATATTTACTGGTGTATTATTAGCAACTTGTTATACTCCAGAAATATCTTATGCATATTATAGTGTACAACATATATTAAGAGAATTATGGAGTGGATGGTGTTTTAGATACATGCATGCAACAGGTGCATCATTTGTATTTATTTTAACATACTTACATATTTTAAGAGGATTGAATTATTCATATTCATATTTACCATTATCATGGATTACTGGATTAATTATCTTTCTAATCTCTATTGTAACCGCTTTTATGGGATATGTATTACCTTGGGGTCAAATGAGTTTCTGGGGTGCAACTGTTATAACTAACTTATTATATTTTATTCCTGGATTAGTTTCATGGATTTGTGGTGGATATATAGTTAGCGACCCAACACTAAAAAGATTCTTTGTATTACATTTTATATTTCCATTTATAGCTATATGTATAGTATTTATACATATATTTTTTCTACATTTACAAGGTAGCACTAATCCTTTAGGATATGATACAGCTTTAAAAATACCCTTTTATCCAAGTCTATTATGTCTAGATATTAAAGGATTTAATAACGTATTAGTTTTATTTTTAGCTCAAAGCTTATTTGGAATTTTACCACTATCTCATCCTGATAATGCTATTCCGGTAGATAGATATGCAACTCCTTTACATATTGTTCCTGAATGGTATTTCCTACCTTTTTATGCTATGTTAAAAACAATTCCTAATAAAACAGCTGGTTTATTAGTGATGTTAGCATCATTACAAATATTATTTCTATTAGCAGAACAAAGAAATTTAACAACTTTAATTCAATTTAAATTTGCCTTTGGTGCAAGAGAATATTCATTACCTATTATTTGGTTTATATGTTCATTCTATGCTTTATTATGGATTGGATGTCAATTACCACAAAATATATATATATTATATGGTCGTATATTTATAATATTATTCTTCTGTAGTAGTTTATTTCAACTTATACAACCAAGACAATTAC--------------------------------------------------------------------------------ATTATGATTACAGCTCCCAAGCAAAC--ATT-AAAATTACA-AGGTTGCGATGAGACGACATTTCTGAGCACTGAGCGGAACAAAACAGACCGTAAGGTTATAATTATGT------------------------------------------------------------------TT-------------------AAAGTTTC-------------------------------------AAAT-ATAGTTACCATAGCTGTTGATGGATGCTTCGAT-CATTA-TATATGT-GAGAGTATCAATCGAGTGAACATGCTCAGCCGCCAAA-----------A--ACGATATTATTACCGTACAAGCCGTTAGCAAGACATGACAGGGAGTTGGCAAGTC--AAGAAGTTCTGGTTTATA--ATAGATACGTT---ATTAAAGTTAGGATGTATGGGATAATTGTAGTACACCTTGATTGGTTTCACT---TTT-AATAT------ATTTAGAA---ATA----GT-ATATGTTCGGTATTGCATGCCTGGTGTTTTT-AATTAAGACGCTGACTTCCTGGCTAAACTTCCCAA---TGATGTATCATACAAATTGATTTCGCAGAAAACCGTCTATATTCATGTTTGATT"/>
                            
        <sequence id="seq_KY653779_Plasmodium_chiricahuae" spec="Sequence" taxon="KY653779_Plasmodium_chiricahuae" totalcount="4" value="GGATAGTTCTATTTATTAGGAGTTTCACACTAGCGACAATGGGGAAGTCGTTACACCGTTCATGCAGGACGGAGATTACCCGACAAGGAATTTTGCTACCTTAGGACCGTTTACG-ATACAGCCGCCGTTTAT---CATTGATGCCGGGCAGATGTCAGTAACTTGAACTATTCATCGGAATTATCAGTGACTTGTGTTGTAACCTTACAGACGCTTCCAGATTAT----TAACTTCTTATAAATGGTAGCGCCGGTTTCCCGGGTATCCAATCCAGTGCTCCATTCAAGGCATAGAGACTCAGCCTATGTTCAACTTTGTAGGGT----------------------------------------TATTTATAAT-------ATAAATTGCTTTCGGTATCTCGTAATGTAGAAAAATAATGGGTTGACCGTCAAATCCTTTTCATTAAAAGAGTGG--ATTAAATGCCCAGTCAACACCATCCAATTTGATTGGGAATTATCTGTGTTACAAAC---TTTTTGATCCCAGGCTGGTAAAAAATGTAAACTTTTAGCCCAAAAGAATAGAAACAGATGCCAGGCCAATAACCCA----AATAATTAC-----------------------------------AGAGCTATGACGCTATCGATTTTG-ACAAGGCGGATAAATTCTTTCATAGAACTTAACGTATCATCTTCCATACATAGA-TAAAACGGTAGATAGGGAACAAACTGCCTCAAGACGTTCTTAACCCAGCTCACGCATCGCTTCTAACGGTGAACTCTCATTCCAATGGAACCTTGTTCAAGTTCAAAATAGATTGGTAAGGTATAGCGTTTACTATCGAATGAAACAATGTGTTCCACCGCTAGTGTTTGCTTCTAACATTCCATTTGC-TTATAGCTGTATGGACGTAA-CCTCCAGGCAAAGAA---TAATGACCGATCAAAATGGAATCAGTTAACTATGGATAGCTGATACTAACTATTTATCATTACTAAAGTCAGCATAGTATATATGAAGGTT-TCTAT-GGAAACACACTTCCCTTCTCGCCA-------TTTATTTTTGATAGCGGTTAACCTTTCTTTTTCCTTACGTACTCTAGCTATGAACACAATT--------------ATATATTG--TCTTATA---T--AGCAATATTAATCGAAACAGGACATA--TTGGTTCATA-----------------------TTATTCAGAATAGAATAAGAACTCTATAAATAACCAAACAATTTCTACGAAATGCCAGTATAATAAAGTAATTTGATCAGTGTGAGGTAATACTACATATGATATTCC-GAATAATGAATATGACCATTCAGTATTTGTATCATAAACTTCCACTATTCTTATAAAGTATGTTAATAGTAATATAATACCAACAATTACATGTGTAAAATGTAAACCTGTTACACAATAAAATAAAGTACCTAATATAGCATCATTTATAAAATATGATAAATGTAAATATTCTGTAGTTTGTAATGATGTAAAACATTCTCCAATTAAATAAATAATACATATAATACTTGAAATTTCAAAACTCATACCTTTTTCTATTAAGTATTGAAGACATGCTGTCATACAAGAAGCACTTGCTAATAGAAAGGTTATTGTTAAAATTAACATTCTTGATGAAGTTAAAACAATACCTTCATTAGATAATGTATATGGAGATAAACTAA--AATGTAATATACCCCAAAAATATGCAATAAATAATAAAGCTTCTGAAATAATAATAGATAACATTCCTGATGCTAATGATGAAAATGTTGAATAGAAACTTTCTCTAATTGAAAAAATAAATATTAAAAAAATAATAGGATTAAAACAAAATAAAATACCAACTGAAAAATATTTTAAAGATGTTGCATATAATGATGTTAAAGAAGGATATGAAACTAAATGTGCTTTTATGTTACTATAATTACTAAATATA-AAGAA--TA-----TT------------------------------ATTTATAAGAACGGTTTTTATTTGTGTACCGTAAACATATAACGGTAAGAAGGTTCGCCGGGGATAACAGGTTATAGTATTTAAGAAGCTCAAATTCTTATATACTATTGG-CACCTCCATGTCGTCTCATCGCAGCCTTGCA--------------AT------AATAATAAAAAAT----ATAGCGTATATTGTTGCCTTGTACACACCGCTCGTCACGCAAAAAT-TATTAT-TA-ATAGATAT---GGACTCCAGGCGTTAACCTGTAGAGTTGAGATGGAAACAGCCGGAAAGGAAATAGTACGCCC-AAACGATAAGATCATACATGAAATATACTAGCATGGGAC-TAA-A-AGATGTTATGCTGTTGGTCTAAGCCCTTTTTTACCATACAAGAGATCGCGTACTTTGGACCGAAAAAAGCTGCGAGGAAATTACATTAAAGGAACTCGACTGGCCTAC-ATA---A-----------------------------CAAGAACGAACGCTTTTAACGCCTGACATGGATGGATAATACTCGGCTTTTCCAAAGTATAACCGCTGTCGCTGGGACTGTATGGATCGAATCTTACTCATTCATATCCAAGCCTCAAATATTAT----------------------------------------------------------------------------------------------------------------------------------------------------------TTTTTATTGTTTTTTTAAGATATTCATTAATTACAAATTGCAACCATAAAACTTTAGGATTATACTATTTATGGTTTTCATTTTTATTTGGTATTTATGGATTTTTACTATCAATTATTTTACGTACAGAATTATATTCTTCATCATTAAGAATTATTGCTCAAGAAAATGTTAATCTATATAATATGATATTTACAATTCATGGTATTATTATGATATTCTTTAATATAATGCCTGGATTATTTGGTGGATTTGGAAATTATTTTTTACCAATACTATGTGGATCTCCTGAATTAGCATATCCAAGAATAAATAGTATTTCTTTATTATTACAACCTATAGCTTTTGGATTAGTTATATTATCAACAGCCGCTGAATTTGGTGGTGGTACAGGATGGACACTATATCCACCTTTAAGTACTTCATTAATGTCATTATCACCAGTTGCTGTTGATGTTATAATAATCGGACTTTTAGTATCAGGTATAGCAAGTATAATGTCATCTTTAAATTTTATTACTACAGTAATGCACTTAAGAGCAAAAGGACTAACACTTGGAATTTTAAGTGTATCTACATGGTCACTAATAATAACATCTTTTATGTTACTATTAACATTACCAGTATTAACAGGTGGTGTTGTTATGTTATTATCTGATTTACATTTTAATACTTTATTTTTTGATCCAACATTTGCTGGTGATCCTGTATTATATCAACATTTATTCTGGTTTTTTGGACATCCAGAAGTATATATTTTAATATTACCAGCTTTTGGTGTAATTAGTCATGTAATATCTACTAATTATTCAAGAAGTTTATTTGGTAATCAATCTATGATTCTAGCTATGGGTTGTATAGCAATTTTAGGATCTTTAGTATGGGCACATCACATGTATACAACTGGTCTAGAAATAGATACAAGAGCATATTTTACTTCTACAACTATTCTAATTTCAATTCCTACTGGTACAAAAATATTTAATTGGATATGTACATATATGGGTAGTAATTTTGGTATTACCCATAGTTCATCTTTATTAGCATTATTATTTATATGTACATTTACTTTTGGAGGTACTACTGGTGTTATACTTGGTAATGCTGCAATTGATATTGCATTACATGATACATATTATGTAATTGCACATCTCCATTTTGTCTTATCTATTGGAGCTATTATAGCATTATTTACAACTTTAAGTGCATTTCAAGAAAACTTTTTTGGTAAAAATTTACGTGAAGATACAATTATTACATTATGGTCAATGTTACTTTTCGTTGGAGTAGTTTTAACATTTTTACCTATGCATTTCCTTGGATTTAATGTAATGCCTAGACGTATTCCTGATTATCCAGACGCTCTAAATGGTTGGAGTATGATTTGTTCAATTGGATCAACTATGACTTTATTTGGTTTATTAATTTTTAAATA----AGATT-------AGACTA---------------------------------------------------------------------------------------------------------TTTATTGTTTACATG---AATTATTATTCTATTAATTTAGCAAAAGCACACTTAATACATTATCCATGCCCATTAAATATAAATTTCTTATGGAATTATGGATTTCTTTTAGGAATAGTATTTTTTATTCAAATATTAACAGGTGTACTTTTAGCAACTTGCTATACTCCAGAAATTTCATATGCATATTATAGTGTACAACATATATTAAGAGAACTATGGAGTGGTTGGTGTTTTAGATATATGCATGCAACTGGTGCTTCATTTGTATTTATATTAACTTACTTACATATTTTAAGAGGATTAAATTACTCATATTCATATTTACCACTATCATGGATTACAGGTTTAATAATATTCCTAATATCTATTGTTACAGCATTTATGGGTTATGTACTACCTTGGGGTCAAATGAGTTTTTGGGGTGCAACTGTTGTTACTAATCTATTATACTTTATTCCAGGACTAGTTTCTTGGATATGTGGAGGATATCTTGTAAGTGACCCAACCCTAAAAAGATTTTTTGTATTACATTTTATTTTTCCATTTATAGCTTTATGTATTGTATTTATACATATATTCTTTCTTCATTTACAAGGTAGCACAAATCCTTTAGGGTATGATACTGCTTTAAAAATACCCTTCTATCCAAATCTATTAAGTCTAGATATAAAAGGATTTAATAATGTATTTGTTCTATTTTTATCACAAAGTTTATTTGGAATATTACCATTATCACATCCAGATAATGCAATTATGGTGGATAGATATGCTACACCTTTACATATTGTTCCAGAATGGTATTTCTTACCTTTCTATGCAATGCTAAAAACCGTTCCTAACAAAACTGCAGGTTTATTAGTTATGTTAGCATCATTACAAATACTATTTTTACTAGCAGAACAAGGAAACTTAACTACTATAATACAATTTAAATTTAACTTTGGAGCAAGAGAACATTCAGTACCTATAATTTGGTTTATATGTTCATTCTATGCTTTACTATGGATTGGATGTCAATTACCACAAGATATTTACATTATATATGGTCGTTTATTTATTATATTATTCTTTTTTAGTGCCTTATTTACACTTGTACAGGCAAGAAAAACAC--------------------------------------------------------------------------------ATTATGATTACAGCTCCCAAGCAAAC--ATATAATATTACA-AGGTTGCGATGAGACGACATTTCTGAGCATTGAGCGGAACAATACAGACCGTAAGGTTATAATTATGT------------------------------------------------------------------AT-------------------AAAGTTAG----------------------------G-ACAATGAATAT-ATAGTTACCATAGCTGTTGATGGATGCTTCGAT--ATATATAATTAT-TAAAGTATCAATCGAGTTAACATGCTCAGCCGCCAAA--------------ACGATATTATTACCGTACAAGCCGTTAGCAAGACATGACAGGGAGTTGGCAAGTT-AAAGAAGTTCTGGTTTATA--ATAGATACGTT---ATTAAAGTTAGGATGTATGGGATAATTGTAGTACACCTTGATTGGTTTAACTTTTTAT----AT------ACTTAGAT-------------ATATGTTCGGTATTGCATGCCTGGTGTTTTT-AATTAAGACGCTGACTTCCTGGCTAAACTTCCCAA---TGACGTATCTTCCAAATAGATTTCGCAGAAAACCGTCTATACTCATGTTTGATT"/>
                            
        <sequence id="seq_KY653781_Leucocytozoon_danilewskyi" spec="Sequence" taxon="KY653781_Leucocytozoon_danilewskyi" totalcount="4" value="GGATAATTCTATTTATTTAGAGACTCATACTAGCGACAATGTGGAAGTCGTTACATCATTCATGCAGGACGGTATTTATCCGACAAGGAATTTTGCTACCTTAGGACCGTTTACG-TTACAGCCGCCGTTTAT---CATTGATGCCGGGCAGATGTCAGTAACTTGAATTCTTCTTCGGAGTTATCAGTGACTTGTGTTGTAACCTTACAGACGCTTCCAGATAAT----TAACTTCTTATAAATGATAACGCTGGTTTTCTGGGTATCCAATCCAGTGCTCCATTCAAGGCTTAGAGACTCAGCTTAGGTTCAACTTTGTAGGAT------------------------------------------------AT-------AAA----GCTTTTGGTATCTCGTAGTGTAGAACAATAATGGGTTGACCGTCAAATCCTTTTCATTAAAAGAGTGG---GTTAATGCCCAGCCAACACCATCCAATTTGATTGGGAATT-TCTGTGTTACATAA---TTTTTGATCCCAGGCTGGTAAAAAATGTAAACTTTTAGCC-AAAAGAATAGAAACAGATGCCAGGCCAATAACCCA---------ATATA----------------------------------AGAGCTATGACGCTATCTATTGT--ACAAGACGGGTAAAATTTATCATAAGACTTAGCGTATCATCTTCCATACATAGA-TAAAACGGTAGATAGGGAACAAACTGCCTCTAGACGTTCTTAACCCAGCTCACGTATCGCTTCTATCGGTGAACTCTCGATCCAACTGAACCTTGTTCAAGTTC-CAATTGATTGGTAAGGTGTAGCGTTTACTATCGAATGAAATTATGTGTTCCACCGCTAGTGTTTGCTTCTAACATTCCACTTGC-ATAACATTGTATGGACATTA-CCTCCAGGCAAAGAA----AATGACCGGTCAAAACGGAATCAGATTACTATGGATAGCTGATACTTATAATTTATCATTACTCAAGTCAGCATAGTATATATGAAGGTT-TCTAT-GGAAACACACTTCCCTTCTTGCCA-------TTTATTTTTGATAGCGGTTAACCTTTCCTTTTCCTTTCGTACTCTAGCTATGATCACAATCA-------------TAATTTCG--TCAATAT------AGCCA-TATACTCGAAACAGGACATA--ATTATTTCCA-----------------------TTATTCTGTATAGAATAGGAATTTAACAAATAACCATAAGAATTCTACAAAATGCCAATATAGTGAGAAGATTTGATCAGATTGACTTAAAACAACATATGATGTATT-AAATGCTGTTTGTA--CATT-ACTATTGACATTATAGATTACTATTATCCTTATAAAGTATAATATTAAAAATAATAAACCGACAATAACATGTACAAAATGTAATCCAATTAGCATATAAAATATAGTACCAAATACGGAATCATTAATATGATAGGATAAATGTAAATATTCGAATACTTGAAATGATGCGAATAATTCTCCTGTTATAATTAATATAACAATCATATTATTTATATCGAAATTCATTCCTTTTTCTACTAGGAATTGTAAGCATGCAGTCATACAAGATGCACTTACAAATATAAGTGTTATAGATAAAACTAACATTCTGGATGATGTAAATACTATACCTTCACTACTTAATGGATAAGGAGATAATGTAA--AATGATATAAACCCCAAAAATATGTAACGAAAAATAATGCTTCTGATATTAAAAAAGAAAGCATACTTGATAATAATGATGAAAATGTATTATAAAAACTTTCTCTAATAGAGTATACAAATACTAAAAATGTTAATAAATTAAAAGAGAATAAAATACCAACAGAAAAATATCTTAATGATGATGCATATAATGAAGTTATAGTTGGATAACTAGATAAATGTGCTTTTACATTATTTTGAAATCTAAATATA-AAAAA--TA-----TT------------------------------ATTTATAAGAACGGTTT--ATTTGTGTGCCGTAAACATATAACGGTAAGAAGGTTCGCCGGGGATAACAGGTTATAGAATATATGGAGCTCAAATCCTTATATTCTATTGG-CACCTCCATGTCGTCTCATCGCAACCTTGAA--------------AT------------AAAGAACA---ACAGCGTGTATTGTTGCCTTGTACACACCGCTCGTCACGCAATAAT-TATTCT-CT-ATTGAATAA--GAACTCCAGGCGTTAACCTGTAGAGTTGAGATGGAAACAGCCGGAAAGGAAATAGTACGCCC-ATACGATAAGATCATATATGAAATATTTTAGCATGGGGCTTTT---AAATGTTATGCTGTTGGTTTAAGCCCTTTT--ACCATACAAGAGATCGCGTACTTTGGACCG-AAAAAGCTGTGAGGTAACTATATTAAAGGAACTCGACTGGCCTAC-TA----------------------------------TAAGAACGAACGCTTTTAACGCCTGACATGGATGGATAATACTCGGCTTTTCCAAAGTATAACCGCTGTCGCTGGGACTGTATGGATCGAATCTTTCTCATTCATATCCAAGCCTCAATTATGATTTA------------------------------------------------------------------------------------------------------------------------------------------------------TTTTTTATTGTTTTTAATAGATATTCTATAATTACTAATTGTAATCATAAAGTATTAGGATTATATTACTTATGGTTTGCATCAGTATTTGGATTTTATGGTTTTCTATTATCTATCATTATACGTACTGAATTATATTCTGCATCATTTAGAATTATACCTCAAGAAAATGTTAATTTTTATAATATGGTGTTTACTATCCACGGTATTATAATGATCTTTTTCAATATAATGCCTGGATTAACAGGTGCTTTTGGTAATTACTTTATACCTATATTATGTGGATCTCCAGAAGTAGCCTTCCCTAGATTAAATAGTATATCTTTATTATTACAACCAATAGCATTTATATTAGTCATTTTATCTACAGCAGCAGAATATAGTGGTGGTACTGGATGGACTTTATATCCTCCTTTAAGTACATCTTTAATGTCTATATCTCCTGTAGCTATCGATGTTATAATCTCTGGACTTTTAGTTTCTGGTGTAGCTTCTATAATTTCTTCTATAAACTTCATTACTACAGTATTACATCTTCGTGCTAAAGGTTTAACTCTTGGTATGTTAAGTGTATCTGTATGGGCATTAGTAGTAACATCTATTATGTTATTATTAACATTACCTGTTTTAACAGGAGGTGTTTTAATGTTATTAACCGACTTACACTTTAATACTTTATTTTATGATCCAGCATTTGCAGGAGATCCAGTATTATATCAACATTTATTCTGGTTCTTTGGACACCCAGAAGTATATATTCTAATATTGCCTGCATTTGGTATAATTAGTCATGTTGTTTCATCTAATTATTGTAGAAACTTATTTGGTCATCAATCTATGATATTAGCTATGGCTTGCATCGCTATATTAGGATCTTTAGTATGGGGTCATCATATGTATACAACAGGTCTAGAAGTAGATACTAGAGCTTTCTTTACATCTATTACTATTTTAATATCTATACCTACAGGTACTAAAGTATTCCATTGGATATGTACATATTTAAGTAGTAACTTTAGTCTATCTCATAGTTCTGCTTTATTACCATTATTATTCATATGTACATTTACTTTTGGTGGTACTACAGGAGTAATACTAGGTAATGCAAGTATAGATATAGCACTACATGATACATATTTTGTAATTGGACATTTCCATTTTGTATTATCTGTTGGAGCATTAATTGGTTTATTTACACTAGTATTTAATTTTCAAGATACTTTCTTTGGTAGACTACTACGTAGTAATACAATAATATCCTTATGGTTACTATTATTCTTTATTGGAGTATTATTAGTTTTCTTACCTATGCATTTCCTTGGATTTACCGCTATGCCTAGAAGAATTCCTGATTATCCTGATAACTTAAATGGATGGAATATGTTATGTTCCACTGGTTCAACTATGATTTTATTTGGTCTTTTAATTTTTAAATA----ATATA-------TCATAAA--------------------------------------------------------------------------------------------------------TGGTTTGTTAATATG---AGATATAGTGTAATGAATTTAGTAAAAGGACATCTAATCTATTATCCATGTCCAATAAATATTAATTTCTTATGGAATTATGGATTTTTAGTTGGAATTGTCTTTTTTATTCAAATTCTTACTGGTGTACTATTAGCTTCTTGCTACACTCCAGATGTCTCATCTGCATTCTATAGTGTATTACATATGCTTAGAGAATTATGGAGTGGATGGTGTTTTAGATATTTACATTCTACTGGTGCATCTTTTATATTCATATTATTATATCTACACATGTTAAGAGGATTAAACTATTCTTTCAGTTATTTACCTTTATCATGGATAAGTGGTTTATATATATTTCTTATGTGTATCATAACTGCTTTTATGGGTTATGTTTTACCATGGGGTCAAATGAGTTTCTGGGGAGCAACTGTTATAACTAATCTATTATATTTTATTCCTGGTTTAATTGATTGGATTTGTGGTGCATTCTTAATAAGTGATCCAACTATAAAAAGATTCTTTATATTACACTTTTTATTCCCATTTATAACACTAGTTTTAGTCTTTCTTCATATATACTTCTTACATTTACATGGTAGCACTAATCCTTTAGGGTATGATACACCTTTAAAAATACCATTCTATCCAAATCTATTAACTTTAGATATTAAAGGATTTAACTATGTATTAATTCTATTCTTATTTCAAAGTTTATTTGGATTCTTAGGGTTATCTCATCCAGATAATTCTTTACCAGTAGATATTTTAACTACACCTCAACATATTGTACCTGAATGGTATTTCCTATCTTTCTATTCTATGATTAAAACTATTCCTAATAAAACTTCAGGTTTGTTCATAATGATGGCAGCATTAATGGTACTATATCTATTTGCAGAACAAAGAAATCTAACAAGTATTATTTTATTTAAATTTAGATTAGGATCTAGAGATTACTCCTTAGCAGTAATTTGGTTTATTTGTGCATTTTATGCTTTAATGTATATAGGGTCTCAATTACCACTAAATACATACATAATATATGGTCGTGTATTCATTATAATATTCTTCTTATGTGCTATATTTATACTTATAAGATCTAAAAGAATTC--------------------------------------------------------------------------------ATCATGATTACAGCTCTCAAGCATAC--ATTATAT-TTACA-AGACTGTGATGAGACAACATTTCTGAATATTGAGCGGAAAAATACAGACCGTAAGGTTATAATTATGT------------------------------------------------------------------TT-------------------ATTGTTTT-------------------------------------AAAT-ATAGTTACCATAGCTGTAGATGGATGCTTTGAT-CATTA-TATATAT-GAAAGTATCAATCGTGTTAACATGCTCAGCCGCCAAAAATATTGATAAA--ACGATATTATTACCGTACAAACCGTTAGCAAGACATGAAAGGGAGTTGGCTAGTC-AAAGAAGTTCTGGTTTATT--ATTGATACGTT---ATTAAAGTTAGGATGCATGGGATACTAGTAAAACACCTTAATTGGTTTAACT--ACAT-TTGTT------TTATAGAT----AATTATAT-ATATGTTCGGTATTGCATGCCTGGTGTTTTT-AATTAAGACGCTGACTTCCTGGCTAAACTTCCCAT---AGATAGATCTTCCAAATAGATTTCGTAGAAAACCGTCTATATTCATGTTTGATT"/>
                            
        <sequence id="seq_KY653782_Hepatocystis_sp_Macaque_Indonesia" spec="Sequence" taxon="KY653782_Hepatocystis_sp_Macaque_Indonesia" totalcount="4" value="GGATAATTCTATTTATTAGGAGTATCAAACTAGCGACAATGGGGAAGTCGTTACACCGTTCATGCAGGACGGAGATTACCCGACAAGGAATTTCGCTACCTTAGGACCGTTTATG-ATACAGCCGCCGTTTAT---TTTTGATGCCGGGCAGATGTCAGTAACTTGAAATACTCTACAGAGTTATCAGTGACTTGTGTTGTAACCTTACAGACGCTTCCAGTAACT----TAATTTCTTATAAATGGTAGCGCCGGTTTCCCGGGTATCCAATCCAGTGCTCCATTCAAGGCATAGAGACTCAACCTATGTTCAACTTTGTTAGACTTTATAAGAACCACATATCACATTGATATAACAATAATAGTTAATT--GT-------AAA----GCTTTTGGTATCTCGTAATGTAGAACAA--GTGGGTTGACCGTCAAATCCTTTTCATTAAAAGAGTGGAAATATAATGCCCAGCCAACACCATCCAATTTGATTGGGAATTATCTGTATTACAATA-C-TTTTTGATCCCAGGCTGGTAATAAATGTAAACTTTTAGCCCAATAGAATAGAAACAGATGTCAGGCCAATAACCCA---------ATATAACGTAATATCATTGTAGTGTTATTATATACTAATGGAGCTATGACGCTATCAATTTTTGATAAGGCAGATAAATTCTTTCATAGAACTTAATGTATCATCTTCCATACATAGA-TAAAACGGTAGATAGGGAACAAACTGCCTCAAGACGTTCTTAACCCAACTCACGCATCGCTTCTAACGGTGAACTCTCATTCCAATGGAACCTTGTTCAAGTTC-AAATAGATTGGTAAGGTATAGCGTTTACTATCGAATGAAACAATGTATTCCACCGCTAGTGTTTGCTTCTAACATTCCACTTGC-TTATAACTGTATGGACGTAA-CCTCCAGGCAAAGAATTTGAATGACCGATCAAAATGGAATCAGATCACTATGGATAACTGATACTAACAATTTATCATTACTCAAGTCAGCATAGTCTATATGAAGGTT-TCTAT-GGAAACACACTTCCCTTCTCGCCA-------TTTATTTTTGATAACGGTTAACCTTTCCTTTTCCTTACGTACTCTAGCTATTTGCACAATATGACTAATTAAAAACTAGTTAT--GATATAT---TGTATATAATACATTCGAAACAGGACTTATCTATACAATTAGAGAACAATATAGTTCTGATGTGTTATTCTGAATAGAATATGAATTCAATGAATAACCAAATAAGTTCAACAAAGTGCCAGTATAAGATTGTAATTTGATCAGTATGATTTAATAATATATATGATATTCC-ATATAATGATGAAGACCATTCACTATTTGTATCATATACTTCAACCATTCTTATAAAATATATTGTGATTAATAATAAACCTACTACAACATGTGTAAAATGTAGACCTGTTACACAATAGAATAATGTACCTGATATAGCATCATTAATATGATATCCTAAATGTAGATATTCAGTGGTTTGTAATGATACAAATGATTCTCCAAGTAAGTATATTATAAATACAATACTAGATATTTCTAAACTCATTCCTTTTTCTATAAGAAATTGTAGACATGCAGTCATACATGATGCACTTGCTAAGATAAATGTAATTGTTAAGACTAACATTCTTGATGATGTTAAGATAATACCTTCATCTCCCAAAGGATATGGAGATAAACTAA--AGTGAAATATACCCCAGAAATATGCAAAGAATGATAATGCCTCTGAAATTATAATTGCAAGCATACCTGATGCTAAAGATGAAAATGTTGAATAAAAACTTTCTCTAATTGAATATACTAAGATTAAGAAGATTATTGGATTGAATGTAAATAAAATACCAACAGAAAAATACTTTAAAGATGTACCATATAATGATGAAATTGATGGATAGGATACTAAATGTGCTCTTAATATGTTTAAATCTCTATAGATA-AAGAA--TA-----TTCATAACTCTAATTGTTATGTTGTTTTATAAATTTATAAGAACGG-TTATATTTATGTGCCGTTAACAGATAACGGTAAGAAGGTTCGCCGGGGATAACAGGTTATAGTATATATAGAGCTCAAATCTTTATATACTATTGG-CACCTCCATGTCGTCTCATCGCAGCCTTGCAATACTCTATGTCATATAGTTATTTAAATAATATTTAT--GTAGCGTGTATTGTTGCTTTGTACACACCGCTCGTCACGCAAAAAT-CTTTAA-TC-ATTGATAAA--GAACTCCAGGCGTTAACCTGTAGAGTTGAGATGGAAACAGCCGGAAAGGTCATATTACGTCCAAAACGATAAGATCATATATGAAATATACTAGCATGGGAC-TAA-A-AAATGTTATGTTGTTGGTTTAAGCCCTTTTTTACCATACAAGAGATCGCGTACTTTGGAATGAATAAAGCTGTGAGGAAAATAAATTAAAGGAACTCGACTGGCCTAC-ACT---AAGAATACCTGTTTTTGAAGTATTTAATATTAATAACGAACGCTTTTAACGCCTGACATGGATGGATAATACTCGGCTTATCCAAAGTATAACCGCTGTCGCTGGGACTGTATGGATTCTATCTTACTTATTCATAATCAAGCCTCATTTATTTTTTATTTATATTCATATGCTTATCACATTGTTACAGTATATGCTATATGAGATTAATATAAGAGTTTCTTTTATATATCTCCATATGCTTCTTATAAATAAGAAATCGTAAACCAATATCTATTATATACGATT--------GGGTTACAATAAATTTA--TTGTTTTAAATAGATATTCATTAATAACTAACTGTAATCATAAAACATTAGGATTATACTATTTATGGTTTTCATTCTTATTTGGAACTTATGGTTTCCTATTATCTGTAATATTACGTACTGAATTATACTCATCATCATTAAGAATAATTGCTCAAGAAAATGTTAACTTATATAATATGATCTTTACAATTCACGGTATTATTATGATATTTTTCAATATAATGCCTGGATTATTCGGTGGATTTGGTAATTATTTCTTACCTATTTTATGTGGATCAGCAGAATTAGCCTACCCTCGTATTAATAGTATCTCATTATTACTACAACCTGTAGCATTTATTTTTGTACTATTATCTACAGCTGCAGAATTTGGAGGAGGTACAGGATGGACTTTATATCCTCCATTAAGTACATCATTAATGTCATTATCACCTGTTGCTGTCGATGTAATTATTCCTGGTCTTTTAGTATCAGGAATTGCTAGTATAATGTCATCCTTAAATTTCTTAACAACCGTCTTCCATTTACGAGCTAAAGGATTAACTTTAGGTATATTAAGTATATCTGCATGGTCAATAGTAATAACATCTGTTATGTTATTATTCACATTACCTGTATTGACTGGTGGTGTCTTAATGTTATTATCTGATTTACATTTCAACACATTATTCTTTGATCCTACTTTTGCAGGTGATCCAATCCTATATCAACATTTATTCTGGTTCTTTGGACATCCTGAAGTATATATCTTAATCTTACCTGGATTTGGAGTGGTAAGCCATGTAATATCTACTAATTATTGCAGAAGTTTATTTGGTAATCAATCTATGATTTTAGCCATGGGCTGTATTGCAGTTTTAGGTAGTGTAGTATGGGGTCATCATATGTATACAACAGGTCTAGAAGTTGATACAAGAGCATTCTTTACAGCTGCAACTATATTAATTTCAATTCCTACTGGTACTAAAGTATTTAACTGGATATGTACATATATGAGTAGCAATTTTGGCATTATTCATTGCTCATCATTATTATCATTATTATTTGTATGTACATTTACCTTTGGAGGTACAACTGGTGTTATATTGGGTAATGCAGCAATTGATGTAGCTTTACATGATACTTATTATGTAATCGCTCACTTTCATTTTGTATTATCTATAGGTGCAATTATTGCATTATTTACAACTGTAGCTGCATTTCAAGAAAACTTCTTTGGTAAACAATTACGTGAAAATTCTATTATAATATTATGGTCAATATTATTCTTTGTAGGTGTTATATTAACATTTTTACCAATGCATTTTCTTGGATTTAATGTAATGCCTAGACGTATTCCTGACTATCCAGATGCTCTAAATGGTTGGAATATGATTTGTTCAATTGGTTCAACTATGACTCTATTCGGACTATTAATCTTTAAATAAATAATAAC-------GATATCCTATATGAAGCAGGTAGTGTCAATGTACAACACCCTAAGCGACATAATCATCTATACGAGTAGATACTTGTAGAGTGTATGAGTGAACACATAGTGTTCAGATGTTTTATTGTTTTTAGT---AGTTATTATTCAATTAATTTAGTAAAAACACATCTATTGAATTATCCATGTCCTTTAAATATTAACTTCTTGTGGAATTATGGATTCCTTTTAGGTATTATATTCTTTATTCAAATTTTAACAGGTGTCATCTTAGCAAGTCGTTTTACTCCTGACATTACATATGCTTATTATAGTATAACACATATAATAAGAGAATTATGGAGTGGATGGTGTTTCAGATATATGCATGCAACTGGAGCATCATTAGTATTTTTCTTAACTTATTTACACATTTTAAGAGGATTAAACTATTCTTATCTATATTTACCATTATCATGGATATCTGGTTTAGTTATTTTTGCTCTTTTTATTGTAACTGCTTTCATTGGTTATGTATTACCTTGGGGACAAATGAGTTATTGGGGAGCAACAGTCATCACAAATCTATTATCATCAATTCCATTATTAGTTGTTTGGTTATGTGGAGGATATACTGTTAGTGATCCAACAATTAAAAGATTCTTTGTATTACACTTTATACTTCCATTCGTTGCCTTATGTATAGTATTTATTCATATTTTCTTCTTACATTTACATGGTAGCACTAATCCTTTAGGGTATGATACAACATTTAAAATACCCTTCTATCCAAATCTATTAACTCTTGATGTAAAAGGATTTAATAATATATTTATCTTATTTATAATACAAAGTTTATTTGGTGTATTACCATTATCTCATCCAGATAATTCAATCATGGTAAATACTTATGTTACTCCTACTCAAATTGTTCCTGAATGGTATTTCTTACCTTTTTATGCAATATTGAAAACCATTCCTAGTAAAACAGCTGGTTTATTAATTGTTCTAGGATCATTACAATTATTATTCTTACTAGCAGAACAAAGAAGCTTAACTACTATCATACAATTTAAAATGACATTCGGTGCTAGAGATTATTCAGCTCCAATGATATGGTTTATGTGTGCATTCTATGCATTATTATGGATTGGAGCACAATTACCACAAGATATTTTCATTTTATATGGAAGATTATTTATAATCTTATTATTTTCAAGTGCAATATTCACTCTTGTACAAAGTAAAAACTCACAATTATATTAAAGTCACTAGTGAGTCATAATGTTATATCGCGGATCAATTAATTGATAAACTCCACGTGTTATGATTATCATTATGATTACAGCTCCCAAGCAAACATATTTATTGTTATA-AGGCTACGATAAGTTGATATTTCTGAATATTGAGCAGAACAATACAGACCGTAAGGTTATAATTATGA------------------------------------------------------------------TTTTTATTTCGCGTATTATGTAAATGTAATTATTTTGGGGATAAACACGAAGTGTTTATATAATTATAAT-ATAGTTACCATAGCTGTTGATGGATGCTTCGAT--ATAA-TAAATATATTAAGTATTAATCGAGTTAACATGCTCAAAAGCCAAA--------------ACGATATTATTACCGTACAAGCCGTTAGCAAGACATGATAGGGAGTTGACAAGTT-AAAGAAGTTCTGGTTTAAAATATAGATACGTTAAATTTAAAGTTAAGATGTATGAGATAATTATAGTACACCCTGATAGGTTT-----------------------------------------T-ATATGTTCGGTATTGCATGCCTGGTGTTT-TTATTTAAGACGCTGACTTCCTGGCTAAACTTCCCAA-TTTTATGTATCTTCCAAATAGATTTCGCAGAAAACCGTCTATATTCATGTTTGATT"/>
                            
        <sequence id="seq_KY653784_Plasmodium_homocircumflexum" spec="Sequence" taxon="KY653784_Plasmodium_homocircumflexum" totalcount="4" value="GGATAGTTCTATTTATTAGGAGTCTCACACTAGCGACAATGGGGAAGTCGTTACACCGTTCATGCAGGACGGAGATTACCCGACAAGGAATTTTGCTACCTTAGGACCGTTTACG-ATACAGCCGCCGTTTAT---CATTGATGCCGGGCAGATGTCAGTAACTTGAACTCTTCATCGGAATTATCAGTGACTTGTGTTGTAACCTTACAGACGCTTCCAGATAAT----TAACTTCTTATAAATGGTAGCGCCGGTTTCCCGGGTCTCCAATCCAGTGCTCCATTCAAGGCATAGAGACTCAGCCTGTGTTCAACTTTGTAGGGT----------------------------------------TATTTATAAT-------ATA----GCTTTTGGTATCTCGTAATGTAGAACAATAATGGGTTGACCGTCAAATCCTTTTCATTAAAAGAGTGG--ATTAAATGCCCAGCCAACACCATCCAATTTGATTGGGAATTATCTGTGTTACTATA-C-TTTTTGATCCCAGGCTGGTAAAAAATGTAAACTTTTAGCCCAAAAGAATAGAAACAGATGCCAGGCCAATAACCCA--------AATA------------------------------------AGAGCTATGACGCTATCGATTTTG-ACAAGGCGGGTAAATTCTTTCATAGAACTTAACGTATCATCTTACATACAAAGA-TAAAACGGTAGATAGGGAACAAACTGCCTCAAGACGTTCTTAACCCAGCTCACGCATCGCTTCTAACGGTGAACTCTCATTCCAATGGAACCTTGTTCAAGTTC-AAATAGATTGGTAAGGTATAGCGTTTACTATCGAATGAAACAATGTGTTCCACCGCTAGTGTTTGCTTCTAACATTCCATTTGC-TTATAACTGTATGGACGTAA-CCTCCAGGCAAAGAA----AATGACCGGTCAAAACGGAATCAGTTAACTATGGATAGCTGATACTAGCAATTTATCATTACTCAAGTCAGCATAGTCTATATGAAGGTT-TCTAT-GGAAACACACTTCCCTTCTCGCCA--------TTATTTTTGATAGCGGTTAACCTTTCTTTTTCCTTACGTACTCTAGCTATGAACACAATAT-------------AAAATTCG--TCCATAT---T--AGCAACAATACTGGAAACAGGACATA--TATGTTCAAA-----------------------TTATTCTGAATAGAATAAGAACTCTATAAATAACCAAACAATTTCTACAAAATGCCAATATAATAAAGTAATTTGATCAGAATGAGGTAAAACTATATATGAAATACC-AAATAATGAATATGACCATTCACTATTTGTATCATAAACTTCAACTATTCTTATAAAGTATGTTAATAATAATATTATACCAACAATAACGTGAGAGAAATGTAAACCAGTTACACAATAGAATAATGTACCTAATATAGCATCATTAATACAATATTCTAAATGTAAATATTCTGTAGTTTGAAGTGATGCAAAACATTCACCTATTAAGTAAATAATACATACAATACTTGATATTTCAAAACTCATTCCTTTTTCTATTAGAAATTGAAGACATGCAGTCATACATGATGCACTTGCTAATATAAATGTAATTGTTAAAATTAACATTCTAGAAGAAGTTAAAATTATTCCTTCATTTGATAATGGATATGGAGATAAACTAA--AATGTAAAATACCCCAAAAATATGTAATAAATAATAAAGCTTCAGAAATTATTATTGATAACATACCAGATGCTAATGATGAAAATGTAGAATAAAAACTTTCTCTTATAGAATAAATAAATATCATTAAAATTATTGGATTAAAAGTAAATAAAATTCCAACAGAAAAATATTTTAAAGAAGATGCATATAATGATGTTATTGATGGATAAGAAACTAAATGTGCTTTTATATTACTATAATTACTAAATATA-AAGAA--TA-----TT------------------------------ATTTATAAGAACGG-TTTTATTTGTGTGCCGTAAACATATAACGGTAAGAAGGTTCGCCGGGGATAACAGGTTATAGTATATATGGAGCTCTTATCCTTATATACTATTGG-CACCTCCATGTCGTCTCATCGCAGCCTTGCA--------------AT------ATTAATAAGTAAT----ATAGCGTGTATTGTTGCCTTGTACACACCGCTCGTCACGCAAGAAT-TATTCC-AA-TTAGATGAA--GAACTCCAGGCGTTAACCTGTAGAGTTGAGATGGAAACAGCCGGAAAGGAAATATTACGCCC-AAACGATAAGATCATATATGAAATATACTAGCATGGGAC-TAA-A-AAATGTTATGCTGTTGGTTTAAGCCCTTTTTTACCATACAAGAGATCGCGTACTTTGGACCGAAAAAAGCTGTGAGGAAACTACATTAAAGGAACTCGACTGGCCTAC-ACA---A-----------------------------TAAGAACGAACGCTTTTAACGCCTGACATGGATGGATAATACTCGGCTTTTCCAAAGTATAACCGCTGTCGCTGGGACTGTATGGATCGAATCTTTCTCATTCATATCCAAGCCTCAAGTATTGTTTA------------------------------------------------------------------------------------------------------------------------------------------------------TTTTTTATTGTTTTTCAAAGATATACACTTATTACAAATTGTAACCATAAAACTTTAGGTTTATACTATTTATGGTTTTCATTTATATTTGGTATTTATGGCTTCTTATTATCTGTTATTTTACGTACAGAATTATATTCTTCTTCATTAAGAATCATTGCTCAAGAAAATGTCAACTTATATAATATGATATTCACAATTCATGGTATTATTATGATATTCTTTAATATAATGCCTGGATTATTTGGTGGTTTTGGTAACTATTTCTTACCAATTCTATGTGGATCTCCAGAATTAGCATATCCAAGAATTAATAGTATATCTTTATTATTACAACCTATTGCTTTTGGATTAGTCATTTTATCCACAGCAGCTGAATTTGGTGGAGGTACAGGATGGACTTTATATCCTCCATTAAGTACTTCATTAATGTCTTTATCTCCTGTAGCTGTAGATGTTATAGTAATTGGTCTTTTAGTATCCGGTATAGCAAGTATAATGTCTTCTATTAACTTTATTACTACTGTTATGCATCTACGTGCTAAAGGATTAACACTTGGTATATTAAGTGTATCTACATGGTCATTAGTAATTACATCAGTTATGTTATTACTAACATTACCTGTATTAACTGGTGGAGTTTTAATGTTATTATCAGATCTACATTTTAATACCTTATTCTATGATCCTACCTTCGCTGGTGATCCAGTACTATATCAACATTTATTCTGGTTTTTTGGTCATCCAGAGGTATATATATTAATATTACCAGGTTTTGGTGTAATTAGTCATGTAATATCTACTAATTATTCTAGAAGTTTATTTGGTAATCAATCTATGATTTTAGCTATGAGCTGTATAGCCATTTTAGGAAGTTTAGTTTGGGCTCATCATATGTACACAACAGGTTTAGAAGTAGATACTAGAGCATATTTTACTTCTACAACCATTTTAATCTCTATTCCAACTGGTACAAAAGTATTTAATTGGATATGTACATATATGGGTAGTAATTTTGGAATTACTCATAGTTCATCTTTATTAGCATTATTATTTGTATGTACATTTACTTTTGGTGGTACTACTGGAGTTATATTAGGTAATGCTGCTATTGATATAGCTTTACATGATACATATTATGTAATTGCACATTTCCATTTTGTTTTATCAATTGGAGCAATTATTGCATTATTTACAACAGTAAGTGCATTCCAAGAAAATTTCTTTGGAAAACATTTACGTGAAAACTCAATAATTATACTATGGTCAATGTTATTCTTCACAGGAGTTGTTTTAACATTCTTACCTATGCATTTCCTTGGATTTAATGTAATGCCTAGACGTATTCCTGATTATCCAGACGCTTTAAATGGTTGGAATATGATTTGTTCTATTGGATCAACTATGACTTTATTTGGTTTATTAATTTTTAAATA----ATATT-------TAACTA---------------------------------------------------------------------------------------------------------TTTTTTGTTTATATG---AATTACTCTTCAATAAATTTAGCTAAAGCACATTTAATACATTATCCATGCCCATTAAACATTAATTTCTTATGGAATTATGGATTTCTTTTAGGAATAGTATTTTTTATACAAATTTTAACAGGTGTATTATTAGCAACTTGTTATACTCCAGAAATATCTTATGCATATTATAGTGTTCAACACATATTAAGAGAATTATGGAGTGGATGGTGTTTCAGATATATGCATGCAACAGGCGCTTCATTCGTCTTTATTTTAACTTATCTTCATATTTTAAGAGGATTAAACTATTCATATTCATATTTACCTTTATCATGGATCTCAGGATTACTTATTTTTTTAATATCTATAGTTACAGCTTTTATGGGTTATGTATTACCTTGGGGTCAAATGAGTTTCTGGGGTGCTACTGTTATAACTAACTTATTATATTTTATACCAGGACTTGTTTCATGGATTTGTGGTGGATATCTTGTAAGTGACCCAACATTAAAAAGATTTTTCGTATTACATTTTACATTTCCATTTATAGCTTTATGTATTGTATTTATACATATTTTCTTTTTACATTTACAAGGTAGCACTAATCCTTTAGGGTATGATACAGCTTTAAAAATACCCTTCTATCCAAATCTATTAAGTCTCGATATTAAAGGATTTAATAATGTATTAGTATTATTTTTAGCTCAAAGTTTATTTGGAATATTACCATTATCACATCCAGATAATGCAATTACAGTAGATAGATATGCTACACCTTTACATATTGTTCCTGAATGGTACTTCTTACCTTTTTATGCAATGTTAAAAACAATTCCTAACAAAACTGCTGGTCTATTAGTTATGTTAGCATCATTACAAATATTATTTTTATTAGCAGAACAAAGAAATTTAACAACTATTATCCAATTTAAATTTTCTTTTGGTGCAAGAGAATATTCTGTTCCTACAATTTGGTTTATATGTTCATTCTATGCTCTATTATGGATTGGATGTCAATTACCACAAGATATTTACATTTTATATGGTCGTTTATTTATTATACTATTCTTCTGTAGTGGTTTATTTACACTTGTTCAATCTAAAAGAACAC--------------------------------------------------------------------------------ATTATGATTACAGCTCCCAAGCAAAC--ATTTAATATTACA-AGGCTGCGATAAGACGATATTTCTGAGCATTGAGCGGAACAATACAGACCGTAAGGTTATAATTATGT------------------------------------------------------------------TT-------------------AAAGTTAG----------------------------G-ATAATATATAT-ATAGTTACCATAGCTGTTGATGGATGCTTCGAT-CATAA-AATATGT-TTGAGTATCAATCGAGTTAACATGCTCAGCCGCCAAA------AATAAA--ACGATATTATTACCGTACAAGCCGTTAGCAAGACATGACAGGGAGTTGGCAAGTT-AAAGAAGTTCTGGTTTATA--ATAGATACGTT---TTTAAAGTTAGGATGTATGGGATAATTGTAGTACACCTTGATTGGTTTTACT--ATTT-TTGGT------ACATAGAA---GTA----CTTATATGTTCGGTATTGCATGCCTGGTGTTTTT-AATTAAGACGCTGACTTCCTGGCTAAACTTCCCAA---TGATGTATCTTCCAAATAGATTTCGCAGAAAACCGTCTATATTCATGTTTGATT"/>
                            
        <sequence id="seq_KY653785_Plasmodium_sp_Birds_USA" spec="Sequence" taxon="KY653785_Plasmodium_sp_Birds_USA" totalcount="4" value="GGATAATTCTATTTATTAGGAGTCTCACACTAGCGACAATGGGGAAGTCGTTACACCGTTCATGCAGGACGGAGATTACCCGACAAGGAATTTTGCTACCTTAGGACCGTTTACG-ATACAGCCGCCGTTTAT---CATTGATGCCGGGCAGATGTCAGTAACTTGAACTATTCATCGGAATTATCAGTGACTTGTGTTGTAACCTTACAGACGCTTCCAGATAAT----TAACTTCTTATAAATGGTAGCGCCGGTTTCCCGGGTCTCCAATCCAGTGCTCCATTCAAGGCATAGAGACTCAGCCTGTGTTCAACTCTGTAGGGT----------------------------------------TATTTATAAT-------ATA----GCTTTTGGTATCTCGTAATGTAGAACAATAATGGGTTGACCGTCAAATCCTTTTCATTAAAAGAGTGG--ATTAAATGCCCAGCCAACACCATCCAATTTGATTGGGAATTATCTGTGTTACTATA-C-TTTTTGATCCCAGGCTGGTAAAAAATGTAAACTTTTAGCCCAAAAGAATAGAAACAGATGCCAGGCCAATAACCCA-----AATGGAATA----------------------------------AGAGCTATGACGCTATCGATTTTG-ACAAGGCGGGTAAATTCTTTCATAGAACTTAACGTATCATCTTCCATACATAGA-TAAAACGGTAGATAGGGAACAAACTGCCTCAAGACGTTCTTAACCCAGCTCGCGCATCGCTTCTAACGGTGAACTCTCATTCCAATGGAACCTTGTTCAAGTTC-AAATAGATTGGTAAGGTATAGCGTTTACTATCGAATGAAACAATGTGTTCCACCGCTAGTGTTTGCTTCTAACATTCCATTTGC-TTATAACTGTATGGACGTAA-CCTCCAGGCAAAGAA----AATGACCGGTCAAAACGGAATCAGTTAACTATGGATAGCTGATACTAGCAATTTATCATTACTCAAGTCAGCGTAGTCTATATGAAGGTT-TCTAT-GGAAACACACTTCCCTTCTCGCCA-------TTTATTTTTGATAGCGGTTAACCTTTCTTTTTCCTTACGTACTCTAGCTATGAACACAATTA-------------TTAATTCG--TCCATAT---T--AGCAACAATACTCGAAACAGGACATA--TTTA-----------------------------TTATTCTGAATAGAATAAGAACTCTATAAATAACCAAATAATTTCTACAAAATGCCAATATAATAAAGTTAATTGATCAGAATGAGGTAAAACTATATATGATATTCC-AAAGAGTGAATATGACCATTCACTATTTGTATCATAAACTTCTACTATTCTTATAAAGTATGTTAATAATAATATTAAACCAACAATAACATGTGAAAAATGTAAACCTGTTACACAATAAAATAATGTACCTAAAATTGCATCGTTTATACAATACTCTAAGTGCAAGTACTCAGTAGTTTGTAATGATGCAAAACATTCACCAATTACATAAATAATACATACAATACTAGAAATTTCGAAACTCATTCCTTTTTCTATTAGGAATTGAAGACATGCAGTCATACAAGAAGCACTTGCTAATATAAATGTAATTGTTAAAATTAACATTCTAGATGAAGTTAAAACTATACCTTCATTAGATAAAGGATATGGAGATAAACTAA--AGTGTAAAATACCCCAAAAATATGTAACAAATAATAAAGCTTCTGATATGATGATTGATAACATACCTGAAGCTAATGAAGAGAATGTAGAATAGAAACTTTCTCTAATAGAATATAAGAATATCATTAAAATAATAGGATTGAAAGTAAATAAAATACCAACTGAAAAATATTTTAAAGATGTTCCATATAATGATGTTAATGAAGGATAAGAAGCTAAATGTGCTTTTATATTATTATAGTTACTAAATATA-AAGAA--TA-----TT------------------------------ATTTATAAGAACGG-TTTATTTTGTGTGCCATAAACATATAACGGTAAGAAGGTTCGCCGGGGATAACAGGTTATAGTATATATGGAGCTCTAATCCTTATATACTATTGG-CACCTCCATGTCGTCTCATCGCAGCCTTGCA--------------AT-------AAAATAAAAAAT----ATAGCGTGTATTGTTGCCTTGTACACACCGCTCGTCGCGCAAGAAT-TATTCA-AT-TTAGATGAA--GAACTCCAGGCGTTAACCTGTAGAGTTGAGATGGAAACAGCCGGAAAGGAAATATTACGCCC-AAACGTTAAGATCATATATGAAATATACTAGCATGGGAC-TAA-A-AAATGTTATGCTGTTGGTTTAAGCCCTTTTTTACCATACAAGAGATCGCGTACTTTGGACCGAAAAAAGCTGTGAGGAAACTACATTAAAGGAACTCGACTGGCCTAC-ATA---A-----------------------------TAAGAACGAACGCTTTTAACGCCTGACATGGATGGATAATACTCGGCTTTTCCAAAGTATAACCGCTGTCGCTGGGACTGTATGGATCGAATCTTACTCATTCATATCCAAGCCTCAAATACTGTTTA------------------------------------------------------------------------------------------------------------------------------------------------------TTTTTTATTGTTTTTCAAAGATATGCACTTATTACAAATTGTAACCATAAAACTTTAGGTTTATACTATTTATGGTTTTCATTTTTATTTGGTAGTTATGGTTTCTTATTATCAGTTATTTTACGTACAGAATTATATTCTTCATCATTAAGAATTATTGCACAAGAAAATGTTAATTTATATAATATGATATTTACAATTCACGGTATTATTATGATATTCTTTAATATAATGCCAGGATTATTCGGTGGATTTGGTAATTACTTTTTACCAATTCTATGTGGATCTCCAGAATTAGCTTATCCAAGAATTAATAGTATATCCTTATTATTACAACCAATAGCTTTTGGATTAGTAATACTATCCACAGCAGCAGAATTTGGTGGAGGTACAGGATGGACATTATATCCACCATTAAGTACTTCATTAATGTCTTTATCACCTGTTGCTGTAGATGTTATAGTTATTGGACTTTTAGTATCTGGAGTAGCTAGTATAATGTCTTCTTTAAATTTTATTACCACAATAATGCATCTACGTGCAAAAGGATTAACACTTGGTATATTAAGCGTATCTACATGGTCACTATTAATAACATCAGTAATGTTATTATTAACATTACCTGTTTTAAGTGGTGGTGTATTAATGTTATTATCCGATTTACATTTTAATACCTTATTTTATGATCCAACATTTGCAGGAGATCCTGTATTATATCAACATTTATTCTGGTTTTTTGGTCACCCTGAAGTATATATTCTAACACTACCAGGTTTCGGTGTAATTAGTCATGTAATATCTACTGATTATTCTAGAAGTTTATTTGGTAATCAATCTATGATTTTAGCAATGAGTTGTATTGCTATACTAGGTAGTTTAGTATGGGCTCATCATATGTATACAACAGGTTTAGAAGTAGATACAAGAGCATATTTTACTTCTACAACTATCTTAATCTCAATTCCAACTGGTACAAAAGTATTTAATTGGATATGTACATGTATGGGTAGTAACTTTGGTATTACTCATAGCTCATCTTTATTAGCACTATTATTTATATGTACATCTACTTTCGGTGGTACAACTGGAGTAATTTTAGGTAATGCAGCTATTGACATAGCTTTACATGATACATATTATGTTATTGCACATTTCCATTTTGTTTTATCAATTGGAGCTATTATTGCATTATTTACAACAGTAAGTGCATTCCAAGAAAATTTCTTTGAAAAACATTTACGTGAAAATTCAATCATAATATTATGGTCAATGTTATTCTTCGTAGGAGTTGTTTTAACATTTTTACCTATGCATTTCCTTGGATTTAATGTAATGCCTAGACGTATTCCTGATTATCCAGACGCTTTAAATGGTTGGAATATGATTTGTTCTATTGGATCAACTATGACTTTATTTGGTTTATTAATTTTTAAATA----ATATT-------TAACTA---------------------------------------------------------------------------------------------------------TTTTTTGTTTATATG---AATTATCATTCTATTAATTTAGCAAAAGCACATTTAATTCATTATCCATGTCCATTAAATATTAATTTCTTATGGAATTATGGATTTCTTTTAGGAATAGTATTTTTTATACAAATTTTAACAGGTGTATTATTAGCAACTTGTTATACTCCAGAAATATCTTATGCATATTATAGTGTACAACATATATTAAGAGAATTATGGAGTGGATGGTGTTTTAGATATATGCATGCAACAGGTGCTTCATTTGTTTTCATTTTAACCTATTTACATATTTTAAGAGGATTAAATTACTCATATTCATATTTACCTTTATCATGGATCTCAGGATTATTAATATTTTTAATATCCATAGTTACTGCTTTTATGGGTTATGTATTACCTTGGGGTCAAATGAGTTTCTGGGGTGCTACAGTTATGACTAACTTATTATATTTTATACCTGGACTTGTCTCATGGATTTGTGGTGGATATCTTGTAAGTGACCCAACCTTAAAAAGATTTTTTGTATTACACTTTACATTCCCATTTATAGCTTTATGTATTGTATTCATACATATATTCTTCTTACATTTACAAGGTAGCACAAATCCTTTAGGGTATGATACAGCTTTAAAAATACCCTTCTATCCAAATCTATTAAGTCTTGATATTAAAGGATTTAATAATGTATTAGTTTTATTCTTATCTCAAAGTTTATTTGGAATCTTACCATTATCACATCCAGATAATGCAATCACAGTAGACAGATATGCAACTCCTTTACATATTGTTCCAGAATGGTATTTCTTACCTTTTTATGCAATGTTAAAAACCATTCCTAATAAAACAGCTGGTTTATTAGTTATGTTAGCATCATTACAAATATTATTTTTACTAGCAGAACAAAGAAATTTAACAACTCTTATCCAATTTAAATTTGCTTTTGGGGCTAGAGAATATTCAGTTCCTACTATCTGGTTTATATGTTCATTCTATGCTTTATTATGGATTGGATGTCAATTACCACAAGATATCTACATTTTATATGGTCGTTTATTTATTATATTATTCTTCGTTAGTGGTTTATTTACACTTGTTCAATCAAAAAGAACAC--------------------------------------------------------------------------------ATTATGATTACAGCTCCCAAGCAAAC--ATTTAATATTACA-AGGCTGCGATAAGACGACATTTCTGAGCATTGAGCGGAACAAAACAGACCGTAAGGTTATAATTATGT------------------------------------------------------------------TT-------------------AATGTTAG----------------------------G-ATAATATAAAT-ATAGTTACCATAGCTGTTGATGGATGCTTCGAT-CATAT-AATATAT-TTGAGTATCAATCGAGTTAACATGCTCAGCCGCCGAA---AATAATATA--ACGATATTATTACCGTACAAGCCGTTAGCAGGACATGACAGGGAGTTGGCAAGTT-AAAGAAGTTCTGGTTTATA--ATAGATACGTT---TTTAAAGTTAGGATGTATGGGATAATTGTAGTACACCTTGATTGGTTTAACT--ATTT-TTGGT------ACATAGAA---GTA----CTTATATGTTCGGTATTGCATGCCTGGTGTTTTT-AATTAAGACGCTGACTTCCTGGCTAAACTTCCCAA---TGATGTATCTTCCAAATAGATTTCGCGGAAAACCGTCTATATTCATGTTTGATT"/>
                            
        <sequence id="seq_KY653787_Haemoproteus_lanii" spec="Sequence" taxon="KY653787_Haemoproteus_lanii" totalcount="4" value="GGATAATTCTATTTATTAGGAGTCTCAAACTAGCGACAATGGGGAAGTCGTTACACCATTCATGCAGGTCGGAGATTACCCGACAAGGAATTTCGCTACCTTAGGACCGTTTACG-ATACAGCCGCCGTTTAT---TATTAATGCCGGGCAGATGTCAGTAACTTGAATTCTTCATCGGAGTTATCAGTGACTTGTGTTGTAACCTTACAGACGCTTCCAGATGAT----TAACTTCTTATAAATGATAGCGCAGATTACCTGGGTATCCAATCCAGTGCTCCATTTAAGGCATAGAGACTCAGCCTGTGTTCAACTTTGTAGGAT--------------------------------------ATTATTTATAAG-------ATA----GCTTTTGGTATCTCGTAGTGTAGAACAATAATGGGTTGACCGTCAAATCCTTTTCATTAGAAGAGTGG--GTTAAATGCTCAGCCAACACCATCCAATTTGATTGGGAA-TATCTGTGTTACAAAA-C-TTTTTGATCCCAGGCTGGTAAAAAATGTAAACTTTTAGCC-AAAAGAATAGAAACAGATGCCAGGCCAATAACCCA------ATAATAT-----------------------------------AGAGCTATGACGCTATCGATTTTG-ACAAGGTGGGTGAATTCTTTCATAGAACTTAACATATCATCTTCCATACATAGA-TAAAACGGTAGATAGGGAACAAACTGCCTCAAGACGTTCTTAACCCAGCTCACGCATCGCTTCTAACGGTGAACTCTCATTCCAATGGAACCTTGTTCAAGTTC-AAATAGATTGGTAAGGTATAGCGTTTACTATCGAATGAAATTATGTGTTCCACCGCTAGTGTTTGCTTCTAACATTCCACTTGCATTATAACTGTATGGACATAA-CCTCCAGGCAAAGAA----AATGACCGGTCAAAACAGAATCAGTTAACTATGGATAGCTAATACTAGCAATTTATCATTACTCAAGTCAGCATAGTCTATATGAAGGTT-TCTATTGAAAACACACTTCCCTTCTCGCCA-------TTTATTTTTGATAGCGGTTAACCTTTCCTTTTCCTTACGTACTCTAGCTATGAACACAATT--------------ATAAATTG--TCTAACC---T--AACCA-TATATTTGAAACAGGACATAT-TTTATTCATA-----------------------TTATTCTGAATAGAATAAGAACTCAATAAATAACCAGACAATTTCTACAAAATGCCAGTATAATAAAGTAATTTGATCAGAATGAGGTAAAACAATATATGATATTCC-AAATAAAGAATATGACCATTCACTATTTGTATCATAAACTTCAACTATTCTTATAAAGTATGTTAATAATAATAATAAACCAACTATAACATGTGTAAAATGTAGACCAGTTACACAATAAAATAATGTACCTAATATAGCATCATTTATACAATATTCTAAATGTAGATATTCTGTTGTTTGAAGTGATGCAAAACATTCACCGATTAAGAATATAATACAAATAATACTTGATATTTCAAAACTCATTCCTTTTTCTATTAAAAATTGTACACATGCAGTCATACAAGATGCACTAGCTAAAATAAATGTAATAGTTAAGATTAACATTCTAGATGATGTTAAAATTATACCTTCATTTGATAAAGGATAAGGAGATAAACTAA--AATGTAAAATACCCCAAAAATATGTTATAAATAATAATGCTTCTGAAGCAATAATACCTAATATACCTGAAGCTAATGATGAAAATGTAGTATATAAACTTTCTCTTATAGAATAAACAAATATTAATAATAATATAGGATTAAATGTAAATAAAATACCAACTGAGAAATATTTTAAAGATGTTGCATATAATGATGTTAATGAGGAATATGATACTAAATGTGCTTTTATATTACTATAAACTCTAAATATA-AAGAA--TA-----TT------------------------------ATTTATAAGAACGG-TTTTATTTGTGTGCCGTAAACATATAACGGTAAAAAGGTTCGCCGGGGATAACAGGTTATAGTATATATTGAGCTCTAATCTTTATATACTATTGG-CACCTCCATGTCGTCTCATCGCAGCCTTGTA--------------AT------------AAAAATTAA--ATAGCGTGTATTGTTGCCTTACACACACCGCTCGTCACGCAAGAAT-TAATCT-AT-TTAGATTAA--GAACTCCAGGCGTTAACCTGTAGAGTTGAGATGGAAACAGCCGGAAAGGAAATATTACGCCC-AAACGATAAGATCATATATGAAATATATTAGCATGGGAC-TAA---AAATGTTATGCTGTTGGTTTAAGCCCTTTTTTACCATACAAGAGATCGCGTACTTTGGACCGAAAAAAGCTGTGAGGAAACTAAATTAAAGGAACTCGACTGGCCTAT-TTA---A-----------------------------TAAGAACGAACGCTTTTAACGCCTGACATGAATGGATAATACTCGGCTTTTCCAAAGTATAACCGCTGTCGCTGGGACTGTATGAGTCGAATCTTACAAATTCATATCCAAGCCTCAAATATTATTTA--------------------------------------------------------------------------------------------------------------------------------------------------TTTATTTTTTATTGTTTTACAAAGATATGCTCTTATTACAAATTGTAATCATAAAACTTTGGGTTTATACTATTTATGGTTTTCATTTATATTTGGTATATATGGTTTTTTATTATCTGTTATAATACGTACAGAATTATATTCTTCATCATTAAGAATTATTGCTCAAGAAAATGTTAATTATTATAATATGATATTTACTATTCATGGTATTATTATGATATTCTTTAATATAATGCCTGGATTATTTGGTGGTTATGGTAATTATTTTTTACCAATATTATGTGGTTCATCTGAATTAGCTTACCCTAGAATTAATAGTATATCTCTATTATTACAACCTATTGCATTTGGACTTATTATATTATCAACAACAGCTGAATTTGGAGGAGGAACTGGATGGACCTTATATCCACCTTTAAGTACATCACTTATGTCCTTATCTCCTGTAGCTGTAGATGTTATTATAATAGGTCTTTTAGTATCTGGGGTAGCAAGTATAATGTCTTCTTTAAATTTCCTTACTACTGTAGTACATTTACGTGCAAAAGGTTTAACACTTGGTATATTAAGTGTATCAATATGGTCAATAATAATAACATCTATTATGTTATTACTAACATTACCAGTATTAACTGGTGGAGTATTAATGTTATTATCTGATTTACATTTTAATACTTTATTTTATGATCCTACATTTTCTGGAGATCCTGTATTATATCAACATTTATTTTGGTTTTTTGGTCATCCTGAAGTATATGTTTTAATATTACCAGCTTTCGGAGTTATTAGTCATGTAATTTCTACTAATTATTGTAGAAGTTTATTTGGTAATCAATCTATGATACTGGCAATGGCTTGTATAGCTATATTAGGAAGTATAGTATGGGCTCATCATATGTATACAACTGGTTTAGAAATAGATACTAGAGCTTATTTTACATCTACAACTATTCTAATATCTATTCCTACTGGTACAAAAGTATTCAATTGGTTATGTACATATATGAGTAGTAATTTTGGAATAACTCACAATTCATCTTTATTAGTATTATTATTTATATGTACATTTACTTTTGGTGGTACTACTGGAGTAATATTAGGAAATGCTGCTATAGACATAGCTTTACATGATACATATTATGTTATTGCTCACTTCCATTTTGTATTATCTATTGGAGCTATTATTGGATTATTTACAGTAGTAAGCGCTTTTCAAGAAAATTATTTTGGAAAAAATTTACGTGATAATACAATTATTATATTATGGATAATGTTATTTTTTGTAGGAGTAATTATGACATTCTTACCTATGCATTTTCTTGGATTTAATGTAATGCCTAGACGTATTCCTGATTATCCAGATGCTCTAAACGGATGGAATATGTTATGTTCTTTAGGATCAACAATGGTTTTATTTGGATTATTAATTTTTAAATA----AGATT-------TAATTCAT-------------------------------------------------------------------------------------------------------TTTTTTGTTTATATT---AATTATAATTCTATAAATTTAGCTAAAGCACATTTAATAAATTACCCATGTCCATTAAATATTAATTTCTTATGGAACTATGGATTTCTATTAGGAATAGTATTTTTTATTCAAATACTAACTGGTGTATTATTAGCAACTTGTTATACTCCTGAAATTTCTTATGCATACTATAGTGTACAACATATATTAAGAGAACTATGGAGTGGATGGTGTTTTAGATACATGCATGCTACTGGAGCTACATTTGTTTTTATTTTAACTTACTTACATATTTTAAGAGGATTAAATTACTCATATTCATATTTACCTTTATCATGGATTACTGGATTAATAATATTCTTAATTTCTATTGTTACTGCTTTCATGGGTTATGTTTTACCTTGGGGTCAAATGAGTTTCTGGGGTGCAACCGTTATTACTAACTTATTATATTTTATACCTGGATTAGTTTCATGGATTTGTGGTGGATATACTATAAGTGATCCAACATTAAAAAGATTTTTCGTATTACATTTTATATTTCCTTTTATAGCCTTATGTATTGTATTTATACATATATTCTTCTTACATTTACAAGGTAGCTCTAATCCTTTAGGATATGATACAGCTTTAAAAATACCTTTCTATCCAAGTCTATTATGTTTAGATATTAAAGGATTTAATAATGTATTAGTTATATTTCTAGCACAAAGTTTATTTGGTATTCTACCTTTAGCTCATCCTGATAATGCAATTGTAGTAGATAGATATGTTACTCCTCTACATATTGTTCCTGAATGGTATTTCTTACCTTTTTATGCTATGTTAAAAACAATTCCTAATAAAACTGCTGGTTTACTAGTAATGATAGGATCATTACAATTATTATTCTTATTAGCTGAACAAAGAAACTTAACCTCATTAATACAATTAAAATTTACTTTTGGTGCAAGAGAATATTCTGTCCCTATTATATGGTTTATATGTTCATTCTATGCTTTATTATGGATTGGATGTCAATTACCACAATCTATCTTCATTTTATATGGTCGTTTATTTATTATATTATTCTTTTTTAGTGGTTTTTTTACACTTGTTCAAGCAAGAAAAGTAC--------------------------------------------------------------------------------ATTATGATTACAGCTCACAAGCAAAC--ATATAATATTACA-AGGTTGCGATGAGACGACATTTCTGAGTATTGAGTGGAATAAAATAGACCGTAAGGTTATAATTATGC------------------------------------------------------------------AT-------------------AAAGTTAT------------------------------------TAAAT-ATAGTTACCATAGCTGTTGATGGATGCTTCGAT-TATAA----ATTTATCAAGTAGAAATCGAGTTAACATGCTAAACCGCCAAA-----------A--ACGATATTATTACCGTACAAGCTGTTAGCAAGACATGGTTGGGAGTTGGCAAGTC-AAAGAAGTTCTGGTTTATA--ATAGATACGTT---ATTAAAGTTAAGATGTATGGGATAATTGTAGTACACCTTTATTGGTTTAACT--TTTA-TTGGT------ACATAGAA---GTA---CTT-ATATGTTCGGTATTGCATGCCTGGTGTTTTT-AATTAAGACGCTAACTTCCTGGATAAACTTCCCAA---TGATATATCTTCCAAATAGATTTCGCAGAAAACCGTCTATATTCATGTTTGTTT"/>
                            
        <sequence id="seq_KY653790_Haemoproteus_belopolskyi" spec="Sequence" taxon="KY653790_Haemoproteus_belopolskyi" totalcount="4" value="GGATAATTCTATTTATTAGGAGTCTCAAACTAGCGACAATGGGGAAGTCGTTACACCATTCATGCAGGTCGGAGATTACCCGACAAGGAATTTCGCTACCTTAGGACCGTTTACG-ATACAGCCGCCGTTTAT---TATTAATGCCGGGCAGATGTCAGTAACTTGAACTCTTCATCGGAGTTATCAGTGACTTGTGTTGTAACCTTACAGACGCTTCCAGATGAT----TAACTTCTTATAAATGATAGCGCCGATTTCCTGGGTATCCAATCCAGTGCTCCATTTAAGGCATAGAGACTCAGCCTGTGTTCAACTTTGTAGGAT--------------------------------------ATTATTTATAAG-------ATA----GCTTTTGGTATCTCGTAGTGTAGAACAATAATGGGTTGACCGTCAAATCCTTTTCATTAGAAGAGTGG--GTTAAATGCTCAGCCAACACCATCCAATTTGATTGGGAA-AATCTGTGTTACAAAA-C-TTTTTGATCCCAGGCTGGTAAAAAATGTAAACTTTTAGCC-AAAAGAATAGAAACAGATGCCAGGCCAATAACCCA------ATAATAT-----------------------------------AGAGCTATGACGCTATCGATTTTG-ACAAGGCGGGTGAATTCTTTCATAGAACTTAACGTACCATCTTCCATACATAGA-TAAAACGGTAGATAGGGAACAAACTGCCTCAAGACGTTCTTAACCCAGCTCACGCATCGCTTCTAACGGTGAACTCTCATTCCAATGGAACCTTGTTCAAGTTC-AAATAGATTGGTAAGGTATAGCGTTTACTATCGAATGAAATTATGTGTTCCACCGCTAGTGTTTGCTTCTAACATTCCACTTGCATTATAACTGTATGGACGTAA-CCTCCAGGCAAAGAA----AATGACCGGTCAAAACGGAATCAGTTAACTATGGATAGCTAATACTAGCAATTTATCATTACTCAAGTCAGCATAGTCTATATGAAGGTT-TCTATTGAAAACACACTTCCCTTCTCGCCA-------TTTATTTTTGATAGCGGTTAACCTTTCCTTTTCCTTACGTACTCTAGCTATGAACACAATTA---------------TAATTG--TCTAATA---T--AGCCA-TATACTTGAAACAGGACATAT-TTTGTTCATA-----------------------TTATTCTGAATAGAATAAGAACTCAATAAATAACCAAACAATTTCTACAAAATGCCAGTATAATAAAGTAATTTGATCAGAATGAGGTAAAACAATATATGATATTCC-AAATAAAGAATATGACCATTCACTATTTATATCATAAACTTCAACTATTCTTATAAAGTATGTTAATAACAATAATATACCAACTATAACATGTGAGAAATGTAAACCAGTTACACAATAAAATAATGTACCTAATATAGCATCATTTATACAATATTCTAAGTGTAGATATTCTGTTGTTTGAAGTGATGCAAAACATTCACCAATTAAGAATATAATACAAACAATGCTTGATATTTCAAAACTCATTCCTTTTTCTATTAAAAATTGTACACATGCAGTCATACAAGATGCACTAGCTAAAATAAATGTAATAGTTAATATTAACATTCTAGATGATGTTAAAATTATACCTTCATTTGATAAAGGATAAGGAGATAAACTAA--AATGTAAGATACCCCAAAAATATGTTATAAATAATAATGCTTCTGAAGCAATAATACCTAATATACCGGAAGCTACTGATGAAAATGTAGTATATAAACTTTCTCTTATTGAGTAAACAAATATTAATAATAATATAGGATTAAATGAGAATAAAATACCTACAGAAAAATATTTTAAAGATGTTGCATATAATGATGTTAATGAAGAGTATGATACTAAATGTGCTTTTATATTACTATAAACTCTAAATATA-AAGAA--TA-----TT------------------------------ATTTATAAGAACGG-TTTTATTTGTGTGCCGTAAACATATAACGGTAAAAAGGTTCGCCGGGGATAACAGGTTATAGTATATATGGAGCTCTAATCCTTATATACTATTGG-CACCTCCATGTCGTCTCATCGCAGCCTTGCA--------------AT------------AAAAATAAA--ATAGCGTGTATTGTTGCCTTGCACACACCGCTCGTCACGCAAGAATTTATCT--AT-TTAGATTAA--GAACTCCAGGCGTTAACCTGTAGAGTTGAGATGGAAACAGCCGGAAAGGAAATATTACGCCC-AAACGATAAGATCATATATGAAATATACTAGCATGGGAC-TAA---AAATGTTATGCTGTTGGTTTAAGCCCTTTTTTACCATACAAGAGATCGCGTACTTTGGACCGAAAAAAGCTGTGAGGAAACTAAATTAAAGGAACTCGACTGGCCTAT-ATA---A-----------------------------TAAGAACGAACGCTTTTAACGCCTGACATGGATGGATAATACTCGGCTTTTCCAAGGTATAACCGCTGTCGCTGGGACTGTATGGATCGAATCTTACTCATTCATATCCAAGCCTCATATATTATTTA------------------------------------------------------------------------------------------------------------------------------------------------------TTTTTTATTGTTTTACAAAGATATACTCTTATTACAAATTGTAATCATAAAACTCTGGGTTTATACTATTTATGGTTTTCATTTTTATTTGGTAGTTATGGTTTTCTATTATCTGTTATAATACGTACAGAATTATATTCCTCATCACTAAGAATTATTGCTCAAGAAAATGTTAACTTTTATAATATGATATTTACTATTCATGGTATTATTATGATATTCTTTAATATAATGCCTGGATTATTTGGTGGTTTTGGTAATTATTTTCTACCAATTCTATGTGGTTCTTCAGAATTAGCCTATCCTAGAATTAATAGTATATCTTTATTATTACAACCTATTGCATTTGGACTTGTTATATTATCAACAACAGCTGAATTTGGAGGAGGAACTGGATGGACATTATATCCACCTTTAAGCACATCTTTAATGTCCTTATCACCTGTAGCTGTAGATGTTATTGTAATAGGTCTTTTAGTATCTGGTGTAGCAAGTATAATGTCTTCCTTAAATTTCCTTACTACTGTAGTACATTTACGTGCTAAAGGTCTAACACTAGGTATATTAAGTGTATCTACATGGTCAATAGTAATAACATCTGTTATGTTATTATTAACATTACCTGTATTAACTGGTGGAGTATTAATGTTATTATCTGATTTACACTTCAATACTTTATTTTATGATCCTACATTTTCAGGAGATCCTGTATTATATCAACATTTATTCTGGTTCTTTGGTCATCCCGAAGTATATATTTTAATATTGCCAGCTTTCGGTATTATTAGTCATGTAATTTCTACTAATTACTGTAGAAGTCTATTTGGTAATCAGTCAATGATATTAGCTATGGCTTGTATAGCTGTATTAGGTAGTGTTGTATGGGCTCATCATATGTATACAACTGGTTTAGAAGTAGATACTAGAGCTTACTTTACATCTACAACTATTTTAATATCTATTCCTACTGGTACAAAAGTATTCAATTGGTTATGTACATATATGAGCAGTAATTTCGGAATAACTCATAATTCATCTTTATTAGCATTATTATTTATATGTACATTTACTTTTGGTGGTACTACTGGAGTAATACTAGGTAATGCTGCAATAGACATAGCTTTACACGATACATATTACGTAATTGCTCACTTCCATTTTGTATTATCTATTGGAGCTATTATTGGAGTATTTACAGCAGTTAGTGCTTTTCAAGAAAATTATTTTGGTAAAAATTTACGTGATAATACAATAATTATATTATGGATAATGTTATTTTTCGTAGGAGTAGTTTTAACATTCTTACCTATGCATTTTCTTGGATTTAATGTAATGCCTAGACGTATTCCTGATTATCCAGACGCTCTAAATGGTTGGAATATGATCTGTTCTATAGGATCAACAATGACTTTATTTGGATTATTAATTTTTAAATA----AGATT-------GAATTCA--------------------------------------------------------------------------------------------------------TTTTTTGTTTATACT---AATTATAACTCTATAAATTTAGCTAAAGCACATTTAATTAATTACCCTTGTCCATTAAATATAAATTTCTTATGGAATTATGGATTCCTATTAGGAATAGTATTTTTTATTCAAATATTAACTGGTGTATTATTAGCAACTTGCTATACTCCAGAAATATCTTATGCATATTATAGTGTTCAACATATATTAAGAGAACTATGGAGTGGATGGTGTTTTAGATATATGCATGCTACTGGAGCTACATTTGTTTTTATTTTAACTTATTTACATATTTTAAGAGGATTAAATTACTCATATTCATATTTACCTTTATCATGGATATCTGGATTAATAATATTCTTAATCTCTATTGTTACTGCTTTTATGGGTTATGTATTACCTTGGGGTCAAATGAGTTTCTGGGGTGCAACCGTTATTACTAATTTATTATATTTTATTCCTGGACTTGTATCATGGATTTGTGGTGGATATATTATTAGTGATCCTACACTAAAAAGATTCTTTGTATTACATTTTATATTTCCATTTATAGCTTTATGTATTGTTTTTATACATATATTCTTCTTACATTTACAAGGTAGCTCTAATCCTTTAGGATATGATACAGCTTTAAAAATACCTTTCTATCCAAGTCTATTATGTTTAGATATTAAAGGATTTAATAATGTATTAGTTATATTTTTAGCTCAAAGTTTATTTGGTATTCTACCATTAGCTCATCCTGATAATGCAATTGTAGTAGATAGATATGTTACTCCTCTACATATTGTTCCCGAATGGTATTTCTTACCTTTCTATGCTATGTTAAAAACAATTCCTAATAAAACAGCTGGTTTATTAGTTATGATAGCATCATTACAATTATTATTCTTATTAGCAGAACAAAGAAACTTAACATCATTAATACAATTTAAATTTGCTTTTGGAGCAAGAGAATACTCTGTACCTACTATATGGTTTATATGTTCATTCTATGCTTTATTATGGATTGGATGTCAATTACCACAACCTATCTTCATTTTATATGGTCGTTTATTTATAATATTATTCTTTTTTAGTGGTTTCTTTACACTAGTTCAGGCAAGAAAAGTAC--------------------------------------------------------------------------------ATTATGATTACAGCTCACAAGCAAAC--ATATAATATTACA-AGGTTGCGATGAGACGACATTTCTGAGTATTGAGCGGAACAAAACAGACCGTAAGGTTATAATTATGT------------------------------------------------------------------AT-------------------AAAGTTAT-------------------------------------TAAT-ATAGTTACCATAGCTGTTGATGGATGCTTCGAT-CAT---AAAATTT-TCAAGTATCAATCGAGTTAACATGCTCAACCGCCAAA-----------A--ACGATATTATTACCGTACAAGCTGTTAGCAAGACATGGCTGGGAGTTGGCAAGTC-AAAGAAGTTCTGGTTTATA--ATAGATACGTT---ATTAAAGTTAAGATGTATGGGATAATTGTAGTACACCTTTATTGGTTTAACT--TTTC-TTGGT------ACATAGAA---GTA----CTTATATGTTCGGTATTGCATGCCTGGTGTTTTT-AATTAAGACGCTAACTTCCTGGATAAACTTCCCAA---TGATATATCTTCCAAATAGATTTCGCAGAAAACCGTCTATATTCATGTTTGTTT"/>
                            
        <sequence id="seq_KY653792_Plasmodium_vaughani" spec="Sequence" taxon="KY653792_Plasmodium_vaughani" totalcount="4" value="GGATAATTCTATTTATTAGGAGTCTCACACTAGCGACAATGGGGAAGTCGTTACACCGTTCATGCAGGACGGAGATTACCCGACAAGGAATTTTGCTACCTTAGGACCGTTTACG-ATACAGCCGCCGTTTAT---CATTGATGCCGGGCAGATGTCAGTAACTTGAACTATTCATCGGAATTATCAGTGACTTGTGTTGTAACCTTACAGACGCTTCCAGATTAT----TAACTTCTTATAAATGGTAGCGCCGGTTTCCCGGGTCTCCAATCCAGTGCTCCATTCAAGGCATAGAGACTCAGCCTGTGTTCAACTTTGTAGGGT----------------------------------------CATTTATAAT-------ATA----GCTTTTGGTATCTCGTAATGTAGAACAATAATGGGTTGACCGTCAAATCCTTTTCATTAAAAGAGTGG--ATTTAATGCCCAGCCAACACCATCCAATTTGATTGGGAATTATCTGTGTTACAAAA---TTTTTGATCCCAGGCTGGTAAAAAATGTAAACTTTTAGCCCAAAAGAATAGAAACAGATGCCAGGCCAATAACCCA-ATATATATATAT-----------------------------------AGAGCTATGACGCTATCAATTTTG-ACAAGGCGGGTAAATTCTTTCATAGAACTTAACGTATCATCTTCCATACAAAAA-TAAAACGGTAGATAGGGAACAAACTGCCTCAAGACGTTCTTAACCCAGCTCACGCATCGCTTCTAACGGTGAACTCTCATTCCAATGGAACCTTGTTCAAGTTC-AAATAGATTGGTAAGGTATAGCGTTTACTATCGAATGAAACAATGTGTTCCACCGCTAGTGTTTGCTTCTAACATTCCATTTGC-TTATAACTGTATGGACGTAA-CCTCCAGGCAAAGAA----AATGACCGGTCAAAACGGAATCAATTAACTATGGATAGCTGATACTAGCAATTTATCATTACTCAAGTCAGCATAGTCTATATGAAGGTT-TCTAT-GGAAACACACTTCCCTTCTCGCCA-------TTTATTTTTGATAGCGGTTAACCTTTCTTTTTCCTTACGTACTCTAGCTATGAACACAATA--------------TAAATTCG--TCCATTT---T--AGCAATAATACTTGAAACAGGACATA--TTTGTTCTCA-----------------------TTATTCAGAATAGAATAGGAACTCAATAAATAACCAAATAACTTCAACAAAATGCCAGTATAATAAAGTTATTTGATCTGAATGTGGTAAAACTACATATGATATTCC-AAATAAAGAATATGACCATTCAGTATTTGTGTCATAAACTTCAACTATTCTTATAAAGTATGTTAATAATAATAATAAACCTACAATAACATGTGTAAAATGTAAACCTGTTACACAATAAAATAATGTACCTAATATAGCATCATTAATACAATATTCCAAATGTAAGTATTCAGTTGTTTGTAATGATGCAAAACATTCACCTACTAAATATATTATACACACAATACTAGAAACTTCAAAACTCATTCCTTTTTCTATTAAGAATTGTAAACATGCAGTCATACAAGATGCACTGGCTAAAATAAATGTAATAGTTAAAATTAACATTCTAGATGAGGTTAAAATTATACCTTCATTGGATAATGGATATGGTGATAAACTAA--AATGTAAAATACCCCAAAAATAAGCCATAAATAGTAATGCTTCTGATATAATGATACTTAACATACCAGTTACTAATGAGGAAAATGTTGAATAAAAACTTTCTCTTATTGAATATATAAATATCATTAAAATTATAGGATTAAATGTGAATAAAATACCTACAGAGAAATATTTTAAAGATGTTGCATATAATGTTGAAATTGATGGATATGATACTAAATGTGCTTTAATATTATTGTAATTACTAAATATA-AAAAA--TA-----TT------------------------------ATTTATAAGAACGG-TTTTATTTTTGTGCCGTAAACATATAACGGTAAGAAGGTTCGCCGGGGATAACAGGTTATAGTATATATAGAGCTCAAATCTTTATATACTATTGG-CACCTCCATGTCGTCTCATCGCAGCCTTGCA--------------AT--------AAATAAAAAAT----AAAGCGTGTATTGTTGCCTTGTACACACCGCTCGTCACGCAAGATT-TTTTAA-AT-ATAGATAAT--GAACTCCAGGCGTTAACCTGTAGAGTTGAGATGGAAACAGCCGGAAAGGAAATATTACGCCC-AAACGATAAGATCATATATGAAATATACTAGCATGGGAC-AAA-AAAAATGTTATGCTGTTGGTTTAAGCCCTTTTTTACCATACAAGAGATCGCGTACTTTGGACCGAAAAAAGCTGTGAGGAAACTACATTAAAGGAACTCGACTGGCCTAC-ATA---A-----------------------------TAAGAACGAACGCTTTTAACGCCTGACATGGATGGATAATACTCGGCTTTTCCAAAGTATAACCGCTGTCGCTGGGACTGTATGGATCGAATCTTACTCACTCATATCCAAGCCTCATTTAATTTTAA------------------------------------------------------------------------------------------------------------------------------------------------------TTTTTTATTGTTTTTCAAAGATATGCACTCATTACAAATTGTAACCATAAAACTTTAGGTTTATACTATTTATGGTTTTCATTCATATTTGGTAGTTATGGATTTTTATTATCAGTAATTTTACGTACAGAACTATATTCATCATCATTAAGAATTATTGCACAAGAAAATGTTAATTTATATAATATGATATTTACAATTCATGGTATTATTATGATATTCTTTAATATTATGCCCGGATTATTTGGTGGATTTGGTAATTATTTTTTACCAATTTTATGTGGATCACCAGAATTAGCTTATCCAAGAATAAATAGTATTTCTTTATTATTACAACCTATTGCATTTGGATTAGTTATTTTATCAACAGCTGCAGAATTTGGTGGTGGTACTGGATGGACACTATATCCACCTTTAAGTACATCTTTAATGTCACTATCACCAGTAGCAGTAGATGTTATTGTAGTTGGACTTTTAGTATCTGGTATAGCTAGTATAATGTCTTCTCTAAACTTTATTACTACAGTAATTCATTTACGTGCTAAAGGACTAACACTTGGTATTTTAAGTGTATCAACATGGTCAATAATAATAACATCTCTTATGCTATTACTAACATTACCAGTATTAACAGGTGCAGTTTTAATGTTATTATCTGATTTACATTTTAATACATTATTTTATGATCCTACATTTGCAGGTGATCCTGTATTATATCAACATTTATTCTGGTTTTTTGGACACCCAGAAGTATATATTTTAATATTACCAGGATTTGGTGTAATTAGTCACGTTATATCTACTAATTATTCTAGAAGTTTATTTGGTAATCAATCTATGATTTTAGCTATGAGTTGTATAGCAATACTAGGAAGTTTAGTTTGGGCTCATCATATGTATACAACAGGTTTAGAAGTAGATACTAGAGCATATTTTACATCTACAACAATTTTAATTTCAATTCCAACAGGAACAAAAGTATTTAATTGGATATGTACATATATGGGTAGTAATTTTGGTATTACTCATAGTTCATCCTTATTAGCATTATTATTTGTATGTACATTTACATTTGGTGGAACAACAGGAGTAATTCTTGGAAATGCTGCAATTGATATTGCTTTACATGATACTTACTATGTAATTGCTCATTTTCATTTTGTTTTATCAATTGGAGCTATTATAGCATTATTTACCGTTGTAAGTGCATTCCAAGAAAACTTCTTTGGAAAACATTTACGTGAAAATTCAATTATAATATTATGGTCAATGTTATTCTTTGTAGGAGTTGTTTTAACATTCTTACCTATGCATTTTCTTGGATTTAATGTAATGCCTAGACGTATTCCAGATTATCCAGACGCTTTAAATGGTTGGAATATGATTTGTTCTATTGGATCCACTATGACTTTATTTGGACTATTAATTTTTAAATA----ATATT-------TAACTA---------------------------------------------------------------------------------------------------------TTTTTTGTTTTTATG---AATTTCTATTCTATTAATTTAGCAAAAGCACATTTAATTCATTATCCATGTCCATTAAACATTAATTTCTTATGGAATTACGGATTTCTTTTAGGAATCGTATTTTTTATACAAATCTTAACTGGTGTATTATTAGCAACTTGTTATACTCCAGAAATTTCATATGCTTATTATAGTGTTCAACATATATTAAGAGAATTATGGAGTGGATGGTGTTTCAGATATATGCATGCAACAGGTGCATCATTTGTATTTATTCTTACTTATTTACATATTTTAAGAGGATTAAATTATTCTTATTCATATTTACCATTATCATGGATATCAGGATTAATAATATTTTTAATATCAATAGTTACAGCTTTTATGGGATATGTATTACCTTGGGGTCAAATGAGTTTCTGGGGTGCAACTGTTATTACTAATTTATTATATTTTATACCTGGTCTTGTTTCATGGATTTGTGGTGGATATCTTGTTAGTGATCCAACATTAAAAAGATTTTTTGTTTTACACTTTATATTTCCATTTATAGCTTTATGTATTGTATTCATACATATATTCTTTCTACATCTACAAGGTAGCACAAATCCTTTAGGGTATGATACAGCTTTAAAAATACCCTTCTATCCAAATCTTTTAAGTCTTGATATTAAAGGATTTAATAATATTCTAGTTTTATTCTTAGCACAAAGTCTATTTGGAATATTACCATTATCACATCCAGATAATGCAATCACAGTTGATAGATATGCTACTCCTTTACATATTGTTCCAGAATGGTATTTCTTACCTTTTTATGCCATGTTAAAAACTATTCCTAACAAAACAGCTGGTTTATTAGTTATGTTAGCATCATTACAAGTATTATTTTTATTAGCAGAACAAAGAAACTTAACTACTTTAATACAATTAAAATTTGCTTTTGGCGTTAGAGAATATTCAGTTCCTATGATTTGGTTTATATGTTCATTCTATGCTTTATTATGGATTGGATGTCAATTACCACAAGATATTTACATTTTATATGGTCGTTTATTTATTATATTATTTTTCTTTAGTGCTCTATTCTCACTTGTTCAATCAAAGAGAACTA--------------------------------------------------------------------------------ATTATGATTACAGCTCCCAAGCAAAC--ATTATTTATTACA-AGGCTGCGATAAGACGACATTTCTGAGCATTGAGCGGAACAAGACAGACCGTAAGGTTATAATTATGA------------------------------------------------------------------TT-------------------AAAGTTAG----------------------------GAAAAATA-AGAT-ATAGTTACCATAGCTGTTGATGGATGCTTCGAT-CATTT-AATATGT-TTAAGTATCAATCGAGATAACATGCTCAGCCGCCAAA---AATAATATA--ACGATATTATTACCGTACAAGCCGTTAGCAAGACATGACAGGGAGTTGGCAAGTT-AAAGAAGTTCTGGTTTATA--ATAGATACGTT---ATTAAAGTTAGGATGTATGGGATAATTGTAGTACACCTTGATTGGTTTAACT--ATTATTTGGT------ATATTGAA---ATAAA-----GTATGTTCGGTATTGCATGCCTGGTGTTTTT-AATTTAGACGCTGACTTCCTGGCTAAACTTCCCAA---TGATGTATCTTCCAAATAGATTTCGCAGAAAACCGTCTATATTCATGTTTGATT"/>
                            
        <sequence id="seq_KY653793_Haemoproteus_pastoris" spec="Sequence" taxon="KY653793_Haemoproteus_pastoris" totalcount="4" value="GGATAATTCTATTTATTAGGAGTCTCAAACTAGCGACAATGGGGAAGTCGTTACACCATTCATGCAGGTCGGAGATTACCCGACAAGGAATTTCGCTACCTTAGGACCGTTTACG-ATACAGCCGCCGTTTAT---CATTAATGCCGGGCAGATGTCAGTAACTTGAACTCTTCATCGGAGTTATCAGTGACTTGTGTTGTAACCTTACAGACGCTTCCAGATTAT----TAACTTCTTATAAATGATAGCGCCGATTTCCTGGGTATCCAATCCAGTGCTCCATTTAAGGCATAGAGACTCAGCCTGTGTTCAACTTTGTAGGGT-------------------------------------ATTTATTTATAAT-------ATA----GCTTTTGGTATCTCGTAGTGTAGAACAATAATGGGTTGACCGTCAAATCCTTTTCATTATAAGAGTGG--GTTAAATGCTCAGCCAACACCATCCAATTTGATTGGGAA-AATCTGTGTTACAAAA-C-TTTTTGATCCCAGGCTGGTAATAAATGTAAACTTTTAGCC-AAAAGAATAGAAACAGATGCCAGGCCAATAACCCA------ATAATAC-----------------------------------AGAGCTATGACGCTATCGATTTG--ACAAGGCGGGTGAATTCTTTCATAGAACTTAACGTATCATCTTCCATACATAGA-TAAAACGGTAGATAGGGAACAAACTGCCTCAAGACGTTCTTAACCCAGCTCACGCATCGCTTCTAACGGTGAACTCTCATTCCAATGAAACCTTATTCAAGTTC-AAATAGATTGGTAAGGTATAGCGTTTACTATCGAATGAAATTATGTGTTCCACCGCTAGTGTTTGCTTCTAACATTCCACTTGCATTATAACTGTATGGACGTAA-CCTCCAGGCAAAGAA----AATGACCGGTCAAAACGGAATCAGTTAACTATGGATAGCTAATACTAGCAATTTATCATTACTCAAGTCAGCATAGTCTATATGAAGGTT-TCTATTGAAAACACACTTCCCTTCTCGCCA-------TTTATTTTTGATAGCGGTTAACCTTTCCTTTTCCTTACGTACTCTAGCTATGAACACAATT--------------ATCAATCG--TCTATTT---T--AGCCA-TATACTTGAAACAGGACATAT-TTTGTTCATA-----------------------TTATTCTGAATAGAATAAGAACTCAATAAATAACCAAACAATTTCTACAAAATGCCAGTATAATAAAGTAATTTGATCTGAATGAGGTAAAACAATATATGATATTCC-AAATAAAGAATATGACCATTCACTATTTGTATCATAAACTTCAACTATTCTTATAAAGTATGTTAATAGAAATAATAAACCAACTATAACATGTGTAAAATGTAAACCAGTTACACAATAAAATAATGTACCTAATATAGCATCATTTATACAATATTCTAAGTGTAGATATTCTGTTGTTTGAAGTGATGCAAAACATTCACCAATTAAGAATATAATACAAACTATGCTTGATATTTCAAAACTCATTCCTTTTTCTATTAAAAATTGTACACATGCAGTCATACAAGATGCACTTGCTAAAATAAATGTAATAGTTAAAATTAACATTCTAGATGATGTTAAGATTATTCCTTCATTAGATAAAGGATATGGAGATAAAGAAA--AATGTAAAATACCCCAAAAATATGTAATAAATAATAATGCTTCTGAAGCAATAATAGCTAATATACCAGATGCTAATGATGAAAAAGTAGAATATAAACTTTCTCTTATAGAATAAACAAATATTAATAATAAAATTGGATTAAATGAGAATAAAATACCAACAGAAAAATATTTTAAAGATGTTGAATATAATGATGTTAATGAAGAATATGATACTAAATGTGCTTTTATATTATTATAAACTCTAAATATA-AAGAA--TA-----TT------------------------------ATTTATAAGAACGG-TGTTATTTGTGTGCCGTAAACATATAACGGTAAAAAGGTTCGCCGGGGATAACAGGTTATAGTATATATGGAGCTCTAATCCTTATATACTATTGG-CACCTCCATGTCGTCTCATCGCAGCCTTGCA--------------AT------------AAAAAATAA--ATAGCGTGTATTGTTGCCTTGCACACACCGCTCGTCACGCAATAAT-TATTCT-AT-TTAGATTAA--GAACTCCAGGCGTTAACCTGTAGAGTTGAGATGGAAACAGCCGGAAAGGAAATATTACGCCC-AAACAATAAGATCATATATGAAATATACTAGCATGGGAC-TAA-A-AAATGTTATGCTGTTGGTTTAAGCCCTTTTTTACCATACAAGAGATCGCGTACTTTGGACCGAAAAAAGCTGTGAGGAAACTAAATTAAAGGAACTCGACTGGCCTAT-ATA---A-----------------------------TAAGAACGAACGCTTTTAACGCCTGACATGGATGGATAATACTCGGCTTTTCCAAGGTATAACCGCTGTCGCTGGGACTGTATGGATCGAATCTTACTCATTCATATCCAAGCCTCAAATATTGTTTA------------------------------------------------------------------------------------------------------------------------------------------------------TTTTTTATTGTTTTTCAAAGATATGCTCTTATTACAAATTGTAATCATAAAACTCTGGGTTTATACTATTTATGGTTTTCATTTTTATTTGGTAGTTATGGTTTCTTATTATCTGTTATAATACGTACAGAATTATATTCTTCATCATTAAGAATCATTGCTCAAGAAAATGTTAATTTTTATAATATGATATTTACTATCCATGGTATTATTATGATATTCTTTAATATAATGCCTGGATTATTTGGTGGTTTTGGTAATTATTTTTTACCAATACTATGTGGTTCTTCAGAATTAGCTTATCCTAGAATAAATAGTATATCTTTATTATTACAACCTATTGCATTTGGACTAGTTATATTATCAACAGCAGCTGAATTTGGAGGAGGTACTGGATGGACCTTATATCCACCTTTAAGTACATCTTTAATGTCCTTATCTCCTGTAGCTGTAGATGTTATTGTAATTGGTCTTTTAGTCTCTGGTGTAGCAAGTATAATGTCCTCTTTAAATTTCCTTACTACAGTAGTACACTTACGTGCTAAAGGATTAACACTTGGTATTCTAAGTGTATCTACATGGTCAATAGTTTTAACAGCTGTTATGCTATTACTAACATTACCTGTATTAACTGGTGGAGTATTAATGTTATTATCTGATTTACACTTTAATACCTTATTCTACGATCCTACATTTGCAGGAGATCCTGTATTATATCAACATTTATTCTGGTTTTTTGGTCATCCCGAAGTATATATTTTAATATTACCAGCTTTTGGTGTAATTAGTCATGTTATTTCTACTAATTATTGTAGAAGTTTATTTGGTAATCAATCTATGATATTAGCAATGGCTTGTATAGCTGTATTAGGAAGTGTAGTATGGGCTCATCATATGTATACAACTGGTCTAGAAATAGATACTAGAGCTTATTTTACTTCTACAACTATTTTAATATCTATTCCAACTGGTACAAAAGTATTCAATTGGTTATGTACATATATGAGTAGTAATTTTGGAATAACTCATAATTCATCTTTATTAGCATTATTATTTATATGTACATTTACTTTTGGTGGTACTACAGGAGTAATACTAGGTAATGCTGCTATAGACATAGCTTTACACGATACATACTATGTAATTGCTCATTTCCATTTTGTATTATCTATTGGAGCTATTATTGGATTATTTACAACAGTAAGTGCTTTTCAAGAAAATTATTTTGGTAAAAATTTACGTGATAATACAATAATTGTATTATGGATAATGTTATTCTTTGTAGGAGTCATTTTTACATTCTTACCTATGCATTTTCTTGGATTTAATGTAATGCCTAGACGTATTCCTGATTATCCAGACGCTTTAAATGGTTGGAATATGATCTGTTCATTAGGATCAACAATGACTTTATTTGGATTATTAATTTTTAAATA----AGATT-------AAACTCAT-------------------------------------------------------------------------------------------------------TTTTTTGTTTATATT---AATTATAATTCTATAAATTTAGCTAAAGCACATTTAATCAACTACCCATGTCCATTAAATATTAATTTTTTATGGAATTATGGATTCCTATTAGGAATAGTATTTTTTATTCAAATTTTAACTGGTGTATTATTAGCCACTTGCTATACTCCAGAAATATCTTATGCATATTATAGTGTACAACATATATTAAGAGAATTATGGAGTGGATGGTGTTTTAGATACATGCACGCTACTGGTGCTACATTTGTTTTTATTTTAACTTACTTACATATCTTAAGAGGATTAAATTATTCATATTCATACTTACCTTTATCATGGATAACTGGATTATTAATATTCTTAATTTCTATTGTTACTGCTTTTATGGGTTATGTATTACCTTGGGGTCAAATGAGTTTCTGGGGTGCAACCGTTATAACTAATTTATTATATTTTATACCTGGACTTGTTTCATGGATTTGTGGTGGATATAATATTAGTGATCCAACTTTAAAAAGATTTTTTGTATTACATTTCATATTTCCATTTATAGCTTTATGTATTGTATTTATACATATATTCTTTTTACACTTACAAGGTAGCTCTAATCCTTTAGGATATGATACAGCTTTAAAAATACCTTTCTATCCAAGTCTATTATGTCTAGATATTAAAGGATTTAATAATGTATTAGTCCTATTTCTAGCACAAAGTTTATTTGGAATTCTACCATTAGCTCATCCTGATAATGCAATTGTAGTAGATAGATATGTTACTCCTCTACATATTGTACCTGAATGGTATTTCTTACCTTTCTATGCTATGTTAAAAACAATTCCTAATAAAACAGCTGGTTTATTAGTTATGATAGCATCATTACAATTATTATTCTTATTAGCAGAACAAAGAAATCTAACATCACTTATACAATTTAAATTTGCTTTTGGTGCAAGAGAATACTCTGTACCTACTATTTGGTTTATATGTTCATTCTATGCTTTATTATGGATTGGATGTCAATTACCACAATCTATTTTCATTTTATATGGTCGTTTATTTATTATATTATTCTTTTTTAGTGGATTCTTTACACTTGTTCAATCAAGAAAAGTAC--------------------------------------------------------------------------------ATTATGATTACAGCTCACAAGCAAAC--ATAAAATATTACA-AGGTTGCGATGAGACGACATTTCTGAGCATTGAGCGGAACAAAACAGACCGTAAGGTTATAATTATGT------------------------------------------------------------------AT-------------------AAAGTTCA------------------------------------TAAAT-ATAGTTACCATAGCTGTTGATGGATGCTTCGAT-CATTA----TTATTTGAAGTATCAATCGAGTTAACATGCTCAACCGCCAAA-----------A--ACGATATTATTACCGTACAAGCTGTTAGCAAGACATGGCTGGGAGTTGGCAAGTC-AAAGAAGTTCTGGTTTAAA--TTAGATACGTT---ATTAAAGTTAAGATGTATGGGATAATTGTAGTACACCTTTATTGGTTTAACT--TTAC-TTGGT------ATATAGAA---GTACAT----ATATGTTCGGTATTGCATGCCTGGTGTTTTT-TATTTAGACGCTAACTTCCTGGAAAAACTTCCCAA---TGATATATCTTCCAAATAGATTTCGCAGAAAACCGTCTATATTCATGTTTGTTT"/>
[truncated: 200,747 more chars]
